# Supplementary material for: Network analysis and experimental pharmacology study explore the protective effects of Isoliquiritigenin on 5-fluorouracil-Induced intestinal mucositis
Source: Front Pharmacol. 2022 Oct 6;13:1014160. doi: 10.3389/fphar.2022.1014160 (PMC9582754; doi:10.3389/fphar.2022.1014160)
Supplement: Supplementary file 2 [file DataSheet3.ZIP]

Archive with 11 entries (8 files):
- crystal structures/
- crystal structures/NOS2/
- crystal structures/NOS2/2bhj.pdb
- crystal structures/NOS2/FC1.pdb
- crystal structures/NOS2/Isoliquiritigenin.sdf
- crystal structures/NOS2/NOS2 inhibitor.sdf
- crystal structures/PTGS2/
- crystal structures/PTGS2/1cx2.pdb
- crystal structures/PTGS2/HEM.pdb
- crystal structures/PTGS2/Isoliquiritigenin.sdf
- crystal structures/PTGS2/PTGS2 inhibitor.sdf
