# Supplementary material for: Network analysis and experimental pharmacology study explore the protective effects of Isoliquiritigenin on 5-fluorouracil-Induced intestinal mucositis
Source: Front Pharmacol. 2022 Oct 6;13:1014160. doi: 10.3389/fphar.2022.1014160 (PMC9582754; doi:10.3389/fphar.2022.1014160)
Supplement: Supplementary file 2 [file DataSheet3.ZIP › crystal structures/NOS2/2bhj.pdb]

HEADER    OXIDOREDUCTASE                          12-JAN-05   2BHJ              
TITLE     MURINE INO SYNTHASE WITH COUMARIN INHIBITOR                           
COMPND    MOL_ID: 1;                                                            
COMPND   2 MOLECULE: NITRIC OXIDE SYNTHASE;                                     
COMPND   3 CHAIN: A;                                                            
COMPND   4 FRAGMENT: RESIDUES 77-498, OXYGENASE DOMAIN;                         
COMPND   5 SYNONYM: MURINE INOS, NOS TYPE II, INDUCIBLE NOS, INOS,              
COMPND   6  MACROPHAGE NOS, MAC-NOS;                                            
COMPND   7 EC: 1.14.13.39;                                                      
COMPND   8 ENGINEERED: YES                                                      
SOURCE    MOL_ID: 1;                                                            
SOURCE   2 ORGANISM_SCIENTIFIC: MUS MUSCULUS;                                   
SOURCE   3 ORGANISM_COMMON: MOUSE;                                              
SOURCE   4 ORGANISM_TAXID: 10090;                                               
SOURCE   5 EXPRESSION_SYSTEM: ESCHERICHIA COLI;                                 
SOURCE   6 EXPRESSION_SYSTEM_TAXID: 562                                         
KEYWDS    INOS, CALMODULIN-BINDING, FAD, FMN, HEME, METAL-BINDING,              
KEYWDS   2 NADP, OXIDOREDUCTASE, POLYMORPHISM, ZINC                             
EXPDTA    X-RAY DIFFRACTION                                                     
AUTHOR    M.MATHIEU,J.P.GUILLOTEAU                                              
REVDAT   2   24-FEB-09 2BHJ    1       VERSN                                    
REVDAT   1   31-MAR-05 2BHJ    0                                                
JRNL        AUTH   S.A.JACKSON,S.SAHNI,L.LEE,Y.LUO,T.R.NIEDUZAK,                
JRNL        AUTH 2 G.LIANG,Y.CHIANG,N.COLLAR,D.FINK,W.HE,A.LAOUI,               
JRNL        AUTH 3 J.MERRILL,R.BOFFEY,P.CRACKETT,B.REES,M.WONG,                 
JRNL        AUTH 4 J.P.GUILLOTEAU,M.MATHIEU,S.S.REBELLO                         
JRNL        TITL   DESIGN, SYNTHESIS AND CHARACTERIZATION OF A NOVEL            
JRNL        TITL 2 CLASS OF COUMARIN-BASED INHIBITORS OF INDUCIBLE              
JRNL        TITL 3 NITRIC OXIDE SYNTHASE                                        
JRNL        REF    BIOORG.MED.CHEM.              V.  13  2723 2005              
JRNL        REFN                   ISSN 0968-0896                               
JRNL        PMID   15781384                                                     
JRNL        DOI    10.1016/J.BMC.2005.02.036                                    
REMARK   2                                                                      
REMARK   2 RESOLUTION.    3.2  ANGSTROMS.                                       
REMARK   3                                                                      
REMARK   3 REFINEMENT.                                                          
REMARK   3   PROGRAM     : X-PLOR 98.1                                          
REMARK   3   AUTHORS     : BRUNGER                                              
REMARK   3                                                                      
REMARK   3  DATA USED IN REFINEMENT.                                            
REMARK   3   RESOLUTION RANGE HIGH (ANGSTROMS) : 3.2                            
REMARK   3   RESOLUTION RANGE LOW  (ANGSTROMS) : 29.4                           
REMARK   3   DATA CUTOFF            (SIGMA(F)) : 0                              
REMARK   3   DATA CUTOFF HIGH         (ABS(F)) : NULL                           
REMARK   3   DATA CUTOFF LOW          (ABS(F)) : NULL                           
REMARK   3   COMPLETENESS (WORKING+TEST)   (%) : 92.7                           
REMARK   3   NUMBER OF REFLECTIONS             : 24026                          
REMARK   3                                                                      
REMARK   3  FIT TO DATA USED IN REFINEMENT.                                     
REMARK   3   CROSS-VALIDATION METHOD          : THROUGHOUT                      
REMARK   3   FREE R VALUE TEST SET SELECTION  : NULL                            
REMARK   3   R VALUE            (WORKING SET) : 0.276                           
REMARK   3   FREE R VALUE                     : 0.323                           
REMARK   3   FREE R VALUE TEST SET SIZE   (%) : 7.0                             
REMARK   3   FREE R VALUE TEST SET COUNT      : 1653                            
REMARK   3   ESTIMATED ERROR OF FREE R VALUE  : NULL                            
REMARK   3                                                                      
REMARK   3  FIT IN THE HIGHEST RESOLUTION BIN.                                  
REMARK   3   TOTAL NUMBER OF BINS USED           : 50                           
REMARK   3   BIN RESOLUTION RANGE HIGH       (A) : 3.2                          
REMARK   3   BIN RESOLUTION RANGE LOW        (A) : 3.22                         
REMARK   3   BIN COMPLETENESS (WORKING+TEST) (%) : 66.3                         
REMARK   3   REFLECTIONS IN BIN    (WORKING SET) : NULL                         
REMARK   3   BIN R VALUE           (WORKING SET) : 0.536                        
REMARK   3   BIN FREE R VALUE                    : 0.727                        
REMARK   3   BIN FREE R VALUE TEST SET SIZE  (%) : 5.22                         
REMARK   3   BIN FREE R VALUE TEST SET COUNT     : NULL                         
REMARK   3   ESTIMATED ERROR OF BIN FREE R VALUE : NULL                         
REMARK   3                                                                      
REMARK   3  NUMBER OF NON-HYDROGEN ATOMS USED IN REFINEMENT.                    
REMARK   3   PROTEIN ATOMS            : 3381                                    
REMARK   3   NUCLEIC ACID ATOMS       : 0                                       
REMARK   3   HETEROGEN ATOMS          : 78                                      
REMARK   3   SOLVENT ATOMS            : 15                                      
REMARK   3                                                                      
REMARK   3  B VALUES.                                                           
REMARK   3   FROM WILSON PLOT           (A**2) : NULL                           
REMARK   3   MEAN B VALUE      (OVERALL, A**2) : 63.8                           
REMARK   3   OVERALL ANISOTROPIC B VALUE.                                       
REMARK   3    B11 (A**2) : NULL                                                 
REMARK   3    B22 (A**2) : NULL                                                 
REMARK   3    B33 (A**2) : NULL                                                 
REMARK   3    B12 (A**2) : NULL                                                 
REMARK   3    B13 (A**2) : NULL                                                 
REMARK   3    B23 (A**2) : NULL                                                 
REMARK   3                                                                      
REMARK   3  ESTIMATED COORDINATE ERROR.                                         
REMARK   3   ESD FROM LUZZATI PLOT        (A) : NULL                            
REMARK   3   ESD FROM SIGMAA              (A) : NULL                            
REMARK   3   LOW RESOLUTION CUTOFF        (A) : NULL                            
REMARK   3                                                                      
REMARK   3  CROSS-VALIDATED ESTIMATED COORDINATE ERROR.                         
REMARK   3   ESD FROM C-V LUZZATI PLOT    (A) : NULL                            
REMARK   3   ESD FROM C-V SIGMAA          (A) : NULL                            
REMARK   3                                                                      
REMARK   3  RMS DEVIATIONS FROM IDEAL VALUES.                                   
REMARK   3   BOND LENGTHS                 (A) : 0.007                           
REMARK   3   BOND ANGLES            (DEGREES) : 1.483                           
REMARK   3   DIHEDRAL ANGLES        (DEGREES) : NULL                            
REMARK   3   IMPROPER ANGLES        (DEGREES) : NULL                            
REMARK   3                                                                      
REMARK   3  ISOTROPIC THERMAL MODEL : NULL                                      
REMARK   3                                                                      
REMARK   3  ISOTROPIC THERMAL FACTOR RESTRAINTS.    RMS    SIGMA                
REMARK   3   MAIN-CHAIN BOND              (A**2) : NULL  ; NULL                 
REMARK   3   MAIN-CHAIN ANGLE             (A**2) : NULL  ; NULL                 
REMARK   3   SIDE-CHAIN BOND              (A**2) : NULL  ; NULL                 
REMARK   3   SIDE-CHAIN ANGLE             (A**2) : NULL  ; NULL                 
REMARK   3                                                                      
REMARK   3  NCS MODEL : CONSTRAINTS                                             
REMARK   3                                                                      
REMARK   3  NCS RESTRAINTS.                         RMS   SIGMA/WEIGHT          
REMARK   3   GROUP  1  POSITIONAL            (A) : NULL  ; NULL                 
REMARK   3   GROUP  1  B-FACTOR           (A**2) : NULL  ; NULL                 
REMARK   3                                                                      
REMARK   3  PARAMETER FILE  1  : NULL                                           
REMARK   3  PARAMETER FILE  2  : NULL                                           
REMARK   3  TOPOLOGY FILE  1   : NULL                                           
REMARK   3  TOPOLOGY FILE  2   : NULL                                           
REMARK   3                                                                      
REMARK   3  OTHER REFINEMENT REMARKS: RESIDUES 101 TO 108 WERE NOT VISIBLE      
REMARK   3  AND WERE NOT MODELED IN DENSITY                                     
REMARK   4                                                                      
REMARK   4 2BHJ COMPLIES WITH FORMAT V. 3.15, 01-DEC-08                         
REMARK 100                                                                      
REMARK 100 THIS ENTRY HAS BEEN PROCESSED BY PDBE ON 14-JAN-05.                  
REMARK 100 THE PDBE ID CODE IS EBI-22370.                                       
REMARK 200                                                                      
REMARK 200 EXPERIMENTAL DETAILS                                                 
REMARK 200  EXPERIMENT TYPE                : X-RAY DIFFRACTION                  
REMARK 200  DATE OF DATA COLLECTION        : 20-FEB-00                          
REMARK 200  TEMPERATURE           (KELVIN) : 100.0                              
REMARK 200  PH                             : 7.00                               
REMARK 200  NUMBER OF CRYSTALS USED        : 1                                  
REMARK 200                                                                      
REMARK 200  SYNCHROTRON              (Y/N) : Y                                  
REMARK 200  RADIATION SOURCE               : ESRF                               
REMARK 200  BEAMLINE                       : ID14-3                             
REMARK 200  X-RAY GENERATOR MODEL          : NULL                               
REMARK 200  MONOCHROMATIC OR LAUE    (M/L) : M                                  
REMARK 200  WAVELENGTH OR RANGE        (A) : 0.9983                             
REMARK 200  MONOCHROMATOR                  : NULL                               
REMARK 200  OPTICS                         : NULL                               
REMARK 200                                                                      
REMARK 200  DETECTOR TYPE                  : CCD                                
REMARK 200  DETECTOR MANUFACTURER          : MARRESEARCH                        
REMARK 200  INTENSITY-INTEGRATION SOFTWARE : DENZO                              
REMARK 200  DATA SCALING SOFTWARE          : SCALEPACK                          
REMARK 200                                                                      
REMARK 200  NUMBER OF UNIQUE REFLECTIONS   : 24026                              
REMARK 200  RESOLUTION RANGE HIGH      (A) : 3.200                              
REMARK 200  RESOLUTION RANGE LOW       (A) : 30.000                             
REMARK 200  REJECTION CRITERIA  (SIGMA(I)) : 0.000                              
REMARK 200                                                                      
REMARK 200 OVERALL.                                                             
REMARK 200  COMPLETENESS FOR RANGE     (%) : 92.7                               
REMARK 200  DATA REDUNDANCY                : 4.800                              
REMARK 200  R MERGE                    (I) : 0.05000                            
REMARK 200  R SYM                      (I) : NULL                               
REMARK 200  <I/SIGMA(I)> FOR THE DATA SET  : 19.5000                            
REMARK 200                                                                      
REMARK 200 IN THE HIGHEST RESOLUTION SHELL.                                     
REMARK 200  HIGHEST RESOLUTION SHELL, RANGE HIGH (A) : 3.20                     
REMARK 200  HIGHEST RESOLUTION SHELL, RANGE LOW  (A) : 3.26                     
REMARK 200  COMPLETENESS FOR SHELL     (%) : 69.0                               
REMARK 200  DATA REDUNDANCY IN SHELL       : 1.90                               
REMARK 200  R MERGE FOR SHELL          (I) : 0.30000                            
REMARK 200  R SYM FOR SHELL            (I) : NULL                               
REMARK 200  <I/SIGMA(I)> FOR SHELL         : 2.700                              
REMARK 200                                                                      
REMARK 200 DIFFRACTION PROTOCOL: SINGLE WAVELENGTH                              
REMARK 200 METHOD USED TO DETERMINE THE STRUCTURE: MOLECULAR REPLACEMENT        
REMARK 200 SOFTWARE USED: AMORE                                                 
REMARK 200 STARTING MODEL: PDB ENTRY 1NOD                                       
REMARK 200                                                                      
REMARK 200 REMARK: NULL                                                         
REMARK 280                                                                      
REMARK 280 CRYSTAL                                                              
REMARK 280 SOLVENT CONTENT, VS   (%): NULL                                      
REMARK 280 MATTHEWS COEFFICIENT, VM (ANGSTROMS**3/DA):NULL                      
REMARK 280                                                                      
REMARK 280 CRYSTALLIZATION CONDITIONS: 1.7 M AMMONIUM SULFATE - 50 MM           
REMARK 280  HEPES PH 7 - 5 MM TCEP - 40 MM N-OCTYL BD-GLUCOPYRANOSIDE           
REMARK 290                                                                      
REMARK 290 CRYSTALLOGRAPHIC SYMMETRY                                            
REMARK 290 SYMMETRY OPERATORS FOR SPACE GROUP: P 61 2 2                         
REMARK 290                                                                      
REMARK 290      SYMOP   SYMMETRY                                                
REMARK 290     NNNMMM   OPERATOR                                                
REMARK 290       1555   X,Y,Z                                                   
REMARK 290       2555   -Y,X-Y,Z+1/3                                            
REMARK 290       3555   -X+Y,-X,Z+2/3                                           
REMARK 290       4555   -X,-Y,Z+1/2                                             
REMARK 290       5555   Y,-X+Y,Z+5/6                                            
REMARK 290       6555   X-Y,X,Z+1/6                                             
REMARK 290       7555   Y,X,-Z+1/3                                              
REMARK 290       8555   X-Y,-Y,-Z                                               
REMARK 290       9555   -X,-X+Y,-Z+2/3                                          
REMARK 290      10555   -Y,-X,-Z+5/6                                            
REMARK 290      11555   -X+Y,Y,-Z+1/2                                           
REMARK 290      12555   X,X-Y,-Z+1/6                                            
REMARK 290                                                                      
REMARK 290     WHERE NNN -> OPERATOR NUMBER                                     
REMARK 290           MMM -> TRANSLATION VECTOR                                  
REMARK 290                                                                      
REMARK 290 CRYSTALLOGRAPHIC SYMMETRY TRANSFORMATIONS                            
REMARK 290 THE FOLLOWING TRANSFORMATIONS OPERATE ON THE ATOM/HETATM             
REMARK 290 RECORDS IN THIS ENTRY TO PRODUCE CRYSTALLOGRAPHICALLY                
REMARK 290 RELATED MOLECULES.                                                   
REMARK 290   SMTRY1   1  1.000000  0.000000  0.000000        0.00000            
REMARK 290   SMTRY2   1  0.000000  1.000000  0.000000        0.00000            
REMARK 290   SMTRY3   1  0.000000  0.000000  1.000000        0.00000            
REMARK 290   SMTRY1   2 -0.500000 -0.866025  0.000000        0.00000            
REMARK 290   SMTRY2   2  0.866025 -0.500000  0.000000        0.00000            
REMARK 290   SMTRY3   2  0.000000  0.000000  1.000000       38.34333            
REMARK 290   SMTRY1   3 -0.500000  0.866025  0.000000        0.00000            
REMARK 290   SMTRY2   3 -0.866025 -0.500000  0.000000        0.00000            
REMARK 290   SMTRY3   3  0.000000  0.000000  1.000000       76.68667            
REMARK 290   SMTRY1   4 -1.000000  0.000000  0.000000        0.00000            
REMARK 290   SMTRY2   4  0.000000 -1.000000  0.000000        0.00000            
REMARK 290   SMTRY3   4  0.000000  0.000000  1.000000       57.51500            
REMARK 290   SMTRY1   5  0.500000  0.866025  0.000000        0.00000            
REMARK 290   SMTRY2   5 -0.866025  0.500000  0.000000        0.00000            
REMARK 290   SMTRY3   5  0.000000  0.000000  1.000000       95.85833            
REMARK 290   SMTRY1   6  0.500000 -0.866025  0.000000        0.00000            
REMARK 290   SMTRY2   6  0.866025  0.500000  0.000000        0.00000            
REMARK 290   SMTRY3   6  0.000000  0.000000  1.000000       19.17167            
REMARK 290   SMTRY1   7 -0.500000  0.866025  0.000000        0.00000            
REMARK 290   SMTRY2   7  0.866025  0.500000  0.000000        0.00000            
REMARK 290   SMTRY3   7  0.000000  0.000000 -1.000000       38.34333            
REMARK 290   SMTRY1   8  1.000000  0.000000  0.000000        0.00000            
REMARK 290   SMTRY2   8  0.000000 -1.000000  0.000000        0.00000            
REMARK 290   SMTRY3   8  0.000000  0.000000 -1.000000        0.00000            
REMARK 290   SMTRY1   9 -0.500000 -0.866025  0.000000        0.00000            
REMARK 290   SMTRY2   9 -0.866025  0.500000  0.000000        0.00000            
REMARK 290   SMTRY3   9  0.000000  0.000000 -1.000000       76.68667            
REMARK 290   SMTRY1  10  0.500000 -0.866025  0.000000        0.00000            
REMARK 290   SMTRY2  10 -0.866025 -0.500000  0.000000        0.00000            
REMARK 290   SMTRY3  10  0.000000  0.000000 -1.000000       95.85833            
REMARK 290   SMTRY1  11 -1.000000  0.000000  0.000000        0.00000            
REMARK 290   SMTRY2  11  0.000000  1.000000  0.000000        0.00000            
REMARK 290   SMTRY3  11  0.000000  0.000000 -1.000000       57.51500            
REMARK 290   SMTRY1  12  0.500000  0.866025  0.000000        0.00000            
REMARK 290   SMTRY2  12  0.866025 -0.500000  0.000000        0.00000            
REMARK 290   SMTRY3  12  0.000000  0.000000 -1.000000       19.17167            
REMARK 290                                                                      
REMARK 290 REMARK: NULL                                                         
REMARK 300                                                                      
REMARK 300 BIOMOLECULE: 1                                                       
REMARK 300 SEE REMARK 350 FOR THE AUTHOR PROVIDED AND/OR PROGRAM                
REMARK 300 GENERATED ASSEMBLY INFORMATION FOR THE STRUCTURE IN                  
REMARK 300 THIS ENTRY.  THE REMARK MAY ALSO PROVIDE INFORMATION ON              
REMARK 300 BURIED SURFACE AREA.                                                 
REMARK 350                                                                      
REMARK 350 GENERATING THE BIOMOLECULE                                           
REMARK 350 COORDINATES FOR A COMPLETE MULTIMER REPRESENTING THE KNOWN           
REMARK 350 BIOLOGICALLY SIGNIFICANT OLIGOMERIZATION STATE OF THE                
REMARK 350 MOLECULE CAN BE GENERATED BY APPLYING BIOMT TRANSFORMATIONS          
REMARK 350 GIVEN BELOW.  BOTH NON-CRYSTALLOGRAPHIC AND                          
REMARK 350 CRYSTALLOGRAPHIC OPERATIONS ARE GIVEN.                               
REMARK 350                                                                      
REMARK 350 BIOMOLECULE:  1                                                      
REMARK 350 AUTHOR DETERMINED BIOLOGICAL UNIT: DIMERIC                           
REMARK 350 SOFTWARE DETERMINED QUATERNARY STRUCTURE: DIMERIC                    
REMARK 350 SOFTWARE USED: PQS                                                   
REMARK 350 APPLY THE FOLLOWING TO CHAINS: A                                     
REMARK 350   BIOMT1   1  1.000000  0.000000  0.000000        0.00000            
REMARK 350   BIOMT2   1  0.000000  1.000000  0.000000        0.00000            
REMARK 350   BIOMT3   1  0.000000  0.000000  1.000000        0.00000            
REMARK 350   BIOMT1   2 -1.000000  0.000000  0.000000        0.00000            
REMARK 350   BIOMT2   2  0.000000  1.000000  0.000000        0.00000            
REMARK 350   BIOMT3   2  0.000000  0.000000 -1.000000      -57.51500            
REMARK 400                                                                      
REMARK 400 COMPOUND                                                             
REMARK 400  FUNCTION: PRODUCES NITRIC OXIDE (NO)                                
REMARK 465                                                                      
REMARK 465 MISSING RESIDUES                                                     
REMARK 465 THE FOLLOWING RESIDUES WERE NOT LOCATED IN THE                       
REMARK 465 EXPERIMENT. (M=MODEL NUMBER; RES=RESIDUE NAME; C=CHAIN               
REMARK 465 IDENTIFIER; SSSEQ=SEQUENCE NUMBER; I=INSERTION CODE.)                
REMARK 465                                                                      
REMARK 465   M RES C SSSEQI                                                     
REMARK 465     ASP A   101                                                      
REMARK 465     PHE A   102                                                      
REMARK 465     THR A   103                                                      
REMARK 465     CYS A   104                                                      
REMARK 465     LYS A   105                                                      
REMARK 465     SER A   106                                                      
REMARK 465     LYS A   107                                                      
REMARK 465     SER A   108                                                      
REMARK 500                                                                      
REMARK 500 GEOMETRY AND STEREOCHEMISTRY                                         
REMARK 500 SUBTOPIC: CLOSE CONTACTS IN SAME ASYMMETRIC UNIT                     
REMARK 500                                                                      
REMARK 500 THE FOLLOWING ATOMS ARE IN CLOSE CONTACT.                            
REMARK 500                                                                      
REMARK 500  ATM1  RES C  SSEQI   ATM2  RES C  SSEQI           DISTANCE          
REMARK 500   O    GLY A   196  -  N    ILE A   198              2.15            
REMARK 500   O    THR A   399  -  OG   SER A   402              2.17            
REMARK 500                                                                      
REMARK 500 REMARK: NULL                                                         
REMARK 500                                                                      
REMARK 500 GEOMETRY AND STEREOCHEMISTRY                                         
REMARK 500 SUBTOPIC: CLOSE CONTACTS                                             
REMARK 500                                                                      
REMARK 500 THE FOLLOWING ATOMS THAT ARE RELATED BY CRYSTALLOGRAPHIC             
REMARK 500 SYMMETRY ARE IN CLOSE CONTACT.  AN ATOM LOCATED WITHIN 0.15          
REMARK 500 ANGSTROMS OF A SYMMETRY RELATED ATOM IS ASSUMED TO BE ON A           
REMARK 500 SPECIAL POSITION AND IS, THEREFORE, LISTED IN REMARK 375             
REMARK 500 INSTEAD OF REMARK 500.  ATOMS WITH NON-BLANK ALTERNATE               
REMARK 500 LOCATION INDICATORS ARE NOT INCLUDED IN THE CALCULATIONS.            
REMARK 500                                                                      
REMARK 500 DISTANCE CUTOFF:                                                     
REMARK 500 2.2 ANGSTROMS FOR CONTACTS NOT INVOLVING HYDROGEN ATOMS              
REMARK 500 1.6 ANGSTROMS FOR CONTACTS INVOLVING HYDROGEN ATOMS                  
REMARK 500                                                                      
REMARK 500  ATM1  RES C  SSEQI   ATM2  RES C  SSEQI  SSYMOP   DISTANCE          
REMARK 500                                                                      
REMARK 500   ND2  ASN A    83     O    HIS A   471    11554      1.97           
REMARK 500   SG   CYS A   109     SG   CYS A   109    11554      2.11           
REMARK 500   O    HIS A   471     ND2  ASN A    83    11554      1.97           
REMARK 500                                                                      
REMARK 500 REMARK: NULL                                                         
REMARK 500                                                                      
REMARK 500 GEOMETRY AND STEREOCHEMISTRY                                         
REMARK 500 SUBTOPIC: COVALENT BOND ANGLES                                       
REMARK 500                                                                      
REMARK 500 THE STEREOCHEMICAL PARAMETERS OF THE FOLLOWING RESIDUES              
REMARK 500 HAVE VALUES WHICH DEVIATE FROM EXPECTED VALUES BY MORE               
REMARK 500 THAN 6*RMSD (M=MODEL NUMBER; RES=RESIDUE NAME; C=CHAIN               
REMARK 500 IDENTIFIER; SSEQ=SEQUENCE NUMBER; I=INSERTION CODE).                 
REMARK 500                                                                      
REMARK 500 STANDARD TABLE:                                                      
REMARK 500 FORMAT: (10X,I3,1X,A3,1X,A1,I4,A1,3(1X,A4,2X),12X,F5.1)              
REMARK 500                                                                      
REMARK 500 EXPECTED VALUES PROTEIN: ENGH AND HUBER, 1999                        
REMARK 500 EXPECTED VALUES NUCLEIC ACID: CLOWNEY ET AL 1996                     
REMARK 500                                                                      
REMARK 500  M RES CSSEQI ATM1   ATM2   ATM3                                     
REMARK 500    PRO A 291   C   -  N   -  CA  ANGL. DEV. =   9.0 DEGREES          
REMARK 500    PRO A 359   C   -  N   -  CA  ANGL. DEV. =   9.1 DEGREES          
REMARK 500                                                                      
REMARK 500 GEOMETRY AND STEREOCHEMISTRY                                         
REMARK 500 SUBTOPIC: TORSION ANGLES                                             
REMARK 500                                                                      
REMARK 500 TORSION ANGLES OUTSIDE THE EXPECTED RAMACHANDRAN REGIONS:            
REMARK 500 (M=MODEL NUMBER; RES=RESIDUE NAME; C=CHAIN IDENTIFIER;               
REMARK 500 SSEQ=SEQUENCE NUMBER; I=INSERTION CODE).                             
REMARK 500 STANDARD TABLE:                                                      
REMARK 500 FORMAT:(10X,I3,1X,A3,1X,A1,I4,A1,4X,F7.2,3X,F7.2)                    
REMARK 500                                                                      
REMARK 500 EXPECTED VALUES: GJ KLEYWEGT AND TA JONES (1996). PHI/PSI-           
REMARK 500 CHOLOGY: RAMACHANDRAN REVISITED. STRUCTURE 4, 1395 - 1400            
REMARK 500                                                                      
REMARK 500  M RES CSSEQI        PSI       PHI                                   
REMARK 500    VAL A  79      109.30    -40.91                                   
REMARK 500    THR A  93      -76.83    -89.93                                   
REMARK 500    LEU A  94      -34.30    -15.66                                   
REMARK 500    LYS A  97       17.37    -66.77                                   
REMARK 500    ASN A 115       79.07   -115.93                                   
REMARK 500    THR A 120     -163.99   -127.12                                   
REMARK 500    PRO A 123     -178.64    -60.92                                   
REMARK 500    PRO A 127     -158.87    -43.81                                   
REMARK 500    PRO A 129      103.45    -21.90                                   
REMARK 500    PHE A 140      -71.58    -50.64                                   
REMARK 500    ILE A 141      -38.30    -37.98                                   
REMARK 500    TYR A 144      -74.63    -44.22                                   
REMARK 500    PHE A 148      135.55    -19.13                                   
REMARK 500    LYS A 152       53.29   -102.94                                   
REMARK 500    LYS A 165      -75.39    -46.34                                   
REMARK 500    THR A 172     -174.95    -64.00                                   
REMARK 500    ALA A 183      -79.71    -64.46                                   
REMARK 500    ARG A 193       58.88   -107.77                                   
REMARK 500    ARG A 197      -12.59    -16.96                                   
REMARK 500    ASP A 207       46.29    -62.49                                   
REMARK 500    ALA A 208       21.47    -63.79                                   
REMARK 500    CYS A 211      160.71    -46.03                                   
REMARK 500    SER A 212      -17.58   -162.24                                   
REMARK 500    PHE A 218      -68.89    -27.02                                   
REMARK 500    GLN A 243     -170.57    -60.23                                   
REMARK 500    SER A 245      -97.22   -118.64                                   
REMARK 500    MET A 266      151.13    -49.69                                   
REMARK 500    THR A 270     -164.42    -63.15                                   
REMARK 500    ILE A 271      123.71   -171.80                                   
REMARK 500    THR A 277       41.04    -82.73                                   
REMARK 500    TRP A 289      114.41    -10.01                                   
REMARK 500    PRO A 291       90.04    -62.99                                   
REMARK 500    ARG A 292       15.60    -68.78                                   
REMARK 500    ARG A 295       20.66   -161.78                                   
REMARK 500    PHE A 296       27.56   -162.50                                   
REMARK 500    PRO A 328       24.77    -69.75                                   
REMARK 500    LYS A 329      -60.84   -167.31                                   
REMARK 500    TYR A 330       59.37    -67.58                                   
REMARK 500    GLU A 331      -34.99    -26.66                                   
REMARK 500    GLN A 334      -32.77    -38.00                                   
REMARK 500    ALA A 347      -76.58    -90.97                                   
REMARK 500    MET A 349      120.86   -179.67                                   
REMARK 500    PRO A 359        2.24    -63.32                                   
REMARK 500    CYS A 361       52.83   -161.43                                   
REMARK 500    PRO A 362      135.63    -37.75                                   
REMARK 500    ASP A 379      127.17    -35.59                                   
REMARK 500    ARG A 382     -128.82   -119.44                                   
REMARK 500    ASN A 384       66.50     71.59                                   
REMARK 500    ILE A 385      -86.78    -82.41                                   
REMARK 500    LEU A 386      -67.35     41.19                                   
REMARK 500    ARG A 392        7.39    -65.49                                   
REMARK 500    LEU A 395      160.77    -26.76                                   
REMARK 500    THR A 397      -10.03    -47.58                                   
REMARK 500    THR A 399       67.63   -119.46                                   
REMARK 500    LEU A 400      -56.79    -16.61                                   
REMARK 500    LEU A 403       27.20     81.89                                   
REMARK 500    ALA A 408      -73.65    -43.07                                   
REMARK 500    THR A 410      -36.22    -38.54                                   
REMARK 500    SER A 419      -71.77    -34.26                                   
REMARK 500    PHE A 420      -75.17    -33.18                                   
REMARK 500    LYS A 422      -78.40    -68.03                                   
REMARK 500    GLN A 423       21.93    -55.04                                   
REMARK 500    ALA A 447      -80.95    -86.41                                   
REMARK 500    CYS A 451       84.44    178.50                                   
REMARK 500    PRO A 452       81.46    -46.17                                   
REMARK 500    PRO A 461       -7.21    -54.89                                   
REMARK 500    SER A 465      -14.21    -45.43                                   
REMARK 500    PHE A 470      -38.74   -142.93                                   
REMARK 500    TYR A 477      137.27   -172.58                                   
REMARK 500    LEU A 479     -149.86   -123.12                                   
REMARK 500    PRO A 481     -176.94    -64.06                                   
REMARK 500    THR A 492       73.78   -103.33                                   
REMARK 500    TRP A 495       89.06    -68.19                                   
REMARK 500    GLN A 496      -12.05    -49.85                                   
REMARK 500    ASN A 497       98.40    -65.44                                   
REMARK 500                                                                      
REMARK 500 REMARK: NULL                                                         
REMARK 525                                                                      
REMARK 525 SOLVENT                                                              
REMARK 525                                                                      
REMARK 525 THE SOLVENT MOLECULES HAVE CHAIN IDENTIFIERS THAT                    
REMARK 525 INDICATE THE POLYMER CHAIN WITH WHICH THEY ARE MOST                  
REMARK 525 CLOSELY ASSOCIATED. THE REMARK LISTS ALL THE SOLVENT                 
REMARK 525 MOLECULES WHICH ARE MORE THAN 5A AWAY FROM THE                       
REMARK 525 NEAREST POLYMER CHAIN (M = MODEL NUMBER;                             
REMARK 525 RES=RESIDUE NAME; C=CHAIN IDENTIFIER; SSEQ=SEQUENCE                  
REMARK 525 NUMBER; I=INSERTION CODE):                                           
REMARK 620                                                                      
REMARK 620 METAL COORDINATION                                                   
REMARK 620  (M=MODEL NUMBER; RES=RESIDUE NAME; C=CHAIN IDENTIFIER;              
REMARK 620   SSEQ=SEQUENCE NUMBER; I=INSERTION CODE):                           
REMARK 620                                                                      
REMARK 620 COORDINATION ANGLES FOR:  M RES CSSEQI METAL                         
REMARK 620                             HEM A1500  FE                            
REMARK 620 N RES CSSEQI ATOM                                                    
REMARK 620 1 CYS A 194   SG                                                     
REMARK 620 2 HEM A1500   NB   87.1                                              
REMARK 620 3 HEM A1500   NA   97.8  90.3                                        
REMARK 620 4 HEM A1500   NC   84.7  89.5 177.5                                  
REMARK 620 5 HEM A1500   ND   94.0 178.4  90.7  89.5                            
REMARK 620 N                    1     2     3     4                             
REMARK 800                                                                      
REMARK 800 SITE                                                                 
REMARK 800 SITE_IDENTIFIER: AC1                                                 
REMARK 800 EVIDENCE_CODE: SOFTWARE                                              
REMARK 800 SITE_DESCRIPTION: BINDING SITE FOR RESIDUE FC1 A1499                 
REMARK 800                                                                      
REMARK 800 SITE_IDENTIFIER: AC2                                                 
REMARK 800 EVIDENCE_CODE: SOFTWARE                                              
REMARK 800 SITE_DESCRIPTION: BINDING SITE FOR RESIDUE HEM A1500                 
REMARK 800                                                                      
REMARK 800 SITE_IDENTIFIER: AC3                                                 
REMARK 800 EVIDENCE_CODE: SOFTWARE                                              
REMARK 800 SITE_DESCRIPTION: BINDING SITE FOR RESIDUE HBI A1501                 
REMARK 900                                                                      
REMARK 900 RELATED ENTRIES                                                      
REMARK 900 RELATED ID: 1DD7   RELATED DB: PDB                                   
REMARK 900  MURINE INDUCIBLE NITRIC OXIDE SYNTHASE                              
REMARK 900  OXYGENASE DOMAIN (DELTA 114) (N-[(1,3-                              
REMARK 900  BENZODIOXOL-5-YL)METHYL]-1-[2-(1H-                                  
REMARK 900  IMIDAZOL-1-YL)PYRIMIDIN-4-YL]-4-(                                   
REMARK 900  METHOXYCARBONYL)- PIPERAZINE-2-ACETAMIDE COMPLEX                    
REMARK 900 RELATED ID: 1DF1   RELATED DB: PDB                                   
REMARK 900  MURINE INOSOXY DIMER WITH ISOTHIOUREA BOUND                         
REMARK 900  IN THE ACTIVE SITE                                                  
REMARK 900 RELATED ID: 1DWV   RELATED DB: PDB                                   
REMARK 900  MURINE INDUCIBLE NITRIC OXIDE SYNTHASE                              
REMARK 900  OXYGENASE DIMER N-HYDROXYARGININE AND 4-                            
REMARK 900  AMINO TETRAHYDROBIOPTERIN                                           
REMARK 900 RELATED ID: 1DWW   RELATED DB: PDB                                   
REMARK 900  MURINE INDUCIBLE NITRIC OXIDE SYNTHASE                              
REMARK 900  OXYGENASE DIMER N-HYDROXYARGININE AND                               
REMARK 900  DIHYDROBIOPTERIN                                                    
REMARK 900 RELATED ID: 1DWX   RELATED DB: PDB                                   
REMARK 900  MURINE INDUCIBLE NITRIC OXIDE SYNTHASE                              
REMARK 900  OXYGENASE DIMER N-HYDROXYARGININE AND                               
REMARK 900  TETRAHYDROBIOPTERIN                                                 
REMARK 900 RELATED ID: 1JWJ   RELATED DB: PDB                                   
REMARK 900  MURINE INDUCIBLE NITRIC OXIDE SYNTHASE                              
REMARK 900  OXYGENASE DIMER(DELTA 65) WITH W457F                                
REMARK 900  MUTATION AT TETRAHYDROBIOPTERINBINDING SITE                         
REMARK 900 RELATED ID: 1JWK   RELATED DB: PDB                                   
REMARK 900  MURINE INDUCIBLE NITRIC OXIDE SYNTHASE                              
REMARK 900  OXYGENASE DIMER(DELTA 65) WITH W457A                                
REMARK 900  MUTATION AT TETRAHYDROBIOPTERINBINDING SITE                         
REMARK 900 RELATED ID: 1M8D   RELATED DB: PDB                                   
REMARK 900  INDUCIBLE NITRIC OXIDE SYNTHASE WITH                                
REMARK 900  CHLORZOXAZONE BOUND                                                 
REMARK 900 RELATED ID: 1M8E   RELATED DB: PDB                                   
REMARK 900  INDUCIBLE NITRIC OXIDE SYNTHASE WITH 7-                             
REMARK 900  NITROINDAZOLE BOUND                                                 
REMARK 900 RELATED ID: 1M8H   RELATED DB: PDB                                   
REMARK 900  INDUCIBLE NITRIC OXIDE SYNTHASE WITH 6-                             
REMARK 900  NITROINDAZOLE BOUND                                                 
REMARK 900 RELATED ID: 1M8I   RELATED DB: PDB                                   
REMARK 900  INDUCIBLE NITRIC OXIDE SYNTHASE WITH 5-                             
REMARK 900  NITROINDAZOLE BOUND                                                 
REMARK 900 RELATED ID: 1M9T   RELATED DB: PDB                                   
REMARK 900  INDUCIBLE NITRIC OXIDE SYNTHASE WITH 3-BROMO                        
REMARK 900  -7-NITROINDAZOLE BOUND                                              
REMARK 900 RELATED ID: 1N2N   RELATED DB: PDB                                   
REMARK 900  CRYSTAL STRUCTURE OF CYANIDE COMPLEX OF THE                         
REMARK 900   OXYGENASEDOMAIN OF INDUCIBLE NITRIC OXIDE                          
REMARK 900  SYNTHASE.                                                           
REMARK 900 RELATED ID: 1NOC   RELATED DB: PDB                                   
REMARK 900  MURINE INDUCIBLE NITRIC OXIDE SYNTHASE                              
REMARK 900  OXYGENASE DOMAIN (DELTA 114) COMPLEXED WITH                         
REMARK 900  TYPE I E. COLI CHLORAMPHENICOL ACETYL                               
REMARK 900  TRANSFERASE AND IMIDAZOLE                                           
REMARK 900 RELATED ID: 1NOD   RELATED DB: PDB                                   
REMARK 900  MURINE INDUCIBLE NITRIC OXIDE SYNTHASE                              
REMARK 900  OXYGENASE DIMER (DELTA 65) WITH                                     
REMARK 900  TETRAHYDROBIOPTERIN AND SUBSTRATE L-ARGININE                        
REMARK 900 RELATED ID: 1NOS   RELATED DB: PDB                                   
REMARK 900  MURINE INDUCIBLE NITRIC OXIDE SYNTHASE                              
REMARK 900  OXYGENASE DOMAIN (DELTA 114), IMIDAZOLE                             
REMARK 900  COMPLEX                                                             
REMARK 900 RELATED ID: 1QOM   RELATED DB: PDB                                   
REMARK 900  MURINE INDUCIBLE NITRIC OXIDE SYNTHASE                              
REMARK 900  OXYGENASE DIMER (DELTA 65) WITH SWAPPED N-                          
REMARK 900  TERMINAL HOOK                                                       
REMARK 900 RELATED ID: 1QW4   RELATED DB: PDB                                   
REMARK 900  CRYSTAL STRUCTURE OF MURINE INDUCIBLE NITRIC                        
REMARK 900  OXIDE SYNTHASEOXYGENASE DOMAIN IN COMPLEX WITH                      
REMARK 900   N-OMEGA-PROPYL-L-ARGININE.                                         
REMARK 900 RELATED ID: 1QW5   RELATED DB: PDB                                   
REMARK 900  MURINE INDUCIBLE NITRIC OXIDE SYNTHASE                              
REMARK 900  OXYGENASE DOMAIN INCOMPLEX WITH W1400                               
REMARK 900  INHIBITOR.                                                          
REMARK 900 RELATED ID: 1R35   RELATED DB: PDB                                   
REMARK 900  MURINE INDUCIBLE NITRIC OXIDE SYNTHASE                              
REMARK 900  OXYGENASE DIMER,TETRAHYDROBIOPTERIN AND 4R-                         
REMARK 900  FLUORO-N6-ETHANIMIDOYL-L-LYSINE                                     
REMARK 900 RELATED ID: 1VAF   RELATED DB: PDB                                   
REMARK 900  INDUCIBLE NITRIC OXIDE SYNTHASE OXYGENASE                           
REMARK 900  DOMAIN COMPLEXED WITH THE INHIBITOR AR-R17477                       
REMARK 900 RELATED ID: 2NOD   RELATED DB: PDB                                   
REMARK 900  MURINE INDUCIBLE NITRIC OXIDE SYNTHASE                              
REMARK 900  OXYGENASE DIMER (DELTA 65) WITH                                     
REMARK 900  TETRAHYDROBIOPTERIN AND WATER BOUND IN ACTIVE                       
REMARK 900   CENTER                                                             
REMARK 900 RELATED ID: 2NOS   RELATED DB: PDB                                   
REMARK 900  MURINE INDUCIBLE NITRIC OXIDE SYNTHASE                              
REMARK 900  OXYGENASE DOMAIN (DELTA 114), AMINOGUANIDINE                        
REMARK 900  COMPLEX                                                             
REMARK 900 RELATED ID: 3NOD   RELATED DB: PDB                                   
REMARK 900  MURINE INDUCIBLE NITRIC OXIDE SYNTHASE                              
REMARK 900  OXYGENASE DIMER (DELTA 65) WITH                                     
REMARK 900  TETRAHYDROBIOPTERIN AND PRODUCT ANALOGUE L-                         
REMARK 900  THIOCITRULLINE                                                      
REMARK 999                                                                      
REMARK 999 SEQUENCE                                                             
REMARK 999 OXYGENASE DOMAIN ONLY, TRUNCATED OF THE FIRST 65 RESIDUES            
DBREF  2BHJ A   77   498  UNP    P29477   NOS2_MOUSE      77    498             
SEQRES   1 A  422  GLN TYR VAL ARG ILE LYS ASN TRP GLY SER GLY GLU ILE          
SEQRES   2 A  422  LEU HIS ASP THR LEU HIS HIS LYS ALA THR SER ASP PHE          
SEQRES   3 A  422  THR CYS LYS SER LYS SER CYS LEU GLY SER ILE MET ASN          
SEQRES   4 A  422  PRO LYS SER LEU THR ARG GLY PRO ARG ASP LYS PRO THR          
SEQRES   5 A  422  PRO LEU GLU GLU LEU LEU PRO HIS ALA ILE GLU PHE ILE          
SEQRES   6 A  422  ASN GLN TYR TYR GLY SER PHE LYS GLU ALA LYS ILE GLU          
SEQRES   7 A  422  GLU HIS LEU ALA ARG LEU GLU ALA VAL THR LYS GLU ILE          
SEQRES   8 A  422  GLU THR THR GLY THR TYR GLN LEU THR LEU ASP GLU LEU          
SEQRES   9 A  422  ILE PHE ALA THR LYS MET ALA TRP ARG ASN ALA PRO ARG          
SEQRES  10 A  422  CYS ILE GLY ARG ILE GLN TRP SER ASN LEU GLN VAL PHE          
SEQRES  11 A  422  ASP ALA ARG ASN CYS SER THR ALA GLN GLU MET PHE GLN          
SEQRES  12 A  422  HIS ILE CYS ARG HIS ILE LEU TYR ALA THR ASN ASN GLY          
SEQRES  13 A  422  ASN ILE ARG SER ALA ILE THR VAL PHE PRO GLN ARG SER          
SEQRES  14 A  422  ASP GLY LYS HIS ASP PHE ARG LEU TRP ASN SER GLN LEU          
SEQRES  15 A  422  ILE ARG TYR ALA GLY TYR GLN MET PRO ASP GLY THR ILE          
SEQRES  16 A  422  ARG GLY ASP ALA ALA THR LEU GLU PHE THR GLN LEU CYS          
SEQRES  17 A  422  ILE ASP LEU GLY TRP LYS PRO ARG TYR GLY ARG PHE ASP          
SEQRES  18 A  422  VAL LEU PRO LEU VAL LEU GLN ALA ASP GLY GLN ASP PRO          
SEQRES  19 A  422  GLU VAL PHE GLU ILE PRO PRO ASP LEU VAL LEU GLU VAL          
SEQRES  20 A  422  THR MET GLU HIS PRO LYS TYR GLU TRP PHE GLN GLU LEU          
SEQRES  21 A  422  GLY LEU LYS TRP TYR ALA LEU PRO ALA VAL ALA ASN MET          
SEQRES  22 A  422  LEU LEU GLU VAL GLY GLY LEU GLU PHE PRO ALA CYS PRO          
SEQRES  23 A  422  PHE ASN GLY TRP TYR MET GLY THR GLU ILE GLY VAL ARG          
SEQRES  24 A  422  ASP PHE CYS ASP THR GLN ARG TYR ASN ILE LEU GLU GLU          
SEQRES  25 A  422  VAL GLY ARG ARG MET GLY LEU GLU THR HIS THR LEU ALA          
SEQRES  26 A  422  SER LEU TRP LYS ASP ARG ALA VAL THR GLU ILE ASN VAL          
SEQRES  27 A  422  ALA VAL LEU HIS SER PHE GLN LYS GLN ASN VAL THR ILE          
SEQRES  28 A  422  MET ASP HIS HIS THR ALA SER GLU SER PHE MET LYS HIS          
SEQRES  29 A  422  MET GLN ASN GLU TYR ARG ALA ARG GLY GLY CYS PRO ALA          
SEQRES  30 A  422  ASP TRP ILE TRP LEU VAL PRO PRO VAL SER GLY SER ILE          
SEQRES  31 A  422  THR PRO VAL PHE HIS GLN GLU MET LEU ASN TYR VAL LEU          
SEQRES  32 A  422  SER PRO PHE TYR TYR TYR GLN ILE GLU PRO TRP LYS THR          
SEQRES  33 A  422  HIS ILE TRP GLN ASN GLU                                      
HET    FC1  A1499      18                                                       
HET    HEM  A1500      43                                                       
HET    HBI  A1501      17                                                       
HETNAM     FC1 THIOCOUMARIN                                                     
HETNAM     HEM PROTOPORPHYRIN IX CONTAINING FE                                  
HETNAM     HBI 7,8-DIHYDROBIOPTERIN                                             
HETSYN     HEM [DIHYDROGEN 3,7,12,17-TETRAMETHYL-8,13-                          
HETSYN   2 HEM  DIVINYL-2,18-PORPHINEDIPROPIONATO(2-)]IRON                      
FORMUL   2  FC1    C14 H17 N O2 S                                               
FORMUL   3  HEM    C34 H32 FE N4 O4                                             
FORMUL   4  HBI    C9 H13 N5 O3                                                 
FORMUL   5  HOH   *15(H2 O1)                                                    
HELIX    1   1 THR A   93  ALA A   98  5                                   6    
HELIX    2   2 PRO A  116  THR A  120  5                                   5    
HELIX    3   3 PRO A  129  PHE A  148  1                                  20    
HELIX    4   4 LYS A  152  GLY A  171  1                                  20    
HELIX    5   5 THR A  176  ASN A  190  1                                  15    
HELIX    6   6 ILE A  195  TRP A  200  5                                   6    
HELIX    7   7 ASP A  207  CYS A  211  5                                   5    
HELIX    8   8 THR A  213  ASN A  230  1                                  18    
HELIX    9   9 ASP A  274  ALA A  276  5                                   3    
HELIX   10  10 THR A  277  LEU A  287  1                                  11    
HELIX   11  11 PRO A  316  VAL A  320  5                                   5    
HELIX   12  12 TYR A  330  GLY A  337  5                                   8    
HELIX   13  13 MET A  368  VAL A  374  1                                   7    
HELIX   14  14 ARG A  375  ASP A  379  0                                   5    
HELIX   15  15 LEU A  386  ARG A  392  1                                   7    
HELIX   16  16 THR A  399  SER A  402  5                                   4    
HELIX   17  17 LEU A  403  GLN A  423  1                                  21    
HELIX   18  18 ASP A  429  GLY A  449  1                                  21    
HELIX   19  19 ASP A  454  VAL A  459  1                                   6    
HELIX   20  20 SER A  463  THR A  467  5                                   5    
SHEET    1  AA 2 VAL A  79  ASN A  83  0                                        
SHEET    2  AA 2 GLU A  88  ASP A  92 -1  O  GLU A  88   N  ASN A  83           
SHEET    1  AB 2 GLN A 204  PHE A 206  0                                        
SHEET    2  AB 2 ALA A 237  THR A 239  1  O  ILE A 238   N  PHE A 206           
SHEET    1  AC 3 ARG A 252  LEU A 253  0                                        
SHEET    2  AC 3 LEU A 301  GLN A 304 -1  O  GLN A 304   N  ARG A 252           
SHEET    3  AC 3 GLU A 311  PHE A 313 -1  O  GLU A 311   N  LEU A 303           
SHEET    1  AD 2 GLU A 322  THR A 324  0                                        
SHEET    2  AD 2 LYS A 339  TYR A 341 -1  O  TRP A 340   N  VAL A 323           
SHEET    1  AE 2 ALA A 345  VAL A 346  0                                        
SHEET    2  AE 2 PHE A 363  ASN A 364 -1  O  PHE A 363   N  VAL A 346           
SHEET    1  AF 3 LEU A 356  PHE A 358  0                                        
SHEET    2  AF 3 LEU A 350  VAL A 353 -1  O  LEU A 351   N  PHE A 358           
SHEET    3  AF 3 PHE A 482  TYR A 484 -1  O  PHE A 482   N  GLU A 352           
LINK        FE   HEM A1500                 SG  CYS A 194     1555   1555  2.55  
CISPEP   1 SER A  480    PRO A  481          0         0.09                     
SITE     1 AC1  6 GLN A 257  VAL A 346  TRP A 366  TYR A 367                    
SITE     2 AC1  6 MET A 368  HEM A1500                                          
SITE     1 AC2 13 TRP A 188  ARG A 193  CYS A 194  GLY A 196                    
SITE     2 AC2 13 GLN A 199  LEU A 203  MET A 349  PHE A 363                    
SITE     3 AC2 13 TRP A 366  TRP A 457  TYR A 485  FC1 A1499                    
SITE     4 AC2 13 HBI A1501                                                     
SITE     1 AC3  9 TRP A  84  SER A 112  MET A 114  ARG A 375                    
SITE     2 AC3  9 ILE A 456  TRP A 457  PHE A 470  HIS A 471                    
SITE     3 AC3  9 HEM A1500                                                     
CRYST1  213.540  213.540  115.030  90.00  90.00 120.00 P 61 2 2     12          
ORIGX1      1.000000  0.000000  0.000000        0.00000                         
ORIGX2      0.000000  1.000000  0.000000        0.00000                         
ORIGX3      0.000000  0.000000  1.000000        0.00000                         
SCALE1      0.004683  0.002704  0.000000        0.00000                         
SCALE2      0.000000  0.005407  0.000000        0.00000                         
SCALE3      0.000000  0.000000  0.008693        0.00000                         
ATOM      1  N   GLN A  77       2.089  94.777 -12.020  1.00100.00           N  
ATOM      2  CA  GLN A  77       3.379  94.694 -12.762  1.00100.00           C  
ATOM      3  C   GLN A  77       3.855  93.255 -12.977  1.00100.00           C  
ATOM      4  O   GLN A  77       4.623  92.989 -13.902  1.00100.00           O  
ATOM      5  CB  GLN A  77       4.465  95.475 -12.013  1.00 99.60           C  
ATOM      6  CG  GLN A  77       5.129  94.698 -10.877  1.00 96.58           C  
ATOM      7  CD  GLN A  77       4.168  94.383  -9.742  1.00100.00           C  
ATOM      8  OE1 GLN A  77       3.671  95.281  -9.061  1.00 99.65           O  
ATOM      9  NE2 GLN A  77       3.902  93.102  -9.534  1.00100.00           N  
ATOM     10  N   TYR A  78       3.391  92.325 -12.140  1.00 94.83           N  
ATOM     11  CA  TYR A  78       3.826  90.933 -12.254  1.00 83.44           C  
ATOM     12  C   TYR A  78       2.862  89.895 -12.852  1.00 77.20           C  
ATOM     13  O   TYR A  78       2.227  89.135 -12.129  1.00 71.27           O  
ATOM     14  CB  TYR A  78       4.358  90.453 -10.885  1.00 85.99           C  
ATOM     15  CG  TYR A  78       3.360  90.178  -9.756  1.00 84.46           C  
ATOM     16  CD1 TYR A  78       1.987  90.070  -9.986  1.00 78.19           C  
ATOM     17  CD2 TYR A  78       3.821  89.938  -8.457  1.00 87.45           C  
ATOM     18  CE1 TYR A  78       1.105  89.718  -8.968  1.00 91.85           C  
ATOM     19  CE2 TYR A  78       2.947  89.589  -7.429  1.00 93.27           C  
ATOM     20  CZ  TYR A  78       1.591  89.475  -7.693  1.00 99.18           C  
ATOM     21  OH  TYR A  78       0.726  89.095  -6.690  1.00100.00           O  
ATOM     22  N   VAL A  79       2.785  89.828 -14.179  1.00 63.52           N  
ATOM     23  CA  VAL A  79       1.887  88.867 -14.811  1.00 57.46           C  
ATOM     24  C   VAL A  79       1.909  87.525 -14.103  1.00 66.12           C  
ATOM     25  O   VAL A  79       2.899  86.797 -14.159  1.00 74.74           O  
ATOM     26  CB  VAL A  79       2.240  88.614 -16.278  1.00 59.15           C  
ATOM     27  CG1 VAL A  79       0.990  88.209 -17.041  1.00 68.06           C  
ATOM     28  CG2 VAL A  79       2.847  89.847 -16.887  1.00 63.62           C  
ATOM     29  N   ARG A  80       0.814  87.216 -13.419  1.00 77.97           N  
ATOM     30  CA  ARG A  80       0.666  85.958 -12.699  1.00 77.06           C  
ATOM     31  C   ARG A  80       0.402  84.900 -13.760  1.00 76.68           C  
ATOM     32  O   ARG A  80      -0.203  85.189 -14.795  1.00 72.24           O  
ATOM     33  CB  ARG A  80      -0.533  86.040 -11.744  1.00 74.30           C  
ATOM     34  CG  ARG A  80      -0.506  85.083 -10.561  1.00 84.96           C  
ATOM     35  CD  ARG A  80      -1.535  85.498  -9.495  1.00 95.10           C  
ATOM     36  NE  ARG A  80      -1.431  84.718  -8.257  1.00 99.64           N  
ATOM     37  CZ  ARG A  80      -1.366  85.245  -7.033  1.00 91.16           C  
ATOM     38  NH1 ARG A  80      -1.394  86.561  -6.872  1.00 87.87           N  
ATOM     39  NH2 ARG A  80      -1.272  84.456  -5.967  1.00 67.04           N  
ATOM     40  N   ILE A  81       0.886  83.688 -13.520  1.00 75.26           N  
ATOM     41  CA  ILE A  81       0.666  82.572 -14.435  1.00 72.90           C  
ATOM     42  C   ILE A  81       0.589  81.336 -13.556  1.00 71.93           C  
ATOM     43  O   ILE A  81       1.313  81.225 -12.563  1.00 65.37           O  
ATOM     44  CB  ILE A  81       1.814  82.397 -15.462  1.00 63.94           C  
ATOM     45  CG1 ILE A  81       3.164  82.452 -14.754  1.00 66.61           C  
ATOM     46  CG2 ILE A  81       1.718  83.460 -16.542  1.00 53.74           C  
ATOM     47  CD1 ILE A  81       3.941  81.157 -14.836  1.00 75.88           C  
ATOM     48  N   LYS A  82      -0.300  80.416 -13.905  1.00 63.86           N  
ATOM     49  CA  LYS A  82      -0.451  79.213 -13.107  1.00 65.22           C  
ATOM     50  C   LYS A  82      -0.307  77.947 -13.929  1.00 71.03           C  
ATOM     51  O   LYS A  82      -0.680  77.900 -15.106  1.00 63.39           O  
ATOM     52  CB  LYS A  82      -1.816  79.203 -12.411  1.00 51.52           C  
ATOM     53  CG  LYS A  82      -2.775  78.134 -12.938  1.00 64.14           C  
ATOM     54  CD  LYS A  82      -4.140  78.218 -12.280  1.00 60.81           C  
ATOM     55  CE  LYS A  82      -4.102  77.724 -10.839  1.00 68.76           C  
ATOM     56  NZ  LYS A  82      -5.475  77.563 -10.278  1.00 68.25           N  
ATOM     57  N   ASN A  83       0.263  76.925 -13.303  1.00 69.18           N  
ATOM     58  CA  ASN A  83       0.390  75.643 -13.963  1.00 76.53           C  
ATOM     59  C   ASN A  83      -0.842  74.926 -13.464  1.00 76.52           C  
ATOM     60  O   ASN A  83      -0.939  74.606 -12.278  1.00 69.94           O  
ATOM     61  CB  ASN A  83       1.616  74.871 -13.501  1.00 81.61           C  
ATOM     62  CG  ASN A  83       1.435  73.379 -13.669  1.00 81.73           C  
ATOM     63  OD1 ASN A  83       1.603  72.610 -12.729  1.00 80.25           O  
ATOM     64  ND2 ASN A  83       1.068  72.964 -14.876  1.00 79.14           N  
ATOM     65  N   TRP A  84      -1.793  74.693 -14.357  1.00 76.40           N  
ATOM     66  CA  TRP A  84      -3.016  74.028 -13.965  1.00 71.00           C  
ATOM     67  C   TRP A  84      -2.701  72.773 -13.187  1.00 76.06           C  
ATOM     68  O   TRP A  84      -2.577  72.830 -11.971  1.00 80.03           O  
ATOM     69  CB  TRP A  84      -3.864  73.730 -15.195  1.00 75.24           C  
ATOM     70  CG  TRP A  84      -4.563  74.966 -15.640  1.00 88.12           C  
ATOM     71  CD1 TRP A  84      -4.379  75.636 -16.809  1.00 88.00           C  
ATOM     72  CD2 TRP A  84      -5.487  75.746 -14.870  1.00 84.91           C  
ATOM     73  NE1 TRP A  84      -5.123  76.788 -16.815  1.00 84.25           N  
ATOM     74  CE2 TRP A  84      -5.814  76.880 -15.637  1.00 80.26           C  
ATOM     75  CE3 TRP A  84      -6.067  75.596 -13.603  1.00 82.96           C  
ATOM     76  CZ2 TRP A  84      -6.696  77.861 -15.183  1.00 79.51           C  
ATOM     77  CZ3 TRP A  84      -6.943  76.572 -13.150  1.00 67.44           C  
ATOM     78  CH2 TRP A  84      -7.249  77.689 -13.939  1.00 76.82           C  
ATOM     79  N   GLY A  85      -2.555  71.653 -13.885  1.00 79.97           N  
ATOM     80  CA  GLY A  85      -2.247  70.393 -13.230  1.00 76.58           C  
ATOM     81  C   GLY A  85      -1.802  70.463 -11.776  1.00 74.91           C  
ATOM     82  O   GLY A  85      -2.460  69.899 -10.901  1.00 78.27           O  
ATOM     83  N   SER A  86      -0.700  71.159 -11.507  1.00 68.62           N  
ATOM     84  CA  SER A  86      -0.176  71.261 -10.144  1.00 69.53           C  
ATOM     85  C   SER A  86      -0.826  72.320  -9.264  1.00 72.19           C  
ATOM     86  O   SER A  86      -0.670  72.291  -8.044  1.00 66.10           O  
ATOM     87  CB  SER A  86       1.332  71.511 -10.179  1.00 82.27           C  
ATOM     88  OG  SER A  86       1.620  72.899 -10.187  1.00 89.04           O  
ATOM     89  N   GLY A  87      -1.540  73.258  -9.879  1.00 80.60           N  
ATOM     90  CA  GLY A  87      -2.192  74.308  -9.117  1.00 84.57           C  
ATOM     91  C   GLY A  87      -1.173  75.282  -8.567  1.00 81.98           C  
ATOM     92  O   GLY A  87      -1.426  76.011  -7.611  1.00 86.40           O  
ATOM     93  N   GLU A  88      -0.002  75.283  -9.182  1.00 84.76           N  
ATOM     94  CA  GLU A  88       1.072  76.166  -8.771  1.00 90.95           C  
ATOM     95  C   GLU A  88       0.956  77.472  -9.551  1.00 92.33           C  
ATOM     96  O   GLU A  88       0.459  77.491 -10.683  1.00 83.48           O  
ATOM     97  CB  GLU A  88       2.418  75.498  -9.054  1.00100.00           C  
ATOM     98  CG  GLU A  88       3.513  75.819  -8.057  1.00 97.46           C  
ATOM     99  CD  GLU A  88       4.887  75.888  -8.707  1.00100.00           C  
ATOM    100  OE1 GLU A  88       5.003  75.565  -9.914  1.00100.00           O  
ATOM    101  OE2 GLU A  88       5.852  76.266  -8.007  1.00100.00           O  
ATOM    102  N   ILE A  89       1.417  78.560  -8.942  1.00 89.69           N  
ATOM    103  CA  ILE A  89       1.360  79.875  -9.572  1.00 89.03           C  
ATOM    104  C   ILE A  89       2.634  80.678  -9.321  1.00 91.34           C  
ATOM    105  O   ILE A  89       3.206  80.634  -8.229  1.00 87.79           O  
ATOM    106  CB  ILE A  89       0.161  80.692  -9.046  1.00 82.47           C  
ATOM    107  CG1 ILE A  89      -0.814  79.781  -8.292  1.00 79.81           C  
ATOM    108  CG2 ILE A  89      -0.540  81.368 -10.200  1.00 83.08           C  
ATOM    109  CD1 ILE A  89      -0.366  79.421  -6.878  1.00 78.44           C  
ATOM    110  N   LEU A  90       3.077  81.408 -10.339  1.00 89.85           N  
ATOM    111  CA  LEU A  90       4.277  82.226 -10.228  1.00 89.52           C  
ATOM    112  C   LEU A  90       4.067  83.551 -10.947  1.00 91.68           C  
ATOM    113  O   LEU A  90       3.348  83.619 -11.945  1.00 92.01           O  
ATOM    114  CB  LEU A  90       5.483  81.498 -10.831  1.00 84.93           C  
ATOM    115  CG  LEU A  90       5.374  79.985 -11.020  1.00 74.54           C  
ATOM    116  CD1 LEU A  90       5.817  79.621 -12.425  1.00 67.27           C  
ATOM    117  CD2 LEU A  90       6.226  79.268  -9.987  1.00 55.64           C  
ATOM    118  N   HIS A  91       4.694  84.604 -10.432  1.00 86.00           N  
ATOM    119  CA  HIS A  91       4.571  85.928 -11.023  1.00 74.93           C  
ATOM    120  C   HIS A  91       5.788  86.228 -11.884  1.00 61.49           C  
ATOM    121  O   HIS A  91       6.919  86.176 -11.414  1.00 64.81           O  
ATOM    122  CB  HIS A  91       4.437  86.980  -9.922  1.00 81.80           C  
ATOM    123  CG  HIS A  91       3.527  86.574  -8.803  1.00 84.74           C  
ATOM    124  ND1 HIS A  91       3.889  86.673  -7.477  1.00 90.66           N  
ATOM    125  CD2 HIS A  91       2.269  86.074  -8.812  1.00 84.71           C  
ATOM    126  CE1 HIS A  91       2.894  86.251  -6.716  1.00 82.91           C  
ATOM    127  NE2 HIS A  91       1.899  85.882  -7.502  1.00 84.51           N  
ATOM    128  N   ASP A  92       5.551  86.546 -13.149  1.00 51.96           N  
ATOM    129  CA  ASP A  92       6.638  86.834 -14.070  1.00 62.87           C  
ATOM    130  C   ASP A  92       7.102  88.291 -14.070  1.00 66.58           C  
ATOM    131  O   ASP A  92       6.357  89.191 -14.440  1.00 65.00           O  
ATOM    132  CB  ASP A  92       6.225  86.433 -15.486  1.00 60.90           C  
ATOM    133  CG  ASP A  92       7.372  86.510 -16.470  1.00 64.52           C  
ATOM    134  OD1 ASP A  92       8.461  85.984 -16.163  1.00 76.22           O  
ATOM    135  OD2 ASP A  92       7.183  87.095 -17.554  1.00 62.68           O  
ATOM    136  N   THR A  93       8.340  88.515 -13.647  1.00 72.75           N  
ATOM    137  CA  THR A  93       8.921  89.855 -13.633  1.00 70.83           C  
ATOM    138  C   THR A  93       9.594  90.048 -14.993  1.00 75.52           C  
ATOM    139  O   THR A  93       9.080  90.723 -15.883  1.00 68.29           O  
ATOM    140  CB  THR A  93      10.011  89.977 -12.548  1.00 70.41           C  
ATOM    141  OG1 THR A  93       9.463  89.639 -11.268  1.00 61.58           O  
ATOM    142  CG2 THR A  93      10.572  91.387 -12.515  1.00 69.80           C  
ATOM    143  N   LEU A  94      10.758  89.421 -15.111  1.00 76.97           N  
ATOM    144  CA  LEU A  94      11.612  89.418 -16.291  1.00 70.90           C  
ATOM    145  C   LEU A  94      11.033  89.872 -17.634  1.00 73.01           C  
ATOM    146  O   LEU A  94      11.750  90.456 -18.449  1.00 71.14           O  
ATOM    147  CB  LEU A  94      12.197  88.016 -16.451  1.00 65.00           C  
ATOM    148  CG  LEU A  94      13.592  87.906 -17.055  1.00 64.57           C  
ATOM    149  CD1 LEU A  94      14.391  86.867 -16.285  1.00 61.35           C  
ATOM    150  CD2 LEU A  94      13.480  87.534 -18.532  1.00 63.15           C  
ATOM    151  N   HIS A  95       9.756  89.595 -17.882  1.00 76.18           N  
ATOM    152  CA  HIS A  95       9.147  89.983 -19.155  1.00 81.51           C  
ATOM    153  C   HIS A  95       9.232  91.483 -19.406  1.00 74.95           C  
ATOM    154  O   HIS A  95       9.057  91.946 -20.537  1.00 51.13           O  
ATOM    155  CB  HIS A  95       7.683  89.528 -19.218  1.00 80.16           C  
ATOM    156  CG  HIS A  95       6.777  90.272 -18.291  1.00 72.51           C  
ATOM    157  ND1 HIS A  95       6.005  91.337 -18.701  1.00 57.95           N  
ATOM    158  CD2 HIS A  95       6.523  90.108 -16.971  1.00 68.30           C  
ATOM    159  CE1 HIS A  95       5.316  91.798 -17.672  1.00 69.85           C  
ATOM    160  NE2 HIS A  95       5.611  91.069 -16.610  1.00 58.27           N  
ATOM    161  N   HIS A  96       9.501  92.238 -18.346  1.00 71.96           N  
ATOM    162  CA  HIS A  96       9.623  93.683 -18.467  1.00 78.92           C  
ATOM    163  C   HIS A  96      10.844  94.008 -19.313  1.00 79.97           C  
ATOM    164  O   HIS A  96      10.812  94.904 -20.157  1.00 82.54           O  
ATOM    165  CB  HIS A  96       9.763  94.318 -17.088  1.00 87.75           C  
ATOM    166  CG  HIS A  96       8.469  94.438 -16.347  1.00100.00           C  
ATOM    167  ND1 HIS A  96       8.326  94.051 -15.031  1.00100.00           N  
ATOM    168  CD2 HIS A  96       7.257  94.899 -16.737  1.00 98.45           C  
ATOM    169  CE1 HIS A  96       7.082  94.269 -14.643  1.00100.00           C  
ATOM    170  NE2 HIS A  96       6.413  94.783 -15.659  1.00100.00           N  
ATOM    171  N   LYS A  97      11.921  93.264 -19.085  1.00 73.61           N  
ATOM    172  CA  LYS A  97      13.154  93.460 -19.830  1.00 61.14           C  
ATOM    173  C   LYS A  97      12.943  93.079 -21.301  1.00 58.70           C  
ATOM    174  O   LYS A  97      13.902  92.882 -22.047  1.00 61.90           O  
ATOM    175  CB  LYS A  97      14.265  92.611 -19.210  1.00 52.12           C  
ATOM    176  CG  LYS A  97      14.940  93.257 -18.009  1.00 52.32           C  
ATOM    177  CD  LYS A  97      14.711  92.462 -16.733  1.00 68.84           C  
ATOM    178  CE  LYS A  97      15.959  92.449 -15.854  1.00 84.76           C  
ATOM    179  NZ  LYS A  97      15.649  92.130 -14.426  1.00 97.40           N  
ATOM    180  N   ALA A  98      11.681  93.001 -21.716  1.00 51.22           N  
ATOM    181  CA  ALA A  98      11.325  92.626 -23.083  1.00 58.01           C  
ATOM    182  C   ALA A  98      11.801  93.631 -24.145  1.00 50.39           C  
ATOM    183  O   ALA A  98      11.768  94.833 -23.926  1.00 49.41           O  
ATOM    184  CB  ALA A  98       9.816  92.420 -23.166  1.00 45.94           C  
ATOM    185  N   THR A  99      12.246  93.132 -25.292  1.00 58.24           N  
ATOM    186  CA  THR A  99      12.747  93.985 -26.362  1.00 75.45           C  
ATOM    187  C   THR A  99      11.613  94.788 -26.992  1.00 83.43           C  
ATOM    188  O   THR A  99      11.821  95.900 -27.475  1.00 86.92           O  
ATOM    189  CB  THR A  99      13.485  93.112 -27.442  1.00 80.60           C  
ATOM    190  OG1 THR A  99      12.562  92.628 -28.434  1.00 67.71           O  
ATOM    191  CG2 THR A  99      14.139  91.915 -26.766  1.00 81.93           C  
ATOM    192  N   SER A 100      10.413  94.208 -26.931  1.00 86.50           N  
ATOM    193  CA  SER A 100       9.165  94.765 -27.490  1.00 92.08           C  
ATOM    194  C   SER A 100       9.277  95.095 -28.979  1.00 93.37           C  
ATOM    195  O   SER A 100       8.330  95.619 -29.638  1.00 87.53           O  
ATOM    196  CB  SER A 100       8.757  96.037 -26.759  1.00 95.42           C  
ATOM    197  OG  SER A 100       7.786  95.763 -25.766  1.00 83.36           O  
ATOM    198  OXT SER A 100      10.374  94.852 -29.477  1.00 96.61           O  
ATOM    199  N   CYS A 109       3.278  88.344 -26.346  1.00 72.46           N  
ATOM    200  CA  CYS A 109       1.886  87.822 -26.258  1.00 82.16           C  
ATOM    201  C   CYS A 109       1.746  86.830 -25.109  1.00 81.00           C  
ATOM    202  O   CYS A 109       2.724  86.217 -24.680  1.00 73.50           O  
ATOM    203  CB  CYS A 109       1.485  87.141 -27.576  1.00 83.60           C  
ATOM    204  SG  CYS A 109      -0.293  86.776 -27.742  1.00 89.30           S  
ATOM    205  N   LEU A 110       0.522  86.693 -24.609  1.00 86.63           N  
ATOM    206  CA  LEU A 110       0.224  85.767 -23.520  1.00 96.96           C  
ATOM    207  C   LEU A 110      -0.762  84.722 -24.045  1.00100.00           C  
ATOM    208  O   LEU A 110      -1.796  84.464 -23.426  1.00100.00           O  
ATOM    209  CB  LEU A 110      -0.404  86.509 -22.332  1.00 89.89           C  
ATOM    210  CG  LEU A 110      -0.197  88.019 -22.188  1.00 80.87           C  
ATOM    211  CD1 LEU A 110      -0.981  88.777 -23.259  1.00 70.78           C  
ATOM    212  CD2 LEU A 110      -0.642  88.438 -20.791  1.00 67.03           C  
ATOM    213  N   GLY A 111      -0.425  84.125 -25.188  1.00100.00           N  
ATOM    214  CA  GLY A 111      -1.283  83.133 -25.819  1.00 93.37           C  
ATOM    215  C   GLY A 111      -1.568  81.817 -25.106  1.00 90.60           C  
ATOM    216  O   GLY A 111      -2.594  81.187 -25.373  1.00 91.11           O  
ATOM    217  N   SER A 112      -0.687  81.388 -24.208  1.00 79.61           N  
ATOM    218  CA  SER A 112      -0.900  80.127 -23.507  1.00 72.65           C  
ATOM    219  C   SER A 112      -1.693  80.272 -22.214  1.00 74.44           C  
ATOM    220  O   SER A 112      -1.862  79.302 -21.480  1.00 81.56           O  
ATOM    221  CB  SER A 112       0.442  79.449 -23.213  1.00 82.71           C  
ATOM    222  OG  SER A 112       0.672  79.336 -21.818  1.00 84.03           O  
ATOM    223  N   ILE A 113      -2.174  81.475 -21.923  1.00 71.21           N  
ATOM    224  CA  ILE A 113      -2.957  81.673 -20.713  1.00 65.35           C  
ATOM    225  C   ILE A 113      -4.379  81.201 -20.995  1.00 69.68           C  
ATOM    226  O   ILE A 113      -4.846  81.250 -22.135  1.00 67.38           O  
ATOM    227  CB  ILE A 113      -2.948  83.149 -20.265  1.00 57.95           C  
ATOM    228  CG1 ILE A 113      -1.966  83.323 -19.103  1.00 57.12           C  
ATOM    229  CG2 ILE A 113      -4.330  83.575 -19.807  1.00 51.57           C  
ATOM    230  CD1 ILE A 113      -0.905  84.378 -19.342  1.00 73.97           C  
ATOM    231  N   MET A 114      -5.060  80.745 -19.950  1.00 70.40           N  
ATOM    232  CA  MET A 114      -6.411  80.215 -20.083  1.00 72.60           C  
ATOM    233  C   MET A 114      -7.542  81.230 -20.119  1.00 71.14           C  
ATOM    234  O   MET A 114      -8.335  81.258 -21.066  1.00 61.79           O  
ATOM    235  CB  MET A 114      -6.673  79.222 -18.955  1.00 76.34           C  
ATOM    236  CG  MET A 114      -5.945  77.912 -19.129  1.00 74.99           C  
ATOM    237  SD  MET A 114      -7.006  76.506 -18.807  1.00 71.50           S  
ATOM    238  CE  MET A 114      -7.452  76.085 -20.452  1.00 57.30           C  
ATOM    239  N   ASN A 115      -7.625  82.046 -19.074  1.00 65.04           N  
ATOM    240  CA  ASN A 115      -8.670  83.048 -18.983  1.00 55.15           C  
ATOM    241  C   ASN A 115      -8.144  84.477 -18.993  1.00 57.62           C  
ATOM    242  O   ASN A 115      -8.041  85.124 -17.950  1.00 63.29           O  
ATOM    243  CB  ASN A 115      -9.492  82.818 -17.723  1.00 56.74           C  
ATOM    244  CG  ASN A 115      -9.465  81.382 -17.276  1.00 65.76           C  
ATOM    245  OD1 ASN A 115     -10.023  80.509 -17.941  1.00 62.62           O  
ATOM    246  ND2 ASN A 115      -8.810  81.122 -16.146  1.00 59.55           N  
ATOM    247  N   PRO A 116      -7.803  84.993 -20.179  1.00 49.70           N  
ATOM    248  CA  PRO A 116      -7.305  86.365 -20.209  1.00 56.17           C  
ATOM    249  C   PRO A 116      -8.504  87.294 -20.065  1.00 69.37           C  
ATOM    250  O   PRO A 116      -9.598  86.973 -20.534  1.00 71.47           O  
ATOM    251  CB  PRO A 116      -6.668  86.477 -21.586  1.00 60.45           C  
ATOM    252  CG  PRO A 116      -7.476  85.534 -22.433  1.00 49.31           C  
ATOM    253  CD  PRO A 116      -7.860  84.394 -21.525  1.00 46.64           C  
ATOM    254  N   LYS A 117      -8.317  88.434 -19.412  1.00 71.24           N  
ATOM    255  CA  LYS A 117      -9.416  89.374 -19.267  1.00 60.31           C  
ATOM    256  C   LYS A 117      -9.880  89.718 -20.686  1.00 53.19           C  
ATOM    257  O   LYS A 117     -11.035  90.071 -20.915  1.00 70.16           O  
ATOM    258  CB  LYS A 117      -8.945  90.625 -18.517  1.00 62.94           C  
ATOM    259  CG  LYS A 117      -8.625  90.370 -17.043  1.00 76.31           C  
ATOM    260  CD  LYS A 117      -7.853  91.531 -16.419  1.00 93.46           C  
ATOM    261  CE  LYS A 117      -6.544  91.068 -15.785  1.00100.00           C  
ATOM    262  NZ  LYS A 117      -6.548  91.208 -14.298  1.00 99.45           N  
ATOM    263  N   SER A 118      -8.972  89.564 -21.643  1.00 41.58           N  
ATOM    264  CA  SER A 118      -9.251  89.854 -23.048  1.00 48.80           C  
ATOM    265  C   SER A 118     -10.301  88.947 -23.669  1.00 46.06           C  
ATOM    266  O   SER A 118     -10.638  89.100 -24.847  1.00 47.70           O  
ATOM    267  CB  SER A 118      -7.959  89.737 -23.865  1.00 63.34           C  
ATOM    268  OG  SER A 118      -7.202  88.599 -23.474  1.00 65.23           O  
ATOM    269  N   LEU A 119     -10.817  88.016 -22.869  1.00 52.96           N  
ATOM    270  CA  LEU A 119     -11.798  87.032 -23.324  1.00 53.45           C  
ATOM    271  C   LEU A 119     -12.960  86.841 -22.353  1.00 51.46           C  
ATOM    272  O   LEU A 119     -13.564  85.773 -22.317  1.00 59.42           O  
ATOM    273  CB  LEU A 119     -11.097  85.686 -23.507  1.00 43.18           C  
ATOM    274  CG  LEU A 119     -11.160  84.925 -24.828  1.00 49.37           C  
ATOM    275  CD1 LEU A 119     -11.024  85.856 -26.028  1.00 30.04           C  
ATOM    276  CD2 LEU A 119     -10.044  83.903 -24.810  1.00 34.08           C  
ATOM    277  N   THR A 120     -13.278  87.865 -21.572  1.00 52.14           N  
ATOM    278  CA  THR A 120     -14.359  87.761 -20.600  1.00 52.44           C  
ATOM    279  C   THR A 120     -15.387  88.876 -20.728  1.00 64.26           C  
ATOM    280  O   THR A 120     -15.455  89.571 -21.742  1.00 77.89           O  
ATOM    281  CB  THR A 120     -13.780  87.776 -19.188  1.00 36.78           C  
ATOM    282  OG1 THR A 120     -12.617  86.947 -19.177  1.00 39.19           O  
ATOM    283  CG2 THR A 120     -14.783  87.252 -18.158  1.00 36.61           C  
ATOM    284  N   ARG A 121     -16.193  89.024 -19.684  1.00 51.68           N  
ATOM    285  CA  ARG A 121     -17.222  90.043 -19.612  1.00 43.91           C  
ATOM    286  C   ARG A 121     -17.850  89.908 -18.243  1.00 46.00           C  
ATOM    287  O   ARG A 121     -18.783  89.131 -18.042  1.00 47.28           O  
ATOM    288  CB  ARG A 121     -18.269  89.836 -20.702  1.00 47.76           C  
ATOM    289  CG  ARG A 121     -18.683  91.131 -21.381  1.00 37.68           C  
ATOM    290  CD  ARG A 121     -17.496  91.770 -22.093  1.00 56.69           C  
ATOM    291  NE  ARG A 121     -17.795  92.134 -23.476  1.00 52.22           N  
ATOM    292  CZ  ARG A 121     -18.879  92.805 -23.850  1.00 55.64           C  
ATOM    293  NH1 ARG A 121     -19.766  93.182 -22.935  1.00 42.71           N  
ATOM    294  NH2 ARG A 121     -19.070  93.105 -25.131  1.00 33.29           N  
ATOM    295  N   GLY A 122     -17.319  90.667 -17.295  1.00 50.65           N  
ATOM    296  CA  GLY A 122     -17.815  90.601 -15.938  1.00 47.66           C  
ATOM    297  C   GLY A 122     -19.095  91.356 -15.677  1.00 46.22           C  
ATOM    298  O   GLY A 122     -19.821  91.724 -16.603  1.00 48.67           O  
ATOM    299  N   PRO A 123     -19.387  91.609 -14.395  1.00 42.71           N  
ATOM    300  CA  PRO A 123     -20.579  92.322 -13.935  1.00 55.09           C  
ATOM    301  C   PRO A 123     -20.720  93.756 -14.431  1.00 68.88           C  
ATOM    302  O   PRO A 123     -19.900  94.269 -15.199  1.00 65.86           O  
ATOM    303  CB  PRO A 123     -20.473  92.268 -12.407  1.00 56.22           C  
ATOM    304  CG  PRO A 123     -19.482  91.195 -12.116  1.00 46.13           C  
ATOM    305  CD  PRO A 123     -18.537  91.191 -13.269  1.00 39.32           C  
ATOM    306  N   ARG A 124     -21.797  94.382 -13.972  1.00 69.50           N  
ATOM    307  CA  ARG A 124     -22.126  95.756 -14.291  1.00 59.24           C  
ATOM    308  C   ARG A 124     -22.991  96.202 -13.127  1.00 71.16           C  
ATOM    309  O   ARG A 124     -23.384  95.381 -12.295  1.00 77.43           O  
ATOM    310  CB  ARG A 124     -22.909  95.831 -15.601  1.00 25.54           C  
ATOM    311  CG  ARG A 124     -22.022  95.892 -16.833  1.00 23.87           C  
ATOM    312  CD  ARG A 124     -22.832  95.790 -18.118  1.00 44.52           C  
ATOM    313  NE  ARG A 124     -22.266  96.597 -19.199  1.00 62.09           N  
ATOM    314  CZ  ARG A 124     -21.769  96.106 -20.333  1.00 64.69           C  
ATOM    315  NH1 ARG A 124     -21.762  94.800 -20.548  1.00 73.89           N  
ATOM    316  NH2 ARG A 124     -21.280  96.921 -21.259  1.00 67.99           N  
ATOM    317  N   ASP A 125     -23.271  97.495 -13.049  1.00 76.46           N  
ATOM    318  CA  ASP A 125     -24.100  98.009 -11.971  1.00 72.60           C  
ATOM    319  C   ASP A 125     -25.081  99.009 -12.534  1.00 69.59           C  
ATOM    320  O   ASP A 125     -25.908  99.568 -11.818  1.00 72.41           O  
ATOM    321  CB  ASP A 125     -23.237  98.673 -10.909  1.00 70.02           C  
ATOM    322  CG  ASP A 125     -23.335  97.975  -9.580  1.00 86.52           C  
ATOM    323  OD1 ASP A 125     -23.826  96.826  -9.552  1.00 94.46           O  
ATOM    324  OD2 ASP A 125     -22.921  98.572  -8.564  1.00100.00           O  
ATOM    325  N   LYS A 126     -24.974  99.230 -13.834  1.00 61.77           N  
ATOM    326  CA  LYS A 126     -25.845 100.154 -14.522  1.00 52.95           C  
ATOM    327  C   LYS A 126     -25.860  99.738 -15.973  1.00 48.58           C  
ATOM    328  O   LYS A 126     -24.887  99.186 -16.472  1.00 60.19           O  
ATOM    329  CB  LYS A 126     -25.326 101.578 -14.381  1.00 68.03           C  
ATOM    330  CG  LYS A 126     -24.006 101.702 -13.635  1.00 76.05           C  
ATOM    331  CD  LYS A 126     -23.265 102.973 -14.038  1.00 89.16           C  
ATOM    332  CE  LYS A 126     -22.236 103.393 -12.991  1.00100.00           C  
ATOM    333  NZ  LYS A 126     -22.793 104.304 -11.941  1.00100.00           N  
ATOM    334  N   PRO A 127     -26.956 100.028 -16.679  1.00 51.13           N  
ATOM    335  CA  PRO A 127     -27.152  99.687 -18.091  1.00 50.69           C  
ATOM    336  C   PRO A 127     -25.950  99.954 -18.972  1.00 41.92           C  
ATOM    337  O   PRO A 127     -24.829 100.046 -18.497  1.00 46.24           O  
ATOM    338  CB  PRO A 127     -28.376 100.495 -18.498  1.00 49.03           C  
ATOM    339  CG  PRO A 127     -29.114 100.685 -17.202  1.00 63.76           C  
ATOM    340  CD  PRO A 127     -28.072 100.821 -16.146  1.00 50.65           C  
ATOM    341  N   THR A 128     -26.186 100.082 -20.265  1.00 37.21           N  
ATOM    342  CA  THR A 128     -25.081 100.265 -21.192  1.00 53.92           C  
ATOM    343  C   THR A 128     -25.065 101.535 -22.029  1.00 58.73           C  
ATOM    344  O   THR A 128     -25.740 101.621 -23.057  1.00 66.33           O  
ATOM    345  CB  THR A 128     -25.010  99.087 -22.161  1.00 67.07           C  
ATOM    346  OG1 THR A 128     -24.717  97.883 -21.439  1.00 68.37           O  
ATOM    347  CG2 THR A 128     -23.952  99.341 -23.215  1.00 53.59           C  
ATOM    348  N   PRO A 129     -24.220 102.502 -21.644  1.00 57.62           N  
ATOM    349  CA  PRO A 129     -24.058 103.794 -22.309  1.00 58.80           C  
ATOM    350  C   PRO A 129     -24.507 103.819 -23.751  1.00 59.39           C  
ATOM    351  O   PRO A 129     -23.806 103.336 -24.634  1.00 46.82           O  
ATOM    352  CB  PRO A 129     -22.575 104.063 -22.170  1.00 54.16           C  
ATOM    353  CG  PRO A 129     -22.245 103.460 -20.836  1.00 55.72           C  
ATOM    354  CD  PRO A 129     -23.252 102.360 -20.547  1.00 44.02           C  
ATOM    355  N   LEU A 130     -25.678 104.408 -23.967  1.00 62.43           N  
ATOM    356  CA  LEU A 130     -26.296 104.513 -25.285  1.00 71.05           C  
ATOM    357  C   LEU A 130     -25.313 104.673 -26.429  1.00 76.87           C  
ATOM    358  O   LEU A 130     -25.451 104.035 -27.476  1.00 76.58           O  
ATOM    359  CB  LEU A 130     -27.265 105.694 -25.315  1.00 73.77           C  
ATOM    360  CG  LEU A 130     -28.632 105.587 -24.628  1.00 77.93           C  
ATOM    361  CD1 LEU A 130     -29.576 104.840 -25.550  1.00 67.45           C  
ATOM    362  CD2 LEU A 130     -28.521 104.901 -23.265  1.00 67.00           C  
ATOM    363  N   GLU A 131     -24.333 105.546 -26.225  1.00 83.71           N  
ATOM    364  CA  GLU A 131     -23.317 105.824 -27.230  1.00 84.48           C  
ATOM    365  C   GLU A 131     -22.627 104.534 -27.617  1.00 88.04           C  
ATOM    366  O   GLU A 131     -22.308 104.314 -28.781  1.00 82.29           O  
ATOM    367  CB  GLU A 131     -22.294 106.815 -26.674  1.00 77.92           C  
ATOM    368  CG  GLU A 131     -21.801 106.467 -25.278  1.00 79.04           C  
ATOM    369  CD  GLU A 131     -22.644 107.090 -24.179  1.00 89.65           C  
ATOM    370  OE1 GLU A 131     -23.817 107.432 -24.444  1.00100.00           O  
ATOM    371  OE2 GLU A 131     -22.133 107.238 -23.047  1.00 86.34           O  
ATOM    372  N   GLU A 132     -22.401 103.688 -26.618  1.00 93.82           N  
ATOM    373  CA  GLU A 132     -21.751 102.400 -26.808  1.00 87.63           C  
ATOM    374  C   GLU A 132     -22.705 101.456 -27.512  1.00 82.43           C  
ATOM    375  O   GLU A 132     -22.427 100.958 -28.600  1.00 78.61           O  
ATOM    376  CB  GLU A 132     -21.391 101.794 -25.454  1.00 82.67           C  
ATOM    377  CG  GLU A 132     -19.919 101.760 -25.128  1.00 87.38           C  
ATOM    378  CD  GLU A 132     -19.668 102.060 -23.666  1.00 98.27           C  
ATOM    379  OE1 GLU A 132     -19.770 101.133 -22.833  1.00 99.29           O  
ATOM    380  OE2 GLU A 132     -19.374 103.228 -23.345  1.00100.00           O  
ATOM    381  N   LEU A 133     -23.839 101.222 -26.863  1.00 73.27           N  
ATOM    382  CA  LEU A 133     -24.859 100.317 -27.364  1.00 65.49           C  
ATOM    383  C   LEU A 133     -25.353 100.605 -28.779  1.00 61.50           C  
ATOM    384  O   LEU A 133     -25.198  99.789 -29.690  1.00 54.51           O  
ATOM    385  CB  LEU A 133     -26.041 100.319 -26.395  1.00 54.82           C  
ATOM    386  CG  LEU A 133     -26.900  99.056 -26.368  1.00 52.51           C  
ATOM    387  CD1 LEU A 133     -27.760  99.052 -25.109  1.00 42.20           C  
ATOM    388  CD2 LEU A 133     -27.764  98.995 -27.626  1.00 46.95           C  
ATOM    389  N   LEU A 134     -25.949 101.776 -28.951  1.00 57.56           N  
ATOM    390  CA  LEU A 134     -26.515 102.185 -30.227  1.00 58.03           C  
ATOM    391  C   LEU A 134     -25.736 101.868 -31.510  1.00 55.01           C  
ATOM    392  O   LEU A 134     -26.314 101.359 -32.465  1.00 41.17           O  
ATOM    393  CB  LEU A 134     -26.834 103.685 -30.180  1.00 58.77           C  
ATOM    394  CG  LEU A 134     -27.972 104.222 -31.062  1.00 64.95           C  
ATOM    395  CD1 LEU A 134     -27.496 104.383 -32.500  1.00 50.89           C  
ATOM    396  CD2 LEU A 134     -29.158 103.281 -31.009  1.00 71.79           C  
ATOM    397  N   PRO A 135     -24.419 102.139 -31.539  1.00 56.10           N  
ATOM    398  CA  PRO A 135     -23.571 101.895 -32.714  1.00 52.46           C  
ATOM    399  C   PRO A 135     -23.315 100.429 -32.973  1.00 65.28           C  
ATOM    400  O   PRO A 135     -23.115 100.020 -34.120  1.00 55.18           O  
ATOM    401  CB  PRO A 135     -22.285 102.623 -32.377  1.00 49.77           C  
ATOM    402  CG  PRO A 135     -22.209 102.489 -30.900  1.00 49.29           C  
ATOM    403  CD  PRO A 135     -23.625 102.647 -30.411  1.00 47.48           C  
ATOM    404  N   HIS A 136     -23.294  99.652 -31.890  1.00 72.96           N  
ATOM    405  CA  HIS A 136     -23.083  98.207 -31.962  1.00 69.46           C  
ATOM    406  C   HIS A 136     -24.316  97.610 -32.632  1.00 70.27           C  
ATOM    407  O   HIS A 136     -24.234  96.940 -33.669  1.00 61.90           O  
ATOM    408  CB  HIS A 136     -22.953  97.617 -30.556  1.00 53.41           C  
ATOM    409  CG  HIS A 136     -21.617  97.843 -29.917  1.00 68.41           C  
ATOM    410  ND1 HIS A 136     -20.467  98.069 -30.646  1.00 58.86           N  
ATOM    411  CD2 HIS A 136     -21.247  97.857 -28.613  1.00 58.86           C  
ATOM    412  CE1 HIS A 136     -19.448  98.212 -29.816  1.00 67.29           C  
ATOM    413  NE2 HIS A 136     -19.894  98.088 -28.578  1.00 64.83           N  
ATOM    414  N   ALA A 137     -25.465  97.867 -32.016  1.00 55.22           N  
ATOM    415  CA  ALA A 137     -26.730  97.385 -32.527  1.00 47.46           C  
ATOM    416  C   ALA A 137     -26.824  97.653 -34.034  1.00 47.15           C  
ATOM    417  O   ALA A 137     -27.176  96.762 -34.815  1.00 40.38           O  
ATOM    418  CB  ALA A 137     -27.866  98.070 -31.791  1.00 46.64           C  
ATOM    419  N   ILE A 138     -26.498  98.875 -34.446  1.00 43.76           N  
ATOM    420  CA  ILE A 138     -26.562  99.215 -35.863  1.00 52.09           C  
ATOM    421  C   ILE A 138     -25.708  98.220 -36.616  1.00 59.45           C  
ATOM    422  O   ILE A 138     -26.129  97.671 -37.634  1.00 54.29           O  
ATOM    423  CB  ILE A 138     -26.010 100.631 -36.172  1.00 48.51           C  
ATOM    424  CG1 ILE A 138     -26.293 101.588 -35.011  1.00 39.66           C  
ATOM    425  CG2 ILE A 138     -26.604 101.140 -37.482  1.00 16.35           C  
ATOM    426  CD1 ILE A 138     -27.738 101.994 -34.858  1.00 35.59           C  
ATOM    427  N   GLU A 139     -24.503  97.994 -36.097  1.00 68.11           N  
ATOM    428  CA  GLU A 139     -23.555  97.066 -36.704  1.00 82.57           C  
ATOM    429  C   GLU A 139     -24.211  95.712 -36.909  1.00 82.23           C  
ATOM    430  O   GLU A 139     -24.294  95.208 -38.037  1.00 63.25           O  
ATOM    431  CB  GLU A 139     -22.325  96.896 -35.807  1.00 92.69           C  
ATOM    432  CG  GLU A 139     -21.030  97.437 -36.392  1.00 96.27           C  
ATOM    433  CD  GLU A 139     -20.318  98.382 -35.437  1.00100.00           C  
ATOM    434  OE1 GLU A 139     -19.614  99.297 -35.916  1.00100.00           O  
ATOM    435  OE2 GLU A 139     -20.463  98.210 -34.205  1.00100.00           O  
ATOM    436  N   PHE A 140     -24.676  95.130 -35.806  1.00 78.25           N  
ATOM    437  CA  PHE A 140     -25.321  93.829 -35.851  1.00 70.71           C  
ATOM    438  C   PHE A 140     -26.416  93.776 -36.908  1.00 68.08           C  
ATOM    439  O   PHE A 140     -26.252  93.120 -37.934  1.00 57.34           O  
ATOM    440  CB  PHE A 140     -25.909  93.469 -34.486  1.00 65.54           C  
ATOM    441  CG  PHE A 140     -26.623  92.146 -34.472  1.00 68.64           C  
ATOM    442  CD1 PHE A 140     -26.353  91.183 -35.441  1.00 71.84           C  
ATOM    443  CD2 PHE A 140     -27.576  91.866 -33.507  1.00 72.00           C  
ATOM    444  CE1 PHE A 140     -27.020  89.967 -35.448  1.00 67.72           C  
ATOM    445  CE2 PHE A 140     -28.250  90.650 -33.508  1.00 64.38           C  
ATOM    446  CZ  PHE A 140     -27.969  89.701 -34.482  1.00 72.72           C  
ATOM    447  N   ILE A 141     -27.529  94.459 -36.653  1.00 62.39           N  
ATOM    448  CA  ILE A 141     -28.647  94.476 -37.591  1.00 59.29           C  
ATOM    449  C   ILE A 141     -28.129  94.518 -39.026  1.00 60.31           C  
ATOM    450  O   ILE A 141     -28.677  93.872 -39.925  1.00 57.81           O  
ATOM    451  CB  ILE A 141     -29.566  95.704 -37.349  1.00 55.81           C  
ATOM    452  CG1 ILE A 141     -30.565  95.402 -36.232  1.00 58.79           C  
ATOM    453  CG2 ILE A 141     -30.341  96.042 -38.614  1.00 50.37           C  
ATOM    454  CD1 ILE A 141     -29.936  95.255 -34.866  1.00 74.57           C  
ATOM    455  N   ASN A 142     -27.057  95.273 -39.225  1.00 55.16           N  
ATOM    456  CA  ASN A 142     -26.466  95.416 -40.542  1.00 62.33           C  
ATOM    457  C   ASN A 142     -25.838  94.115 -41.009  1.00 65.41           C  
ATOM    458  O   ASN A 142     -25.959  93.747 -42.180  1.00 56.08           O  
ATOM    459  CB  ASN A 142     -25.430  96.536 -40.521  1.00 74.97           C  
ATOM    460  CG  ASN A 142     -26.040  97.890 -40.823  1.00 84.18           C  
ATOM    461  OD1 ASN A 142     -26.398  98.179 -41.966  1.00 83.45           O  
ATOM    462  ND2 ASN A 142     -26.166  98.727 -39.797  1.00 82.74           N  
ATOM    463  N   GLN A 143     -25.165  93.432 -40.085  1.00 69.69           N  
ATOM    464  CA  GLN A 143     -24.529  92.141 -40.359  1.00 68.82           C  
ATOM    465  C   GLN A 143     -25.643  91.196 -40.781  1.00 67.30           C  
ATOM    466  O   GLN A 143     -25.586  90.563 -41.838  1.00 50.07           O  
ATOM    467  CB  GLN A 143     -23.871  91.610 -39.082  1.00 67.05           C  
ATOM    468  CG  GLN A 143     -23.019  90.363 -39.243  1.00 54.03           C  
ATOM    469  CD  GLN A 143     -22.225  90.054 -37.980  1.00 71.10           C  
ATOM    470  OE1 GLN A 143     -22.448  90.664 -36.925  1.00 54.12           O  
ATOM    471  NE2 GLN A 143     -21.294  89.108 -38.079  1.00 76.77           N  
ATOM    472  N   TYR A 144     -26.656  91.132 -39.922  1.00 68.52           N  
ATOM    473  CA  TYR A 144     -27.845  90.315 -40.113  1.00 64.13           C  
ATOM    474  C   TYR A 144     -28.374  90.423 -41.540  1.00 61.64           C  
ATOM    475  O   TYR A 144     -28.208  89.504 -42.338  1.00 61.21           O  
ATOM    476  CB  TYR A 144     -28.911  90.773 -39.118  1.00 63.88           C  
ATOM    477  CG  TYR A 144     -30.206  89.994 -39.104  1.00 73.57           C  
ATOM    478  CD1 TYR A 144     -30.843  89.617 -40.282  1.00 73.32           C  
ATOM    479  CD2 TYR A 144     -30.835  89.698 -37.900  1.00 82.78           C  
ATOM    480  CE1 TYR A 144     -32.072  88.970 -40.259  1.00 72.70           C  
ATOM    481  CE2 TYR A 144     -32.056  89.055 -37.871  1.00 84.63           C  
ATOM    482  CZ  TYR A 144     -32.670  88.696 -39.047  1.00 87.30           C  
ATOM    483  OH  TYR A 144     -33.886  88.062 -38.998  1.00 95.78           O  
ATOM    484  N   TYR A 145     -29.006  91.545 -41.866  1.00 56.00           N  
ATOM    485  CA  TYR A 145     -29.561  91.717 -43.202  1.00 63.43           C  
ATOM    486  C   TYR A 145     -28.517  91.502 -44.283  1.00 66.24           C  
ATOM    487  O   TYR A 145     -28.824  91.517 -45.476  1.00 71.76           O  
ATOM    488  CB  TYR A 145     -30.221  93.092 -43.325  1.00 66.52           C  
ATOM    489  CG  TYR A 145     -31.496  93.154 -42.520  1.00 65.52           C  
ATOM    490  CD1 TYR A 145     -32.730  92.871 -43.107  1.00 56.14           C  
ATOM    491  CD2 TYR A 145     -31.456  93.376 -41.142  1.00 67.49           C  
ATOM    492  CE1 TYR A 145     -33.890  92.794 -42.337  1.00 53.89           C  
ATOM    493  CE2 TYR A 145     -32.610  93.301 -40.365  1.00 67.57           C  
ATOM    494  CZ  TYR A 145     -33.820  93.004 -40.967  1.00 62.98           C  
ATOM    495  OH  TYR A 145     -34.950  92.882 -40.191  1.00 69.24           O  
ATOM    496  N   GLY A 146     -27.281  91.278 -43.854  1.00 60.98           N  
ATOM    497  CA  GLY A 146     -26.212  91.037 -44.797  1.00 70.89           C  
ATOM    498  C   GLY A 146     -26.311  89.624 -45.335  1.00 75.02           C  
ATOM    499  O   GLY A 146     -26.270  89.411 -46.547  1.00 79.59           O  
ATOM    500  N   SER A 147     -26.459  88.662 -44.426  1.00 76.32           N  
ATOM    501  CA  SER A 147     -26.564  87.240 -44.765  1.00 69.77           C  
ATOM    502  C   SER A 147     -27.334  86.935 -46.050  1.00 70.24           C  
ATOM    503  O   SER A 147     -26.763  86.460 -47.032  1.00 76.15           O  
ATOM    504  CB  SER A 147     -27.210  86.478 -43.606  1.00 69.24           C  
ATOM    505  OG  SER A 147     -27.235  87.264 -42.428  1.00 71.33           O  
ATOM    506  N   PHE A 148     -28.635  87.201 -46.019  1.00 64.58           N  
ATOM    507  CA  PHE A 148     -29.546  86.973 -47.140  1.00 72.85           C  
ATOM    508  C   PHE A 148     -28.911  86.832 -48.518  1.00 73.14           C  
ATOM    509  O   PHE A 148     -28.021  87.596 -48.893  1.00 75.15           O  
ATOM    510  CB  PHE A 148     -30.588  88.097 -47.199  1.00 78.83           C  
ATOM    511  CG  PHE A 148     -31.223  88.412 -45.872  1.00 89.97           C  
ATOM    512  CD1 PHE A 148     -30.444  88.518 -44.725  1.00 87.71           C  
ATOM    513  CD2 PHE A 148     -32.599  88.597 -45.764  1.00 90.11           C  
ATOM    514  CE1 PHE A 148     -31.011  88.799 -43.498  1.00 89.40           C  
ATOM    515  CE2 PHE A 148     -33.179  88.882 -44.529  1.00 94.60           C  
ATOM    516  CZ  PHE A 148     -32.380  88.983 -43.396  1.00 89.46           C  
ATOM    517  N   LYS A 149     -29.377  85.843 -49.271  1.00 74.69           N  
ATOM    518  CA  LYS A 149     -28.884  85.635 -50.623  1.00 78.91           C  
ATOM    519  C   LYS A 149     -29.631  86.661 -51.470  1.00 79.39           C  
ATOM    520  O   LYS A 149     -29.264  86.937 -52.612  1.00 77.91           O  
ATOM    521  CB  LYS A 149     -29.204  84.217 -51.099  1.00 88.91           C  
ATOM    522  CG  LYS A 149     -28.323  83.732 -52.242  1.00 96.17           C  
ATOM    523  CD  LYS A 149     -29.073  82.785 -53.167  1.00 99.73           C  
ATOM    524  CE  LYS A 149     -28.845  83.142 -54.626  1.00 97.14           C  
ATOM    525  NZ  LYS A 149     -27.931  82.173 -55.290  1.00100.00           N  
ATOM    526  N   GLU A 150     -30.688  87.215 -50.877  1.00 81.72           N  
ATOM    527  CA  GLU A 150     -31.537  88.236 -51.490  1.00 84.62           C  
ATOM    528  C   GLU A 150     -31.777  89.268 -50.390  1.00 89.41           C  
ATOM    529  O   GLU A 150     -32.234  88.917 -49.305  1.00 96.62           O  
ATOM    530  CB  GLU A 150     -32.869  87.626 -51.933  1.00 88.84           C  
ATOM    531  CG  GLU A 150     -32.737  86.523 -52.976  1.00 99.19           C  
ATOM    532  CD  GLU A 150     -32.268  87.041 -54.329  1.00100.00           C  
ATOM    533  OE1 GLU A 150     -33.124  87.477 -55.128  1.00100.00           O  
ATOM    534  OE2 GLU A 150     -31.045  87.010 -54.594  1.00100.00           O  
ATOM    535  N   ALA A 151     -31.484  90.535 -50.667  1.00 86.43           N  
ATOM    536  CA  ALA A 151     -31.626  91.588 -49.660  1.00 85.66           C  
ATOM    537  C   ALA A 151     -33.025  92.127 -49.359  1.00 87.88           C  
ATOM    538  O   ALA A 151     -33.839  92.336 -50.258  1.00 83.05           O  
ATOM    539  CB  ALA A 151     -30.703  92.745 -50.009  1.00 76.83           C  
ATOM    540  N   LYS A 152     -33.277  92.359 -48.071  1.00 94.54           N  
ATOM    541  CA  LYS A 152     -34.544  92.907 -47.583  1.00 95.95           C  
ATOM    542  C   LYS A 152     -34.308  94.389 -47.259  1.00 96.13           C  
ATOM    543  O   LYS A 152     -34.589  94.846 -46.148  1.00 91.84           O  
ATOM    544  CB  LYS A 152     -34.990  92.181 -46.305  1.00100.00           C  
ATOM    545  CG  LYS A 152     -35.441  90.729 -46.490  1.00100.00           C  
ATOM    546  CD  LYS A 152     -36.189  90.170 -45.255  1.00100.00           C  
ATOM    547  CE  LYS A 152     -35.855  90.917 -43.952  1.00100.00           C  
ATOM    548  NZ  LYS A 152     -36.464  90.311 -42.725  1.00 82.57           N  
ATOM    549  N   ILE A 153     -33.779  95.120 -48.239  1.00 92.14           N  
ATOM    550  CA  ILE A 153     -33.462  96.545 -48.104  1.00 86.34           C  
ATOM    551  C   ILE A 153     -34.394  97.299 -47.178  1.00 85.36           C  
ATOM    552  O   ILE A 153     -34.002  97.764 -46.110  1.00 79.64           O  
ATOM    553  CB  ILE A 153     -33.514  97.260 -49.461  1.00 80.87           C  
ATOM    554  CG1 ILE A 153     -32.872  96.388 -50.540  1.00 80.78           C  
ATOM    555  CG2 ILE A 153     -32.825  98.607 -49.353  1.00 70.74           C  
ATOM    556  CD1 ILE A 153     -33.855  95.472 -51.250  1.00 71.81           C  
ATOM    557  N   GLU A 154     -35.633  97.432 -47.623  1.00 87.27           N  
ATOM    558  CA  GLU A 154     -36.658  98.122 -46.870  1.00 94.63           C  
ATOM    559  C   GLU A 154     -36.628  97.648 -45.424  1.00 95.68           C  
ATOM    560  O   GLU A 154     -36.364  98.431 -44.509  1.00 94.95           O  
ATOM    561  CB  GLU A 154     -38.024  97.842 -47.498  1.00 97.60           C  
ATOM    562  CG  GLU A 154     -38.231  98.497 -48.870  1.00100.00           C  
ATOM    563  CD  GLU A 154     -37.239  98.018 -49.933  1.00100.00           C  
ATOM    564  OE1 GLU A 154     -36.588  96.966 -49.727  1.00100.00           O  
ATOM    565  OE2 GLU A 154     -37.114  98.698 -50.981  1.00100.00           O  
ATOM    566  N   GLU A 155     -36.887  96.359 -45.228  1.00 92.74           N  
ATOM    567  CA  GLU A 155     -36.886  95.769 -43.895  1.00 93.87           C  
ATOM    568  C   GLU A 155     -35.603  96.127 -43.159  1.00 93.05           C  
ATOM    569  O   GLU A 155     -35.620  96.398 -41.956  1.00 82.49           O  
ATOM    570  CB  GLU A 155     -37.003  94.249 -43.992  1.00100.00           C  
ATOM    571  CG  GLU A 155     -37.880  93.761 -45.129  1.00100.00           C  
ATOM    572  CD  GLU A 155     -38.517  92.421 -44.823  1.00100.00           C  
ATOM    573  OE1 GLU A 155     -38.772  92.141 -43.630  1.00100.00           O  
ATOM    574  OE2 GLU A 155     -38.759  91.649 -45.775  1.00100.00           O  
ATOM    575  N   HIS A 156     -34.493  96.113 -43.893  1.00 88.13           N  
ATOM    576  CA  HIS A 156     -33.185  96.443 -43.337  1.00 85.09           C  
ATOM    577  C   HIS A 156     -33.242  97.842 -42.723  1.00 85.58           C  
ATOM    578  O   HIS A 156     -33.107  98.006 -41.506  1.00 76.94           O  
ATOM    579  CB  HIS A 156     -32.128  96.386 -44.444  1.00 77.20           C  
ATOM    580  CG  HIS A 156     -30.721  96.534 -43.953  1.00 81.88           C  
ATOM    581  ND1 HIS A 156     -29.627  96.221 -44.733  1.00 65.27           N  
ATOM    582  CD2 HIS A 156     -30.227  96.975 -42.770  1.00 76.13           C  
ATOM    583  CE1 HIS A 156     -28.522  96.464 -44.052  1.00 83.05           C  
ATOM    584  NE2 HIS A 156     -28.858  96.922 -42.858  1.00 84.21           N  
ATOM    585  N   LEU A 157     -33.442  98.846 -43.573  1.00 83.37           N  
ATOM    586  CA  LEU A 157     -33.542 100.226 -43.115  1.00 75.28           C  
ATOM    587  C   LEU A 157     -34.588 100.243 -42.009  1.00 70.23           C  
ATOM    588  O   LEU A 157     -34.309 100.588 -40.856  1.00 62.63           O  
ATOM    589  CB  LEU A 157     -34.006 101.130 -44.260  1.00 74.07           C  
ATOM    590  CG  LEU A 157     -32.988 101.554 -45.321  1.00 82.36           C  
ATOM    591  CD1 LEU A 157     -32.468 100.332 -46.063  1.00 73.07           C  
ATOM    592  CD2 LEU A 157     -33.648 102.530 -46.292  1.00 84.63           C  
ATOM    593  N   ALA A 158     -35.799  99.853 -42.387  1.00 52.73           N  
ATOM    594  CA  ALA A 158     -36.918  99.798 -41.465  1.00 51.59           C  
ATOM    595  C   ALA A 158     -36.481  99.278 -40.096  1.00 57.34           C  
ATOM    596  O   ALA A 158     -36.597  99.979 -39.083  1.00 37.24           O  
ATOM    597  CB  ALA A 158     -38.010  98.905 -42.046  1.00 44.73           C  
ATOM    598  N   ARG A 159     -35.974  98.047 -40.078  1.00 67.44           N  
ATOM    599  CA  ARG A 159     -35.526  97.423 -38.841  1.00 69.70           C  
ATOM    600  C   ARG A 159     -34.551  98.352 -38.141  1.00 70.41           C  
ATOM    601  O   ARG A 159     -34.662  98.589 -36.936  1.00 59.43           O  
ATOM    602  CB  ARG A 159     -34.860  96.071 -39.132  1.00 60.51           C  
ATOM    603  CG  ARG A 159     -34.342  95.319 -37.894  1.00 60.35           C  
ATOM    604  CD  ARG A 159     -35.355  95.278 -36.747  1.00 46.13           C  
ATOM    605  NE  ARG A 159     -34.873  94.489 -35.616  1.00 38.04           N  
ATOM    606  CZ  ARG A 159     -35.353  94.581 -34.378  1.00 51.92           C  
ATOM    607  NH1 ARG A 159     -36.332  95.431 -34.111  1.00 45.27           N  
ATOM    608  NH2 ARG A 159     -34.852  93.831 -33.401  1.00 30.75           N  
ATOM    609  N   LEU A 160     -33.612  98.895 -38.912  1.00 68.10           N  
ATOM    610  CA  LEU A 160     -32.607  99.799 -38.369  1.00 62.93           C  
ATOM    611  C   LEU A 160     -33.252 100.933 -37.589  1.00 64.82           C  
ATOM    612  O   LEU A 160     -32.991 101.102 -36.391  1.00 45.79           O  
ATOM    613  CB  LEU A 160     -31.732 100.352 -39.495  1.00 51.28           C  
ATOM    614  CG  LEU A 160     -30.444  99.537 -39.656  1.00 63.05           C  
ATOM    615  CD1 LEU A 160     -29.847  99.757 -41.039  1.00 41.89           C  
ATOM    616  CD2 LEU A 160     -29.465  99.919 -38.544  1.00 37.64           C  
ATOM    617  N   GLU A 161     -34.098 101.707 -38.265  1.00 63.54           N  
ATOM    618  CA  GLU A 161     -34.782 102.807 -37.601  1.00 69.47           C  
ATOM    619  C   GLU A 161     -35.515 102.226 -36.395  1.00 66.16           C  
ATOM    620  O   GLU A 161     -35.354 102.688 -35.259  1.00 55.36           O  
ATOM    621  CB  GLU A 161     -35.773 103.480 -38.566  1.00 81.08           C  
ATOM    622  CG  GLU A 161     -37.241 103.483 -38.118  1.00 99.79           C  
ATOM    623  CD  GLU A 161     -37.510 104.369 -36.900  1.00100.00           C  
ATOM    624  OE1 GLU A 161     -36.538 104.836 -36.265  1.00100.00           O  
ATOM    625  OE2 GLU A 161     -38.699 104.595 -36.578  1.00100.00           O  
ATOM    626  N   ALA A 162     -36.308 101.195 -36.660  1.00 55.40           N  
ATOM    627  CA  ALA A 162     -37.083 100.529 -35.632  1.00 55.98           C  
ATOM    628  C   ALA A 162     -36.291 100.350 -34.340  1.00 61.91           C  
ATOM    629  O   ALA A 162     -36.777 100.654 -33.241  1.00 47.37           O  
ATOM    630  CB  ALA A 162     -37.546  99.184 -36.150  1.00 57.41           C  
ATOM    631  N   VAL A 163     -35.064  99.862 -34.479  1.00 64.77           N  
ATOM    632  CA  VAL A 163     -34.213  99.628 -33.323  1.00 71.72           C  
ATOM    633  C   VAL A 163     -33.778 100.933 -32.660  1.00 75.83           C  
ATOM    634  O   VAL A 163     -34.066 101.160 -31.480  1.00 63.11           O  
ATOM    635  CB  VAL A 163     -32.958  98.802 -33.709  1.00 65.71           C  
ATOM    636  CG1 VAL A 163     -32.452  98.033 -32.505  1.00 38.44           C  
ATOM    637  CG2 VAL A 163     -33.294  97.830 -34.828  1.00 51.32           C  
ATOM    638  N   THR A 164     -33.092 101.783 -33.423  1.00 74.75           N  
ATOM    639  CA  THR A 164     -32.614 103.067 -32.912  1.00 78.06           C  
ATOM    640  C   THR A 164     -33.698 103.652 -32.043  1.00 78.71           C  
ATOM    641  O   THR A 164     -33.470 103.971 -30.879  1.00 73.08           O  
ATOM    642  CB  THR A 164     -32.332 104.057 -34.043  1.00 74.03           C  
ATOM    643  OG1 THR A 164     -32.772 103.494 -35.282  1.00 70.25           O  
ATOM    644  CG2 THR A 164     -30.845 104.368 -34.121  1.00 74.43           C  
ATOM    645  N   LYS A 165     -34.883 103.784 -32.630  1.00 78.77           N  
ATOM    646  CA  LYS A 165     -36.036 104.305 -31.918  1.00 82.29           C  
ATOM    647  C   LYS A 165     -36.052 103.576 -30.590  1.00 81.21           C  
ATOM    648  O   LYS A 165     -35.671 104.122 -29.552  1.00 66.29           O  
ATOM    649  CB  LYS A 165     -37.317 103.985 -32.691  1.00 86.75           C  
ATOM    650  CG  LYS A 165     -37.790 105.098 -33.612  1.00100.00           C  
ATOM    651  CD  LYS A 165     -38.246 106.318 -32.826  1.00100.00           C  
ATOM    652  CE  LYS A 165     -38.035 107.589 -33.626  1.00 97.60           C  
ATOM    653  NZ  LYS A 165     -38.737 107.524 -34.939  1.00 96.25           N  
ATOM    654  N   GLU A 166     -36.476 102.320 -30.663  1.00 80.44           N  
ATOM    655  CA  GLU A 166     -36.562 101.432 -29.518  1.00 77.87           C  
ATOM    656  C   GLU A 166     -35.437 101.684 -28.510  1.00 78.39           C  
ATOM    657  O   GLU A 166     -35.666 101.766 -27.296  1.00 58.09           O  
ATOM    658  CB  GLU A 166     -36.515  99.991 -30.024  1.00 65.87           C  
ATOM    659  CG  GLU A 166     -35.950  99.006 -29.032  1.00 83.76           C  
ATOM    660  CD  GLU A 166     -36.936  97.922 -28.662  1.00 71.26           C  
ATOM    661  OE1 GLU A 166     -37.401  97.207 -29.576  1.00 59.24           O  
ATOM    662  OE2 GLU A 166     -37.241  97.788 -27.456  1.00 53.48           O  
ATOM    663  N   ILE A 167     -34.220 101.807 -29.031  1.00 82.42           N  
ATOM    664  CA  ILE A 167     -33.046 102.043 -28.205  1.00 88.48           C  
ATOM    665  C   ILE A 167     -33.048 103.445 -27.630  1.00 92.15           C  
ATOM    666  O   ILE A 167     -32.933 103.623 -26.427  1.00 79.44           O  
ATOM    667  CB  ILE A 167     -31.750 101.865 -29.012  1.00 90.48           C  
ATOM    668  CG1 ILE A 167     -31.612 100.412 -29.448  1.00 87.93           C  
ATOM    669  CG2 ILE A 167     -30.548 102.289 -28.178  1.00 83.79           C  
ATOM    670  CD1 ILE A 167     -31.110 100.273 -30.853  1.00 89.18           C  
ATOM    671  N   GLU A 168     -33.169 104.446 -28.494  1.00 97.90           N  
ATOM    672  CA  GLU A 168     -33.171 105.827 -28.037  1.00 94.41           C  
ATOM    673  C   GLU A 168     -34.205 106.043 -26.934  1.00 95.24           C  
ATOM    674  O   GLU A 168     -33.930 106.727 -25.946  1.00 96.21           O  
ATOM    675  CB  GLU A 168     -33.432 106.774 -29.210  1.00 91.47           C  
ATOM    676  CG  GLU A 168     -32.181 107.092 -30.017  1.00 94.83           C  
ATOM    677  CD  GLU A 168     -32.459 107.988 -31.210  1.00100.00           C  
ATOM    678  OE1 GLU A 168     -33.552 108.593 -31.257  1.00100.00           O  
ATOM    679  OE2 GLU A 168     -31.584 108.087 -32.099  1.00 98.90           O  
ATOM    680  N   THR A 169     -35.383 105.444 -27.088  1.00 85.56           N  
ATOM    681  CA  THR A 169     -36.430 105.594 -26.081  1.00 84.95           C  
ATOM    682  C   THR A 169     -36.143 104.855 -24.769  1.00 90.09           C  
ATOM    683  O   THR A 169     -36.268 105.441 -23.690  1.00 82.22           O  
ATOM    684  CB  THR A 169     -37.813 105.123 -26.604  1.00 86.04           C  
ATOM    685  OG1 THR A 169     -38.317 104.088 -25.752  1.00 84.50           O  
ATOM    686  CG2 THR A 169     -37.715 104.603 -28.022  1.00 81.05           C  
ATOM    687  N   THR A 170     -35.761 103.577 -24.859  1.00 91.57           N  
ATOM    688  CA  THR A 170     -35.480 102.763 -23.667  1.00 83.85           C  
ATOM    689  C   THR A 170     -34.008 102.468 -23.439  1.00 89.55           C  
ATOM    690  O   THR A 170     -33.586 102.158 -22.320  1.00 83.51           O  
ATOM    691  CB  THR A 170     -36.172 101.397 -23.734  1.00 68.25           C  
ATOM    692  OG1 THR A 170     -36.756 101.217 -25.031  1.00 54.49           O  
ATOM    693  CG2 THR A 170     -37.222 101.282 -22.641  1.00 47.56           C  
ATOM    694  N   GLY A 171     -33.235 102.555 -24.510  1.00 87.55           N  
ATOM    695  CA  GLY A 171     -31.821 102.261 -24.425  1.00 92.28           C  
ATOM    696  C   GLY A 171     -31.674 100.849 -24.944  1.00 96.64           C  
ATOM    697  O   GLY A 171     -31.220 100.627 -26.067  1.00100.00           O  
ATOM    698  N   THR A 172     -32.095  99.891 -24.127  1.00 88.94           N  
ATOM    699  CA  THR A 172     -32.024  98.487 -24.493  1.00 74.79           C  
ATOM    700  C   THR A 172     -32.905  98.182 -25.685  1.00 66.09           C  
ATOM    701  O   THR A 172     -33.496  99.076 -26.286  1.00 59.50           O  
ATOM    702  CB  THR A 172     -32.484  97.604 -23.345  1.00 71.05           C  
ATOM    703  OG1 THR A 172     -32.611  98.403 -22.161  1.00 75.42           O  
ATOM    704  CG2 THR A 172     -31.487  96.473 -23.114  1.00 68.81           C  
ATOM    705  N   TYR A 173     -32.982  96.902 -26.023  1.00 62.35           N  
ATOM    706  CA  TYR A 173     -33.809  96.460 -27.131  1.00 60.50           C  
ATOM    707  C   TYR A 173     -33.804  94.950 -27.240  1.00 58.66           C  
ATOM    708  O   TYR A 173     -32.943  94.285 -26.668  1.00 68.70           O  
ATOM    709  CB  TYR A 173     -33.329  97.080 -28.435  1.00 33.80           C  
ATOM    710  CG  TYR A 173     -32.115  96.436 -29.032  1.00 47.30           C  
ATOM    711  CD1 TYR A 173     -30.885  96.469 -28.372  1.00 57.02           C  
ATOM    712  CD2 TYR A 173     -32.162  95.900 -30.314  1.00 49.55           C  
ATOM    713  CE1 TYR A 173     -29.723  95.998 -28.991  1.00 49.59           C  
ATOM    714  CE2 TYR A 173     -31.017  95.428 -30.942  1.00 51.93           C  
ATOM    715  CZ  TYR A 173     -29.803  95.488 -30.280  1.00 51.00           C  
ATOM    716  OH  TYR A 173     -28.668  95.100 -30.937  1.00 58.19           O  
ATOM    717  N   GLN A 174     -34.778  94.412 -27.966  1.00 50.11           N  
ATOM    718  CA  GLN A 174     -34.890  92.974 -28.144  1.00 45.87           C  
ATOM    719  C   GLN A 174     -34.671  92.583 -29.588  1.00 51.37           C  
ATOM    720  O   GLN A 174     -35.071  93.304 -30.511  1.00 41.32           O  
ATOM    721  CB  GLN A 174     -36.265  92.502 -27.709  1.00 37.31           C  
ATOM    722  CG  GLN A 174     -36.865  93.335 -26.618  1.00 46.56           C  
ATOM    723  CD  GLN A 174     -36.081  93.233 -25.341  1.00 49.70           C  
ATOM    724  OE1 GLN A 174     -36.207  92.258 -24.597  1.00 55.62           O  
ATOM    725  NE2 GLN A 174     -35.258  94.239 -25.074  1.00 59.17           N  
ATOM    726  N   LEU A 175     -34.035  91.436 -29.788  1.00 47.93           N  
ATOM    727  CA  LEU A 175     -33.788  90.973 -31.140  1.00 51.21           C  
ATOM    728  C   LEU A 175     -34.934  90.071 -31.533  1.00 48.49           C  
ATOM    729  O   LEU A 175     -35.468  89.338 -30.700  1.00 37.46           O  
ATOM    730  CB  LEU A 175     -32.472  90.194 -31.232  1.00 42.71           C  
ATOM    731  CG  LEU A 175     -31.351  90.576 -30.267  1.00 51.43           C  
ATOM    732  CD1 LEU A 175     -31.679  90.100 -28.851  1.00 33.65           C  
ATOM    733  CD2 LEU A 175     -30.054  89.962 -30.760  1.00 49.90           C  
ATOM    734  N   THR A 176     -35.333  90.153 -32.795  1.00 35.40           N  
ATOM    735  CA  THR A 176     -36.397  89.305 -33.279  1.00 44.02           C  
ATOM    736  C   THR A 176     -35.793  87.916 -33.126  1.00 63.14           C  
ATOM    737  O   THR A 176     -34.686  87.684 -33.589  1.00 68.93           O  
ATOM    738  CB  THR A 176     -36.712  89.597 -34.764  1.00 44.56           C  
ATOM    739  OG1 THR A 176     -35.838  88.843 -35.613  1.00 51.94           O  
ATOM    740  CG2 THR A 176     -36.533  91.067 -35.059  1.00 54.29           C  
ATOM    741  N   LEU A 177     -36.491  87.006 -32.450  1.00 64.89           N  
ATOM    742  CA  LEU A 177     -35.969  85.658 -32.249  1.00 59.32           C  
ATOM    743  C   LEU A 177     -35.122  85.195 -33.431  1.00 57.60           C  
ATOM    744  O   LEU A 177     -34.022  84.676 -33.243  1.00 64.42           O  
ATOM    745  CB  LEU A 177     -37.110  84.671 -32.030  1.00 62.88           C  
ATOM    746  CG  LEU A 177     -36.783  83.217 -32.378  1.00 50.75           C  
ATOM    747  CD1 LEU A 177     -37.146  82.331 -31.209  1.00 34.83           C  
ATOM    748  CD2 LEU A 177     -37.537  82.802 -33.635  1.00 21.86           C  
ATOM    749  N   ASP A 178     -35.640  85.378 -34.642  1.00 39.20           N  
ATOM    750  CA  ASP A 178     -34.916  84.995 -35.845  1.00 46.40           C  
ATOM    751  C   ASP A 178     -33.480  85.523 -35.772  1.00 60.25           C  
ATOM    752  O   ASP A 178     -32.527  84.834 -36.143  1.00 65.67           O  
ATOM    753  CB  ASP A 178     -35.619  85.561 -37.073  1.00 52.88           C  
ATOM    754  CG  ASP A 178     -34.978  85.114 -38.365  1.00 70.60           C  
ATOM    755  OD1 ASP A 178     -33.744  85.252 -38.505  1.00 73.30           O  
ATOM    756  OD2 ASP A 178     -35.710  84.623 -39.247  1.00 89.03           O  
ATOM    757  N   GLU A 179     -33.333  86.755 -35.299  1.00 68.49           N  
ATOM    758  CA  GLU A 179     -32.016  87.366 -35.143  1.00 68.26           C  
ATOM    759  C   GLU A 179     -31.213  86.525 -34.147  1.00 63.58           C  
ATOM    760  O   GLU A 179     -30.141  86.020 -34.479  1.00 59.00           O  
ATOM    761  CB  GLU A 179     -32.150  88.808 -34.624  1.00 75.86           C  
ATOM    762  CG  GLU A 179     -33.332  89.581 -35.212  1.00 68.34           C  
ATOM    763  CD  GLU A 179     -33.276  91.079 -34.955  1.00 68.20           C  
ATOM    764  OE1 GLU A 179     -33.256  91.479 -33.763  1.00 30.70           O  
ATOM    765  OE2 GLU A 179     -33.261  91.848 -35.952  1.00 46.20           O  
ATOM    766  N   LEU A 180     -31.749  86.378 -32.933  1.00 55.56           N  
ATOM    767  CA  LEU A 180     -31.113  85.597 -31.872  1.00 42.71           C  
ATOM    768  C   LEU A 180     -30.575  84.278 -32.400  1.00 42.54           C  
ATOM    769  O   LEU A 180     -29.553  83.789 -31.932  1.00 38.75           O  
ATOM    770  CB  LEU A 180     -32.104  85.309 -30.748  1.00 31.03           C  
ATOM    771  CG  LEU A 180     -31.490  85.128 -29.357  1.00 42.51           C  
ATOM    772  CD1 LEU A 180     -32.583  84.845 -28.349  1.00 52.82           C  
ATOM    773  CD2 LEU A 180     -30.500  83.996 -29.366  1.00 33.26           C  
ATOM    774  N   ILE A 181     -31.269  83.684 -33.361  1.00 45.35           N  
ATOM    775  CA  ILE A 181     -30.791  82.434 -33.934  1.00 49.26           C  
ATOM    776  C   ILE A 181     -29.467  82.744 -34.632  1.00 54.81           C  
ATOM    777  O   ILE A 181     -28.398  82.265 -34.229  1.00 32.60           O  
ATOM    778  CB  ILE A 181     -31.797  81.869 -34.963  1.00 46.01           C  
ATOM    779  CG1 ILE A 181     -32.932  81.159 -34.229  1.00 39.00           C  
ATOM    780  CG2 ILE A 181     -31.095  80.908 -35.926  1.00 39.18           C  
ATOM    781  CD1 ILE A 181     -34.302  81.465 -34.776  1.00 38.27           C  
ATOM    782  N   PHE A 182     -29.558  83.567 -35.674  1.00 57.55           N  
ATOM    783  CA  PHE A 182     -28.398  83.981 -36.448  1.00 51.74           C  
ATOM    784  C   PHE A 182     -27.307  84.474 -35.504  1.00 46.63           C  
ATOM    785  O   PHE A 182     -26.125  84.419 -35.825  1.00 44.72           O  
ATOM    786  CB  PHE A 182     -28.809  85.078 -37.422  1.00 45.32           C  
ATOM    787  CG  PHE A 182     -27.661  85.764 -38.079  1.00 44.69           C  
ATOM    788  CD1 PHE A 182     -27.305  85.450 -39.384  1.00 43.39           C  
ATOM    789  CD2 PHE A 182     -26.953  86.753 -37.405  1.00 43.20           C  
ATOM    790  CE1 PHE A 182     -26.259  86.114 -40.014  1.00 46.89           C  
ATOM    791  CE2 PHE A 182     -25.908  87.421 -38.022  1.00 44.03           C  
ATOM    792  CZ  PHE A 182     -25.558  87.102 -39.331  1.00 48.29           C  
ATOM    793  N   ALA A 183     -27.710  84.966 -34.340  1.00 39.10           N  
ATOM    794  CA  ALA A 183     -26.744  85.417 -33.354  1.00 50.17           C  
ATOM    795  C   ALA A 183     -25.974  84.160 -32.951  1.00 55.23           C  
ATOM    796  O   ALA A 183     -24.874  83.915 -33.446  1.00 43.82           O  
ATOM    797  CB  ALA A 183     -27.458  86.028 -32.139  1.00 41.20           C  
ATOM    798  N   THR A 184     -26.585  83.364 -32.073  1.00 61.01           N  
ATOM    799  CA  THR A 184     -26.030  82.103 -31.561  1.00 43.88           C  
ATOM    800  C   THR A 184     -25.244  81.305 -32.602  1.00 37.37           C  
ATOM    801  O   THR A 184     -24.181  80.764 -32.307  1.00 16.21           O  
ATOM    802  CB  THR A 184     -27.149  81.195 -31.046  1.00 29.91           C  
ATOM    803  OG1 THR A 184     -28.181  81.133 -32.036  1.00 24.88           O  
ATOM    804  CG2 THR A 184     -27.732  81.730 -29.747  1.00 21.37           C  
ATOM    805  N   LYS A 185     -25.788  81.211 -33.809  1.00 24.36           N  
ATOM    806  CA  LYS A 185     -25.121  80.497 -34.885  1.00 32.02           C  
ATOM    807  C   LYS A 185     -23.759  81.123 -35.185  1.00 39.73           C  
ATOM    808  O   LYS A 185     -22.747  80.426 -35.247  1.00 46.70           O  
ATOM    809  CB  LYS A 185     -25.982  80.527 -36.144  1.00 40.28           C  
ATOM    810  CG  LYS A 185     -26.589  79.191 -36.506  1.00 56.97           C  
ATOM    811  CD  LYS A 185     -27.867  78.918 -35.728  1.00 58.99           C  
ATOM    812  CE  LYS A 185     -28.590  77.701 -36.295  1.00 57.79           C  
ATOM    813  NZ  LYS A 185     -28.923  77.877 -37.737  1.00 42.08           N  
ATOM    814  N   MET A 186     -23.739  82.441 -35.378  1.00 49.80           N  
ATOM    815  CA  MET A 186     -22.493  83.148 -35.664  1.00 44.36           C  
ATOM    816  C   MET A 186     -21.602  83.113 -34.436  1.00 34.12           C  
ATOM    817  O   MET A 186     -20.475  82.660 -34.509  1.00 40.96           O  
ATOM    818  CB  MET A 186     -22.762  84.603 -36.067  1.00 37.96           C  
ATOM    819  CG  MET A 186     -23.659  84.765 -37.288  1.00 44.65           C  
ATOM    820  SD  MET A 186     -22.823  84.648 -38.887  1.00 59.91           S  
ATOM    821  CE  MET A 186     -21.221  84.006 -38.411  1.00 51.92           C  
ATOM    822  N   ALA A 187     -22.116  83.578 -33.305  1.00 24.42           N  
ATOM    823  CA  ALA A 187     -21.347  83.579 -32.065  1.00 33.17           C  
ATOM    824  C   ALA A 187     -20.583  82.265 -31.931  1.00 45.05           C  
ATOM    825  O   ALA A 187     -19.514  82.209 -31.319  1.00 53.38           O  
ATOM    826  CB  ALA A 187     -22.278  83.783 -30.865  1.00 27.02           C  
ATOM    827  N   TRP A 188     -21.149  81.206 -32.499  1.00 50.42           N  
ATOM    828  CA  TRP A 188     -20.513  79.899 -32.478  1.00 56.97           C  
ATOM    829  C   TRP A 188     -19.541  79.927 -33.652  1.00 55.87           C  
ATOM    830  O   TRP A 188     -18.343  79.702 -33.484  1.00 59.30           O  
ATOM    831  CB  TRP A 188     -21.561  78.791 -32.662  1.00 69.68           C  
ATOM    832  CG  TRP A 188     -20.996  77.414 -32.945  1.00 74.45           C  
ATOM    833  CD1 TRP A 188     -19.708  76.992 -32.752  1.00 71.97           C  
ATOM    834  CD2 TRP A 188     -21.706  76.291 -33.483  1.00 75.35           C  
ATOM    835  NE1 TRP A 188     -19.572  75.681 -33.138  1.00 68.84           N  
ATOM    836  CE2 TRP A 188     -20.781  75.225 -33.593  1.00 76.48           C  
ATOM    837  CE3 TRP A 188     -23.033  76.080 -33.884  1.00 71.04           C  
ATOM    838  CZ2 TRP A 188     -21.143  73.961 -34.090  1.00 70.16           C  
ATOM    839  CZ3 TRP A 188     -23.394  74.818 -34.376  1.00 70.59           C  
ATOM    840  CH2 TRP A 188     -22.447  73.777 -34.473  1.00 59.01           C  
ATOM    841  N   ARG A 189     -20.067  80.216 -34.839  1.00 43.31           N  
ATOM    842  CA  ARG A 189     -19.249  80.303 -36.040  1.00 37.88           C  
ATOM    843  C   ARG A 189     -17.981  81.076 -35.702  1.00 46.88           C  
ATOM    844  O   ARG A 189     -16.948  80.897 -36.347  1.00 49.30           O  
ATOM    845  CB  ARG A 189     -20.010  81.044 -37.138  1.00 30.30           C  
ATOM    846  CG  ARG A 189     -19.734  80.550 -38.535  1.00 30.83           C  
ATOM    847  CD  ARG A 189     -18.690  81.393 -39.224  1.00 43.03           C  
ATOM    848  NE  ARG A 189     -18.760  81.316 -40.688  1.00 44.19           N  
ATOM    849  CZ  ARG A 189     -19.718  81.864 -41.435  1.00 38.52           C  
ATOM    850  NH1 ARG A 189     -20.709  82.539 -40.865  1.00 24.50           N  
ATOM    851  NH2 ARG A 189     -19.671  81.759 -42.759  1.00 31.65           N  
ATOM    852  N   ASN A 190     -18.084  81.929 -34.678  1.00 54.91           N  
ATOM    853  CA  ASN A 190     -16.990  82.779 -34.204  1.00 48.34           C  
ATOM    854  C   ASN A 190     -16.444  82.347 -32.848  1.00 59.00           C  
ATOM    855  O   ASN A 190     -16.096  83.192 -32.023  1.00 58.92           O  
ATOM    856  CB  ASN A 190     -17.448  84.243 -34.081  1.00 51.54           C  
ATOM    857  CG  ASN A 190     -17.714  84.908 -35.426  1.00 52.79           C  
ATOM    858  OD1 ASN A 190     -17.320  84.414 -36.482  1.00 46.67           O  
ATOM    859  ND2 ASN A 190     -18.393  86.046 -35.383  1.00 52.71           N  
ATOM    860  N   ALA A 191     -16.404  81.044 -32.596  1.00 77.81           N  
ATOM    861  CA  ALA A 191     -15.839  80.533 -31.348  1.00 81.59           C  
ATOM    862  C   ALA A 191     -14.381  80.330 -31.736  1.00 83.82           C  
ATOM    863  O   ALA A 191     -14.087  79.688 -32.737  1.00 80.14           O  
ATOM    864  CB  ALA A 191     -16.483  79.209 -30.966  1.00 71.38           C  
ATOM    865  N   PRO A 192     -13.443  80.865 -30.957  1.00 82.02           N  
ATOM    866  CA  PRO A 192     -12.086  80.619 -31.439  1.00 80.46           C  
ATOM    867  C   PRO A 192     -11.492  79.259 -31.121  1.00 73.49           C  
ATOM    868  O   PRO A 192     -10.744  78.708 -31.924  1.00 72.75           O  
ATOM    869  CB  PRO A 192     -11.272  81.761 -30.832  1.00 77.02           C  
ATOM    870  CG  PRO A 192     -12.120  82.311 -29.703  1.00 90.84           C  
ATOM    871  CD  PRO A 192     -13.466  81.635 -29.706  1.00 83.18           C  
ATOM    872  N   ARG A 193     -11.839  78.711 -29.963  1.00 58.69           N  
ATOM    873  CA  ARG A 193     -11.292  77.430 -29.536  1.00 54.76           C  
ATOM    874  C   ARG A 193     -12.265  76.244 -29.579  1.00 64.27           C  
ATOM    875  O   ARG A 193     -12.502  75.600 -28.562  1.00 76.65           O  
ATOM    876  CB  ARG A 193     -10.737  77.593 -28.125  1.00 38.40           C  
ATOM    877  CG  ARG A 193     -11.076  78.941 -27.519  1.00 46.23           C  
ATOM    878  CD  ARG A 193     -10.743  78.996 -26.039  1.00 52.73           C  
ATOM    879  NE  ARG A 193      -9.449  79.627 -25.795  1.00 57.39           N  
ATOM    880  CZ  ARG A 193      -9.065  80.130 -24.624  1.00 62.24           C  
ATOM    881  NH1 ARG A 193      -9.874  80.080 -23.577  1.00 63.98           N  
ATOM    882  NH2 ARG A 193      -7.864  80.677 -24.495  1.00 63.11           N  
ATOM    883  N   CYS A 194     -12.811  75.944 -30.754  1.00 58.60           N  
ATOM    884  CA  CYS A 194     -13.751  74.833 -30.906  1.00 54.80           C  
ATOM    885  C   CYS A 194     -13.560  74.215 -32.283  1.00 57.88           C  
ATOM    886  O   CYS A 194     -13.769  74.884 -33.291  1.00 50.72           O  
ATOM    887  CB  CYS A 194     -15.204  75.345 -30.743  1.00 52.64           C  
ATOM    888  SG  CYS A 194     -16.634  74.289 -31.311  1.00 35.66           S  
ATOM    889  N   ILE A 195     -13.149  72.948 -32.327  1.00 51.07           N  
ATOM    890  CA  ILE A 195     -12.960  72.263 -33.605  1.00 41.13           C  
ATOM    891  C   ILE A 195     -14.329  71.977 -34.210  1.00 45.60           C  
ATOM    892  O   ILE A 195     -14.470  71.767 -35.424  1.00 28.54           O  
ATOM    893  CB  ILE A 195     -12.215  70.926 -33.437  1.00 45.31           C  
ATOM    894  CG1 ILE A 195     -11.769  70.757 -31.978  1.00 56.90           C  
ATOM    895  CG2 ILE A 195     -11.047  70.861 -34.426  1.00 34.82           C  
ATOM    896  CD1 ILE A 195     -10.347  70.199 -31.796  1.00 50.08           C  
ATOM    897  N   GLY A 196     -15.339  71.984 -33.346  1.00 51.69           N  
ATOM    898  CA  GLY A 196     -16.699  71.727 -33.778  1.00 45.19           C  
ATOM    899  C   GLY A 196     -17.199  72.616 -34.901  1.00 43.55           C  
ATOM    900  O   GLY A 196     -17.678  72.115 -35.915  1.00 35.50           O  
ATOM    901  N   ARG A 197     -17.084  73.928 -34.708  1.00 44.62           N  
ATOM    902  CA  ARG A 197     -17.529  74.954 -35.663  1.00 48.99           C  
ATOM    903  C   ARG A 197     -17.818  74.603 -37.128  1.00 45.28           C  
ATOM    904  O   ARG A 197     -18.396  75.417 -37.838  1.00 48.09           O  
ATOM    905  CB  ARG A 197     -16.546  76.131 -35.658  1.00 55.60           C  
ATOM    906  CG  ARG A 197     -15.986  76.487 -34.296  1.00 64.82           C  
ATOM    907  CD  ARG A 197     -15.588  77.958 -34.233  1.00 65.73           C  
ATOM    908  NE  ARG A 197     -14.788  78.399 -35.379  1.00 67.76           N  
ATOM    909  CZ  ARG A 197     -13.475  78.625 -35.340  1.00 70.35           C  
ATOM    910  NH1 ARG A 197     -12.797  78.453 -34.212  1.00 56.45           N  
ATOM    911  NH2 ARG A 197     -12.839  79.043 -36.426  1.00 62.13           N  
ATOM    912  N   ILE A 198     -17.427  73.424 -37.598  1.00 43.76           N  
ATOM    913  CA  ILE A 198     -17.667  73.070 -38.994  1.00 41.96           C  
ATOM    914  C   ILE A 198     -19.142  72.872 -39.339  1.00 49.69           C  
ATOM    915  O   ILE A 198     -19.510  72.784 -40.510  1.00 44.23           O  
ATOM    916  CB  ILE A 198     -16.833  71.823 -39.394  1.00 41.73           C  
ATOM    917  CG1 ILE A 198     -17.607  70.936 -40.372  1.00 23.55           C  
ATOM    918  CG2 ILE A 198     -16.400  71.078 -38.147  1.00 41.38           C  
ATOM    919  CD1 ILE A 198     -17.354  71.272 -41.846  1.00  9.84           C  
ATOM    920  N   GLN A 199     -19.993  72.813 -38.325  1.00 62.94           N  
ATOM    921  CA  GLN A 199     -21.421  72.661 -38.570  1.00 77.84           C  
ATOM    922  C   GLN A 199     -22.204  73.642 -37.703  1.00 79.95           C  
ATOM    923  O   GLN A 199     -23.292  73.344 -37.200  1.00 75.55           O  
ATOM    924  CB  GLN A 199     -21.858  71.219 -38.310  1.00 88.70           C  
ATOM    925  CG  GLN A 199     -21.905  70.811 -36.856  1.00 88.12           C  
ATOM    926  CD  GLN A 199     -22.782  69.600 -36.650  1.00 84.07           C  
ATOM    927  OE1 GLN A 199     -23.010  68.826 -37.584  1.00 57.72           O  
ATOM    928  NE2 GLN A 199     -23.285  69.429 -35.430  1.00 84.90           N  
ATOM    929  N   TRP A 200     -21.610  74.818 -37.533  1.00 77.43           N  
ATOM    930  CA  TRP A 200     -22.195  75.911 -36.771  1.00 68.28           C  
ATOM    931  C   TRP A 200     -23.568  76.141 -37.382  1.00 67.98           C  
ATOM    932  O   TRP A 200     -24.524  76.526 -36.709  1.00 63.64           O  
ATOM    933  CB  TRP A 200     -21.350  77.154 -36.966  1.00 57.48           C  
ATOM    934  CG  TRP A 200     -21.210  77.421 -38.416  1.00 54.75           C  
ATOM    935  CD1 TRP A 200     -20.498  76.684 -39.317  1.00 48.27           C  
ATOM    936  CD2 TRP A 200     -21.909  78.410 -39.171  1.00 52.76           C  
ATOM    937  NE1 TRP A 200     -20.716  77.147 -40.587  1.00 57.90           N  
ATOM    938  CE2 TRP A 200     -21.579  78.207 -40.529  1.00 50.96           C  
ATOM    939  CE3 TRP A 200     -22.786  79.448 -38.834  1.00 45.01           C  
ATOM    940  CZ2 TRP A 200     -22.094  79.000 -41.550  1.00 39.89           C  
ATOM    941  CZ3 TRP A 200     -23.297  80.235 -39.845  1.00 56.72           C  
ATOM    942  CH2 TRP A 200     -22.949  80.006 -41.193  1.00 48.80           C  
ATOM    943  N   SER A 201     -23.624  75.881 -38.684  1.00 69.02           N  
ATOM    944  CA  SER A 201     -24.803  76.033 -39.518  1.00 65.90           C  
ATOM    945  C   SER A 201     -26.120  75.546 -38.928  1.00 62.99           C  
ATOM    946  O   SER A 201     -27.164  76.119 -39.221  1.00 67.62           O  
ATOM    947  CB  SER A 201     -24.556  75.330 -40.851  1.00 79.75           C  
ATOM    948  OG  SER A 201     -23.444  74.452 -40.749  1.00 99.31           O  
ATOM    949  N   ASN A 202     -26.090  74.498 -38.110  1.00 59.40           N  
ATOM    950  CA  ASN A 202     -27.330  73.989 -37.526  1.00 58.42           C  
ATOM    951  C   ASN A 202     -27.264  73.756 -36.020  1.00 49.98           C  
ATOM    952  O   ASN A 202     -26.586  72.851 -35.538  1.00 46.89           O  
ATOM    953  CB  ASN A 202     -27.757  72.699 -38.234  1.00 73.56           C  
ATOM    954  CG  ASN A 202     -26.632  71.691 -38.339  1.00 82.94           C  
ATOM    955  OD1 ASN A 202     -26.258  71.060 -37.350  1.00 86.09           O  
ATOM    956  ND2 ASN A 202     -26.084  71.534 -39.543  1.00 86.65           N  
ATOM    957  N   LEU A 203     -27.990  74.583 -35.282  1.00 47.48           N  
ATOM    958  CA  LEU A 203     -28.024  74.487 -33.834  1.00 50.00           C  
ATOM    959  C   LEU A 203     -29.464  74.717 -33.400  1.00 51.14           C  
ATOM    960  O   LEU A 203     -30.275  75.218 -34.172  1.00 53.49           O  
ATOM    961  CB  LEU A 203     -27.086  75.536 -33.229  1.00 41.24           C  
ATOM    962  CG  LEU A 203     -27.345  76.149 -31.854  1.00 55.17           C  
ATOM    963  CD1 LEU A 203     -27.457  75.070 -30.805  1.00 37.95           C  
ATOM    964  CD2 LEU A 203     -26.205  77.085 -31.509  1.00 62.49           C  
ATOM    965  N   GLN A 204     -29.788  74.331 -32.175  1.00 51.86           N  
ATOM    966  CA  GLN A 204     -31.137  74.502 -31.680  1.00 54.95           C  
ATOM    967  C   GLN A 204     -31.192  75.648 -30.699  1.00 64.33           C  
ATOM    968  O   GLN A 204     -30.458  75.675 -29.708  1.00 58.36           O  
ATOM    969  CB  GLN A 204     -31.611  73.222 -31.009  1.00 67.85           C  
ATOM    970  CG  GLN A 204     -32.466  72.363 -31.902  1.00 73.02           C  
ATOM    971  CD  GLN A 204     -33.888  72.868 -31.985  1.00 64.19           C  
ATOM    972  OE1 GLN A 204     -34.377  73.198 -33.066  1.00 55.59           O  
ATOM    973  NE2 GLN A 204     -34.560  72.935 -30.838  1.00 36.40           N  
ATOM    974  N   VAL A 205     -32.075  76.594 -30.978  1.00 61.64           N  
ATOM    975  CA  VAL A 205     -32.211  77.758 -30.125  1.00 66.18           C  
ATOM    976  C   VAL A 205     -33.466  77.647 -29.275  1.00 56.53           C  
ATOM    977  O   VAL A 205     -34.570  77.509 -29.793  1.00 53.19           O  
ATOM    978  CB  VAL A 205     -32.268  79.048 -30.975  1.00 65.55           C  
ATOM    979  CG1 VAL A 205     -30.955  79.802 -30.875  1.00 55.48           C  
ATOM    980  CG2 VAL A 205     -32.548  78.693 -32.420  1.00 65.64           C  
ATOM    981  N   PHE A 206     -33.281  77.696 -27.963  1.00 53.04           N  
ATOM    982  CA  PHE A 206     -34.390  77.614 -27.029  1.00 52.47           C  
ATOM    983  C   PHE A 206     -34.610  78.990 -26.387  1.00 59.83           C  
ATOM    984  O   PHE A 206     -33.905  79.379 -25.451  1.00 53.29           O  
ATOM    985  CB  PHE A 206     -34.090  76.553 -25.964  1.00 59.92           C  
ATOM    986  CG  PHE A 206     -34.251  75.137 -26.452  1.00 61.13           C  
ATOM    987  CD1 PHE A 206     -34.806  74.869 -27.703  1.00 61.54           C  
ATOM    988  CD2 PHE A 206     -33.841  74.070 -25.664  1.00 65.41           C  
ATOM    989  CE1 PHE A 206     -34.948  73.560 -28.163  1.00 37.92           C  
ATOM    990  CE2 PHE A 206     -33.977  72.759 -26.114  1.00 70.59           C  
ATOM    991  CZ  PHE A 206     -34.533  72.506 -27.369  1.00 62.92           C  
ATOM    992  N   ASP A 207     -35.611  79.703 -26.900  1.00 54.17           N  
ATOM    993  CA  ASP A 207     -35.971  81.059 -26.472  1.00 43.36           C  
ATOM    994  C   ASP A 207     -36.433  81.296 -25.033  1.00 30.74           C  
ATOM    995  O   ASP A 207     -37.400  82.005 -24.813  1.00 45.74           O  
ATOM    996  CB  ASP A 207     -37.043  81.592 -27.420  1.00 41.09           C  
ATOM    997  CG  ASP A 207     -36.963  83.083 -27.608  1.00 49.48           C  
ATOM    998  OD1 ASP A 207     -36.780  83.803 -26.601  1.00 41.72           O  
ATOM    999  OD2 ASP A 207     -37.086  83.533 -28.766  1.00 51.04           O  
ATOM   1000  N   ALA A 208     -35.734  80.746 -24.052  1.00 29.66           N  
ATOM   1001  CA  ALA A 208     -36.131  80.920 -22.653  1.00 35.59           C  
ATOM   1002  C   ALA A 208     -36.087  82.353 -22.120  1.00 45.26           C  
ATOM   1003  O   ALA A 208     -36.017  82.552 -20.901  1.00 44.90           O  
ATOM   1004  CB  ALA A 208     -35.273  80.032 -21.765  1.00 47.67           C  
ATOM   1005  N   ARG A 209     -36.133  83.342 -23.013  1.00 50.19           N  
ATOM   1006  CA  ARG A 209     -36.078  84.751 -22.604  1.00 54.11           C  
ATOM   1007  C   ARG A 209     -37.156  85.098 -21.573  1.00 63.62           C  
ATOM   1008  O   ARG A 209     -36.870  85.675 -20.520  1.00 65.23           O  
ATOM   1009  CB  ARG A 209     -36.212  85.659 -23.830  1.00 37.64           C  
ATOM   1010  CG  ARG A 209     -35.045  85.560 -24.802  1.00 37.44           C  
ATOM   1011  CD  ARG A 209     -35.026  86.713 -25.795  1.00 28.47           C  
ATOM   1012  NE  ARG A 209     -35.268  86.256 -27.158  1.00 36.33           N  
ATOM   1013  CZ  ARG A 209     -35.335  87.052 -28.223  1.00 53.11           C  
ATOM   1014  NH1 ARG A 209     -35.178  88.363 -28.089  1.00 67.49           N  
ATOM   1015  NH2 ARG A 209     -35.554  86.536 -29.428  1.00 49.57           N  
ATOM   1016  N   ASN A 210     -38.393  84.732 -21.886  1.00 63.20           N  
ATOM   1017  CA  ASN A 210     -39.530  84.978 -21.010  1.00 55.79           C  
ATOM   1018  C   ASN A 210     -39.324  84.393 -19.614  1.00 52.39           C  
ATOM   1019  O   ASN A 210     -40.101  84.669 -18.706  1.00 62.23           O  
ATOM   1020  CB  ASN A 210     -40.775  84.357 -21.622  1.00 60.67           C  
ATOM   1021  CG  ASN A 210     -40.616  82.869 -21.851  1.00 81.87           C  
ATOM   1022  OD1 ASN A 210     -40.346  82.110 -20.915  1.00 87.28           O  
ATOM   1023  ND2 ASN A 210     -40.772  82.442 -23.098  1.00 92.14           N  
ATOM   1024  N   CYS A 211     -38.294  83.576 -19.438  1.00 52.23           N  
ATOM   1025  CA  CYS A 211     -38.047  82.973 -18.137  1.00 63.65           C  
ATOM   1026  C   CYS A 211     -38.157  84.008 -17.031  1.00 57.80           C  
ATOM   1027  O   CYS A 211     -38.063  85.204 -17.288  1.00 62.09           O  
ATOM   1028  CB  CYS A 211     -36.666  82.325 -18.098  1.00 77.88           C  
ATOM   1029  SG  CYS A 211     -36.563  80.943 -16.932  1.00100.00           S  
ATOM   1030  N   SER A 212     -38.348  83.553 -15.799  1.00 51.92           N  
ATOM   1031  CA  SER A 212     -38.474  84.484 -14.697  1.00 51.00           C  
ATOM   1032  C   SER A 212     -38.263  83.860 -13.331  1.00 58.32           C  
ATOM   1033  O   SER A 212     -38.035  84.570 -12.354  1.00 52.92           O  
ATOM   1034  CB  SER A 212     -39.847  85.139 -14.744  1.00 60.56           C  
ATOM   1035  OG  SER A 212     -40.835  84.192 -15.106  1.00 70.70           O  
ATOM   1036  N   THR A 213     -38.350  82.538 -13.249  1.00 67.62           N  
ATOM   1037  CA  THR A 213     -38.150  81.865 -11.968  1.00 68.46           C  
ATOM   1038  C   THR A 213     -36.988  80.892 -11.991  1.00 65.22           C  
ATOM   1039  O   THR A 213     -36.662  80.314 -13.029  1.00 57.51           O  
ATOM   1040  CB  THR A 213     -39.380  81.070 -11.543  1.00 67.44           C  
ATOM   1041  OG1 THR A 213     -40.492  81.434 -12.368  1.00 58.03           O  
ATOM   1042  CG2 THR A 213     -39.688  81.331 -10.078  1.00 62.49           C  
ATOM   1043  N   ALA A 214     -36.362  80.715 -10.834  1.00 61.07           N  
ATOM   1044  CA  ALA A 214     -35.255  79.783 -10.731  1.00 65.58           C  
ATOM   1045  C   ALA A 214     -35.825  78.463 -11.222  1.00 69.99           C  
ATOM   1046  O   ALA A 214     -35.327  77.867 -12.180  1.00 68.30           O  
ATOM   1047  CB  ALA A 214     -34.806  79.658  -9.286  1.00 56.69           C  
ATOM   1048  N   GLN A 215     -36.897  78.030 -10.568  1.00 69.85           N  
ATOM   1049  CA  GLN A 215     -37.560  76.790 -10.929  1.00 65.00           C  
ATOM   1050  C   GLN A 215     -38.019  76.853 -12.383  1.00 57.03           C  
ATOM   1051  O   GLN A 215     -38.124  75.833 -13.050  1.00 51.62           O  
ATOM   1052  CB  GLN A 215     -38.755  76.545 -10.005  1.00 61.29           C  
ATOM   1053  CG  GLN A 215     -39.858  75.695 -10.620  1.00 54.53           C  
ATOM   1054  CD  GLN A 215     -39.648  74.215 -10.383  1.00 62.48           C  
ATOM   1055  OE1 GLN A 215     -39.891  73.391 -11.270  1.00 46.82           O  
ATOM   1056  NE2 GLN A 215     -39.195  73.865  -9.181  1.00 57.74           N  
ATOM   1057  N   GLU A 216     -38.292  78.053 -12.874  1.00 52.75           N  
ATOM   1058  CA  GLU A 216     -38.721  78.201 -14.256  1.00 62.90           C  
ATOM   1059  C   GLU A 216     -37.535  77.875 -15.145  1.00 66.58           C  
ATOM   1060  O   GLU A 216     -37.680  77.281 -16.218  1.00 56.75           O  
ATOM   1061  CB  GLU A 216     -39.180  79.634 -14.517  1.00 77.92           C  
ATOM   1062  CG  GLU A 216     -40.038  79.792 -15.760  1.00 84.59           C  
ATOM   1063  CD  GLU A 216     -41.303  80.578 -15.492  1.00 79.76           C  
ATOM   1064  OE1 GLU A 216     -41.712  80.659 -14.314  1.00 65.68           O  
ATOM   1065  OE2 GLU A 216     -41.885  81.112 -16.460  1.00 82.20           O  
ATOM   1066  N   MET A 217     -36.359  78.289 -14.685  1.00 74.47           N  
ATOM   1067  CA  MET A 217     -35.118  78.044 -15.406  1.00 75.00           C  
ATOM   1068  C   MET A 217     -34.982  76.534 -15.526  1.00 72.84           C  
ATOM   1069  O   MET A 217     -35.096  75.961 -16.620  1.00 42.56           O  
ATOM   1070  CB  MET A 217     -33.930  78.599 -14.613  1.00 67.65           C  
ATOM   1071  CG  MET A 217     -33.721  80.098 -14.729  1.00 58.70           C  
ATOM   1072  SD  MET A 217     -31.977  80.528 -14.483  1.00 53.69           S  
ATOM   1073  CE  MET A 217     -31.885  80.439 -12.713  1.00 40.30           C  
ATOM   1074  N   PHE A 218     -34.742  75.914 -14.371  1.00 70.40           N  
ATOM   1075  CA  PHE A 218     -34.590  74.473 -14.231  1.00 63.56           C  
ATOM   1076  C   PHE A 218     -35.356  73.727 -15.325  1.00 52.63           C  
ATOM   1077  O   PHE A 218     -34.753  73.114 -16.208  1.00 55.40           O  
ATOM   1078  CB  PHE A 218     -35.085  74.062 -12.841  1.00 57.99           C  
ATOM   1079  CG  PHE A 218     -34.993  72.588 -12.555  1.00 68.66           C  
ATOM   1080  CD1 PHE A 218     -34.437  71.698 -13.467  1.00 67.16           C  
ATOM   1081  CD2 PHE A 218     -35.472  72.091 -11.355  1.00 71.91           C  
ATOM   1082  CE1 PHE A 218     -34.365  70.341 -13.177  1.00 63.72           C  
ATOM   1083  CE2 PHE A 218     -35.404  70.743 -11.057  1.00 72.27           C  
ATOM   1084  CZ  PHE A 218     -34.848  69.864 -11.972  1.00 76.11           C  
ATOM   1085  N   GLN A 219     -36.681  73.777 -15.266  1.00 21.78           N  
ATOM   1086  CA  GLN A 219     -37.490  73.106 -16.272  1.00 30.18           C  
ATOM   1087  C   GLN A 219     -36.922  73.347 -17.663  1.00 37.61           C  
ATOM   1088  O   GLN A 219     -36.673  72.409 -18.422  1.00 36.36           O  
ATOM   1089  CB  GLN A 219     -38.936  73.610 -16.234  1.00 32.18           C  
ATOM   1090  CG  GLN A 219     -39.263  74.522 -15.065  1.00 56.03           C  
ATOM   1091  CD  GLN A 219     -40.668  74.309 -14.533  1.00 54.97           C  
ATOM   1092  OE1 GLN A 219     -41.588  74.007 -15.295  1.00 55.36           O  
ATOM   1093  NE2 GLN A 219     -40.842  74.466 -13.219  1.00 30.75           N  
ATOM   1094  N   HIS A 220     -36.718  74.618 -17.986  1.00 53.03           N  
ATOM   1095  CA  HIS A 220     -36.195  75.013 -19.285  1.00 62.42           C  
ATOM   1096  C   HIS A 220     -34.928  74.266 -19.659  1.00 63.62           C  
ATOM   1097  O   HIS A 220     -34.689  73.964 -20.841  1.00 48.88           O  
ATOM   1098  CB  HIS A 220     -35.928  76.511 -19.291  1.00 59.02           C  
ATOM   1099  CG  HIS A 220     -36.942  77.288 -20.059  1.00 61.20           C  
ATOM   1100  ND1 HIS A 220     -37.784  78.202 -19.462  1.00 46.25           N  
ATOM   1101  CD2 HIS A 220     -37.262  77.279 -21.375  1.00 52.23           C  
ATOM   1102  CE1 HIS A 220     -38.578  78.724 -20.380  1.00 70.70           C  
ATOM   1103  NE2 HIS A 220     -38.282  78.181 -21.549  1.00 61.09           N  
ATOM   1104  N   ILE A 221     -34.119  73.986 -18.639  1.00 56.44           N  
ATOM   1105  CA  ILE A 221     -32.863  73.267 -18.804  1.00 48.75           C  
ATOM   1106  C   ILE A 221     -33.155  71.836 -19.229  1.00 55.82           C  
ATOM   1107  O   ILE A 221     -32.751  71.404 -20.310  1.00 45.90           O  
ATOM   1108  CB  ILE A 221     -32.065  73.243 -17.484  1.00 44.97           C  
ATOM   1109  CG1 ILE A 221     -31.043  74.372 -17.483  1.00 41.90           C  
ATOM   1110  CG2 ILE A 221     -31.356  71.916 -17.310  1.00 53.57           C  
ATOM   1111  CD1 ILE A 221     -30.845  74.979 -16.124  1.00 39.44           C  
ATOM   1112  N   CYS A 222     -33.860  71.108 -18.366  1.00 45.32           N  
ATOM   1113  CA  CYS A 222     -34.215  69.729 -18.644  1.00 36.54           C  
ATOM   1114  C   CYS A 222     -34.768  69.580 -20.046  1.00 39.58           C  
ATOM   1115  O   CYS A 222     -34.471  68.603 -20.731  1.00 47.32           O  
ATOM   1116  CB  CYS A 222     -35.233  69.251 -17.636  1.00 20.26           C  
ATOM   1117  SG  CYS A 222     -34.770  69.715 -15.984  1.00 43.76           S  
ATOM   1118  N   ARG A 223     -35.583  70.535 -20.479  1.00 31.48           N  
ATOM   1119  CA  ARG A 223     -36.117  70.464 -21.829  1.00 36.95           C  
ATOM   1120  C   ARG A 223     -34.899  70.303 -22.731  1.00 47.96           C  
ATOM   1121  O   ARG A 223     -34.857  69.429 -23.600  1.00 35.07           O  
ATOM   1122  CB  ARG A 223     -36.862  71.752 -22.190  1.00 43.15           C  
ATOM   1123  CG  ARG A 223     -37.759  71.618 -23.420  1.00 25.07           C  
ATOM   1124  CD  ARG A 223     -37.543  72.741 -24.416  1.00 51.75           C  
ATOM   1125  NE  ARG A 223     -37.479  72.229 -25.782  1.00 70.55           N  
ATOM   1126  CZ  ARG A 223     -38.487  72.262 -26.650  1.00 78.86           C  
ATOM   1127  NH1 ARG A 223     -39.654  72.789 -26.295  1.00 68.62           N  
ATOM   1128  NH2 ARG A 223     -38.330  71.764 -27.876  1.00 66.63           N  
ATOM   1129  N   HIS A 224     -33.902  71.151 -22.488  1.00 56.39           N  
ATOM   1130  CA  HIS A 224     -32.659  71.149 -23.250  1.00 56.57           C  
ATOM   1131  C   HIS A 224     -31.940  69.809 -23.139  1.00 51.97           C  
ATOM   1132  O   HIS A 224     -31.796  69.087 -24.135  1.00 40.45           O  
ATOM   1133  CB  HIS A 224     -31.742  72.268 -22.749  1.00 54.91           C  
ATOM   1134  CG  HIS A 224     -30.508  72.456 -23.579  1.00 61.53           C  
ATOM   1135  ND1 HIS A 224     -29.245  72.527 -23.030  1.00 35.65           N  
ATOM   1136  CD2 HIS A 224     -30.348  72.600 -24.917  1.00 53.01           C  
ATOM   1137  CE1 HIS A 224     -28.361  72.706 -23.995  1.00 51.59           C  
ATOM   1138  NE2 HIS A 224     -29.004  72.754 -25.149  1.00 45.16           N  
ATOM   1139  N   ILE A 225     -31.481  69.498 -21.927  1.00 33.84           N  
ATOM   1140  CA  ILE A 225     -30.791  68.244 -21.647  1.00 31.78           C  
ATOM   1141  C   ILE A 225     -31.463  67.095 -22.398  1.00 37.47           C  
ATOM   1142  O   ILE A 225     -30.833  66.370 -23.171  1.00 36.47           O  
ATOM   1143  CB  ILE A 225     -30.849  67.914 -20.161  1.00 16.37           C  
ATOM   1144  CG1 ILE A 225     -29.994  68.898 -19.367  1.00 19.77           C  
ATOM   1145  CG2 ILE A 225     -30.393  66.503 -19.948  1.00 18.35           C  
ATOM   1146  CD1 ILE A 225     -30.002  68.640 -17.869  1.00 15.46           C  
ATOM   1147  N   LEU A 226     -32.758  66.939 -22.153  1.00 39.81           N  
ATOM   1148  CA  LEU A 226     -33.536  65.900 -22.795  1.00 36.75           C  
ATOM   1149  C   LEU A 226     -33.479  66.005 -24.318  1.00 32.58           C  
ATOM   1150  O   LEU A 226     -33.278  65.009 -25.001  1.00 43.38           O  
ATOM   1151  CB  LEU A 226     -34.985  65.966 -22.315  1.00 35.54           C  
ATOM   1152  CG  LEU A 226     -35.836  64.698 -22.464  1.00 49.64           C  
ATOM   1153  CD1 LEU A 226     -36.917  64.947 -23.502  1.00 63.57           C  
ATOM   1154  CD2 LEU A 226     -34.980  63.513 -22.889  1.00 60.25           C  
ATOM   1155  N   TYR A 227     -33.653  67.204 -24.858  1.00 41.81           N  
ATOM   1156  CA  TYR A 227     -33.605  67.361 -26.306  1.00 43.15           C  
ATOM   1157  C   TYR A 227     -32.210  67.022 -26.793  1.00 51.26           C  
ATOM   1158  O   TYR A 227     -32.025  66.320 -27.787  1.00 40.92           O  
ATOM   1159  CB  TYR A 227     -33.921  68.796 -26.716  1.00 20.59           C  
ATOM   1160  CG  TYR A 227     -33.716  69.015 -28.194  1.00 21.67           C  
ATOM   1161  CD1 TYR A 227     -34.783  68.920 -29.082  1.00 24.37           C  
ATOM   1162  CD2 TYR A 227     -32.445  69.265 -28.718  1.00 23.87           C  
ATOM   1163  CE1 TYR A 227     -34.597  69.062 -30.462  1.00 16.10           C  
ATOM   1164  CE2 TYR A 227     -32.245  69.409 -30.093  1.00 13.50           C  
ATOM   1165  CZ  TYR A 227     -33.329  69.301 -30.958  1.00 28.18           C  
ATOM   1166  OH  TYR A 227     -33.152  69.399 -32.321  1.00 27.06           O  
ATOM   1167  N   ALA A 228     -31.230  67.556 -26.078  1.00 55.80           N  
ATOM   1168  CA  ALA A 228     -29.832  67.353 -26.404  1.00 64.34           C  
ATOM   1169  C   ALA A 228     -29.462  65.882 -26.468  1.00 66.89           C  
ATOM   1170  O   ALA A 228     -28.999  65.401 -27.505  1.00 67.22           O  
ATOM   1171  CB  ALA A 228     -28.967  68.056 -25.377  1.00 81.76           C  
ATOM   1172  N   THR A 229     -29.668  65.185 -25.350  1.00 53.43           N  
ATOM   1173  CA  THR A 229     -29.352  63.764 -25.224  1.00 41.21           C  
ATOM   1174  C   THR A 229     -29.901  62.900 -26.348  1.00 42.62           C  
ATOM   1175  O   THR A 229     -29.154  62.239 -27.062  1.00 45.54           O  
ATOM   1176  CB  THR A 229     -29.893  63.200 -23.916  1.00 34.92           C  
ATOM   1177  OG1 THR A 229     -29.126  63.710 -22.817  1.00 42.86           O  
ATOM   1178  CG2 THR A 229     -29.818  61.679 -23.935  1.00 38.32           C  
ATOM   1179  N   ASN A 230     -31.218  62.912 -26.490  1.00 37.65           N  
ATOM   1180  CA  ASN A 230     -31.911  62.133 -27.504  1.00 35.24           C  
ATOM   1181  C   ASN A 230     -31.553  60.671 -27.452  1.00 53.54           C  
ATOM   1182  O   ASN A 230     -31.319  60.041 -28.490  1.00 40.57           O  
ATOM   1183  CB  ASN A 230     -31.644  62.644 -28.916  1.00 28.70           C  
ATOM   1184  CG  ASN A 230     -32.723  62.200 -29.891  1.00 49.44           C  
ATOM   1185  OD1 ASN A 230     -33.860  61.957 -29.483  1.00 60.66           O  
ATOM   1186  ND2 ASN A 230     -32.380  62.085 -31.174  1.00 31.38           N  
ATOM   1187  N   ASN A 231     -31.500  60.131 -26.241  1.00 65.71           N  
ATOM   1188  CA  ASN A 231     -31.206  58.719 -26.092  1.00 74.88           C  
ATOM   1189  C   ASN A 231     -29.945  58.393 -26.886  1.00 72.08           C  
ATOM   1190  O   ASN A 231     -29.995  57.659 -27.873  1.00 71.32           O  
ATOM   1191  CB  ASN A 231     -32.392  57.917 -26.641  1.00 82.50           C  
ATOM   1192  CG  ASN A 231     -32.400  56.479 -26.178  1.00 82.29           C  
ATOM   1193  OD1 ASN A 231     -32.686  55.567 -26.960  1.00 71.52           O  
ATOM   1194  ND2 ASN A 231     -32.095  56.264 -24.901  1.00 78.73           N  
ATOM   1195  N   GLY A 232     -28.819  58.958 -26.473  1.00 60.84           N  
ATOM   1196  CA  GLY A 232     -27.587  58.685 -27.181  1.00 62.40           C  
ATOM   1197  C   GLY A 232     -27.360  59.466 -28.467  1.00 60.29           C  
ATOM   1198  O   GLY A 232     -26.288  60.051 -28.628  1.00 73.51           O  
ATOM   1199  N   ASN A 233     -28.320  59.477 -29.393  1.00 41.28           N  
ATOM   1200  CA  ASN A 233     -28.108  60.235 -30.626  1.00 44.26           C  
ATOM   1201  C   ASN A 233     -28.149  61.707 -30.289  1.00 59.67           C  
ATOM   1202  O   ASN A 233     -29.178  62.362 -30.444  1.00 61.78           O  
ATOM   1203  CB  ASN A 233     -29.172  59.963 -31.679  1.00 30.68           C  
ATOM   1204  CG  ASN A 233     -28.998  60.848 -32.906  1.00 45.14           C  
ATOM   1205  OD1 ASN A 233     -29.784  60.788 -33.853  1.00 53.04           O  
ATOM   1206  ND2 ASN A 233     -27.956  61.678 -32.892  1.00 50.74           N  
ATOM   1207  N   ILE A 234     -27.010  62.223 -29.849  1.00 64.83           N  
ATOM   1208  CA  ILE A 234     -26.890  63.606 -29.446  1.00 46.29           C  
ATOM   1209  C   ILE A 234     -27.149  64.603 -30.554  1.00 55.21           C  
ATOM   1210  O   ILE A 234     -26.804  64.373 -31.717  1.00 40.11           O  
ATOM   1211  CB  ILE A 234     -25.510  63.858 -28.859  1.00 36.10           C  
ATOM   1212  CG1 ILE A 234     -25.234  62.814 -27.765  1.00 39.50           C  
ATOM   1213  CG2 ILE A 234     -25.413  65.284 -28.356  1.00 37.89           C  
ATOM   1214  CD1 ILE A 234     -25.026  63.366 -26.355  1.00 35.47           C  
ATOM   1215  N   ARG A 235     -27.787  65.702 -30.155  1.00 63.47           N  
ATOM   1216  CA  ARG A 235     -28.137  66.825 -31.019  1.00 58.51           C  
ATOM   1217  C   ARG A 235     -27.691  68.040 -30.222  1.00 58.84           C  
ATOM   1218  O   ARG A 235     -27.992  68.140 -29.026  1.00 46.55           O  
ATOM   1219  CB  ARG A 235     -29.649  66.890 -31.230  1.00 64.54           C  
ATOM   1220  CG  ARG A 235     -30.175  66.007 -32.347  1.00 67.38           C  
ATOM   1221  CD  ARG A 235     -31.696  65.980 -32.343  1.00 52.22           C  
ATOM   1222  NE  ARG A 235     -32.230  65.993 -30.982  1.00 51.95           N  
ATOM   1223  CZ  ARG A 235     -33.504  65.767 -30.680  1.00 49.97           C  
ATOM   1224  NH1 ARG A 235     -34.374  65.509 -31.653  1.00 33.67           N  
ATOM   1225  NH2 ARG A 235     -33.906  65.805 -29.411  1.00 36.61           N  
ATOM   1226  N   SER A 236     -26.975  68.957 -30.869  1.00 60.87           N  
ATOM   1227  CA  SER A 236     -26.475  70.146 -30.181  1.00 52.47           C  
ATOM   1228  C   SER A 236     -27.502  71.265 -30.188  1.00 51.24           C  
ATOM   1229  O   SER A 236     -28.144  71.530 -31.209  1.00 44.48           O  
ATOM   1230  CB  SER A 236     -25.157  70.629 -30.816  1.00 46.68           C  
ATOM   1231  OG  SER A 236     -25.141  70.454 -32.228  1.00 47.16           O  
ATOM   1232  N   ALA A 237     -27.655  71.914 -29.037  1.00 47.17           N  
ATOM   1233  CA  ALA A 237     -28.607  73.008 -28.891  1.00 40.12           C  
ATOM   1234  C   ALA A 237     -28.175  74.014 -27.828  1.00 52.85           C  
ATOM   1235  O   ALA A 237     -27.257  73.762 -27.047  1.00 50.69           O  
ATOM   1236  CB  ALA A 237     -29.961  72.453 -28.535  1.00 50.18           C  
ATOM   1237  N   ILE A 238     -28.846  75.161 -27.809  1.00 58.41           N  
ATOM   1238  CA  ILE A 238     -28.569  76.207 -26.826  1.00 51.12           C  
ATOM   1239  C   ILE A 238     -29.896  76.802 -26.400  1.00 46.15           C  
ATOM   1240  O   ILE A 238     -30.814  76.913 -27.214  1.00 38.63           O  
ATOM   1241  CB  ILE A 238     -27.690  77.352 -27.410  1.00 56.90           C  
ATOM   1242  CG1 ILE A 238     -27.579  78.499 -26.398  1.00 40.21           C  
ATOM   1243  CG2 ILE A 238     -28.281  77.861 -28.728  1.00 32.29           C  
ATOM   1244  CD1 ILE A 238     -26.475  79.497 -26.732  1.00 28.83           C  
ATOM   1245  N   THR A 239     -30.006  77.154 -25.124  1.00 42.70           N  
ATOM   1246  CA  THR A 239     -31.225  77.772 -24.617  1.00 54.59           C  
ATOM   1247  C   THR A 239     -30.872  79.137 -24.034  1.00 63.84           C  
ATOM   1248  O   THR A 239     -30.245  79.255 -22.975  1.00 63.60           O  
ATOM   1249  CB  THR A 239     -31.940  76.902 -23.549  1.00 46.06           C  
ATOM   1250  OG1 THR A 239     -31.570  77.337 -22.236  1.00 46.55           O  
ATOM   1251  CG2 THR A 239     -31.581  75.453 -23.722  1.00 42.72           C  
ATOM   1252  N   VAL A 240     -31.284  80.165 -24.768  1.00 62.04           N  
ATOM   1253  CA  VAL A 240     -31.046  81.557 -24.423  1.00 50.14           C  
ATOM   1254  C   VAL A 240     -31.956  82.069 -23.324  1.00 43.10           C  
ATOM   1255  O   VAL A 240     -33.129  82.321 -23.563  1.00 43.64           O  
ATOM   1256  CB  VAL A 240     -31.266  82.447 -25.655  1.00 49.10           C  
ATOM   1257  CG1 VAL A 240     -30.813  83.868 -25.366  1.00 53.80           C  
ATOM   1258  CG2 VAL A 240     -30.531  81.856 -26.850  1.00 47.36           C  
ATOM   1259  N   PHE A 241     -31.429  82.222 -22.119  1.00 44.06           N  
ATOM   1260  CA  PHE A 241     -32.241  82.752 -21.037  1.00 48.86           C  
ATOM   1261  C   PHE A 241     -32.354  84.269 -21.270  1.00 66.22           C  
ATOM   1262  O   PHE A 241     -31.845  84.784 -22.271  1.00 74.61           O  
ATOM   1263  CB  PHE A 241     -31.597  82.410 -19.691  1.00 41.72           C  
ATOM   1264  CG  PHE A 241     -32.018  81.069 -19.157  1.00 59.36           C  
ATOM   1265  CD1 PHE A 241     -32.577  80.120 -20.008  1.00 56.72           C  
ATOM   1266  CD2 PHE A 241     -31.881  80.757 -17.810  1.00 62.61           C  
ATOM   1267  CE1 PHE A 241     -32.997  78.884 -19.527  1.00 50.87           C  
ATOM   1268  CE2 PHE A 241     -32.299  79.519 -17.322  1.00 45.59           C  
ATOM   1269  CZ  PHE A 241     -32.858  78.584 -18.180  1.00 60.69           C  
ATOM   1270  N   PRO A 242     -33.019  85.008 -20.363  1.00 71.41           N  
ATOM   1271  CA  PRO A 242     -33.155  86.461 -20.563  1.00 70.43           C  
ATOM   1272  C   PRO A 242     -31.888  87.313 -20.465  1.00 72.80           C  
ATOM   1273  O   PRO A 242     -31.050  87.103 -19.587  1.00 75.62           O  
ATOM   1274  CB  PRO A 242     -34.196  86.871 -19.526  1.00 60.45           C  
ATOM   1275  CG  PRO A 242     -34.135  85.834 -18.495  1.00 49.51           C  
ATOM   1276  CD  PRO A 242     -33.676  84.558 -19.124  1.00 69.29           C  
ATOM   1277  N   GLN A 243     -31.784  88.300 -21.356  1.00 68.63           N  
ATOM   1278  CA  GLN A 243     -30.631  89.195 -21.410  1.00 63.14           C  
ATOM   1279  C   GLN A 243     -30.330  90.029 -20.176  1.00 66.69           C  
ATOM   1280  O   GLN A 243     -30.904  89.847 -19.104  1.00 66.00           O  
ATOM   1281  CB  GLN A 243     -30.748  90.136 -22.600  1.00 47.02           C  
ATOM   1282  CG  GLN A 243     -31.898  91.096 -22.523  1.00 42.22           C  
ATOM   1283  CD  GLN A 243     -32.259  91.647 -23.891  1.00 60.28           C  
ATOM   1284  OE1 GLN A 243     -32.743  90.921 -24.765  1.00 46.05           O  
ATOM   1285  NE2 GLN A 243     -32.024  92.938 -24.085  1.00 58.79           N  
ATOM   1286  N   ARG A 244     -29.401  90.956 -20.353  1.00 76.05           N  
ATOM   1287  CA  ARG A 244     -28.979  91.828 -19.276  1.00 80.98           C  
ATOM   1288  C   ARG A 244     -29.762  93.122 -19.258  1.00 85.60           C  
ATOM   1289  O   ARG A 244     -30.165  93.642 -20.303  1.00 93.33           O  
ATOM   1290  CB  ARG A 244     -27.496  92.149 -19.418  1.00 77.80           C  
ATOM   1291  CG  ARG A 244     -26.818  92.465 -18.108  1.00 70.35           C  
ATOM   1292  CD  ARG A 244     -25.422  91.894 -18.091  1.00 64.62           C  
ATOM   1293  NE  ARG A 244     -24.909  91.767 -16.736  1.00 65.17           N  
ATOM   1294  CZ  ARG A 244     -23.668  91.405 -16.440  1.00 66.69           C  
ATOM   1295  NH1 ARG A 244     -22.808  91.133 -17.412  1.00 52.51           N  
ATOM   1296  NH2 ARG A 244     -23.289  91.317 -15.170  1.00 65.40           N  
ATOM   1297  N   SER A 245     -29.968  93.642 -18.056  1.00 73.65           N  
ATOM   1298  CA  SER A 245     -30.686  94.888 -17.895  1.00 55.20           C  
ATOM   1299  C   SER A 245     -29.754  95.902 -17.245  1.00 56.42           C  
ATOM   1300  O   SER A 245     -28.939  96.536 -17.918  1.00 53.93           O  
ATOM   1301  CB  SER A 245     -31.925  94.673 -17.025  1.00 49.20           C  
ATOM   1302  OG  SER A 245     -31.564  94.304 -15.705  1.00 55.17           O  
ATOM   1303  N   ASP A 246     -29.875  96.041 -15.932  1.00 56.30           N  
ATOM   1304  CA  ASP A 246     -29.060  96.973 -15.180  1.00 62.22           C  
ATOM   1305  C   ASP A 246     -27.768  96.285 -14.796  1.00 74.04           C  
ATOM   1306  O   ASP A 246     -26.824  96.924 -14.329  1.00 85.06           O  
ATOM   1307  CB  ASP A 246     -29.802  97.402 -13.919  1.00 69.21           C  
ATOM   1308  CG  ASP A 246     -30.229  96.226 -13.072  1.00 65.46           C  
ATOM   1309  OD1 ASP A 246     -30.540  96.428 -11.881  1.00 65.03           O  
ATOM   1310  OD2 ASP A 246     -30.253  95.099 -13.602  1.00 72.65           O  
ATOM   1311  N   GLY A 247     -27.733  94.974 -15.004  1.00 78.70           N  
ATOM   1312  CA  GLY A 247     -26.556  94.205 -14.652  1.00 78.03           C  
ATOM   1313  C   GLY A 247     -26.641  93.839 -13.186  1.00 76.71           C  
ATOM   1314  O   GLY A 247     -25.658  93.418 -12.577  1.00 72.42           O  
ATOM   1315  N   LYS A 248     -27.828  94.027 -12.618  1.00 75.42           N  
ATOM   1316  CA  LYS A 248     -28.092  93.714 -11.221  1.00 73.55           C  
ATOM   1317  C   LYS A 248     -29.263  92.743 -11.229  1.00 72.83           C  
ATOM   1318  O   LYS A 248     -29.689  92.227 -10.193  1.00 62.45           O  
ATOM   1319  CB  LYS A 248     -28.459  94.983 -10.454  1.00 67.50           C  
ATOM   1320  CG  LYS A 248     -28.399  94.835  -8.940  1.00 81.28           C  
ATOM   1321  CD  LYS A 248     -27.360  95.769  -8.324  1.00 93.24           C  
ATOM   1322  CE  LYS A 248     -27.938  97.152  -8.030  1.00 99.91           C  
ATOM   1323  NZ  LYS A 248     -27.693  98.128  -9.137  1.00 94.05           N  
ATOM   1324  N   HIS A 249     -29.774  92.510 -12.432  1.00 76.34           N  
ATOM   1325  CA  HIS A 249     -30.884  91.600 -12.652  1.00 88.38           C  
ATOM   1326  C   HIS A 249     -30.360  90.495 -13.557  1.00 89.73           C  
ATOM   1327  O   HIS A 249     -31.019  90.048 -14.500  1.00 86.50           O  
ATOM   1328  CB  HIS A 249     -32.057  92.338 -13.300  1.00 99.45           C  
ATOM   1329  CG  HIS A 249     -32.733  93.308 -12.380  1.00 91.83           C  
ATOM   1330  ND1 HIS A 249     -32.546  93.289 -11.015  1.00 91.71           N  
ATOM   1331  CD2 HIS A 249     -33.574  94.339 -12.630  1.00 95.59           C  
ATOM   1332  CE1 HIS A 249     -33.242  94.266 -10.462  1.00 92.53           C  
ATOM   1333  NE2 HIS A 249     -33.874  94.918 -11.421  1.00100.00           N  
ATOM   1334  N   ASP A 250     -29.147  90.066 -13.235  1.00 87.92           N  
ATOM   1335  CA  ASP A 250     -28.452  89.026 -13.968  1.00 84.37           C  
ATOM   1336  C   ASP A 250     -29.146  87.676 -13.842  1.00 80.66           C  
ATOM   1337  O   ASP A 250     -29.734  87.361 -12.809  1.00 58.80           O  
ATOM   1338  CB  ASP A 250     -27.020  88.898 -13.439  1.00 83.47           C  
ATOM   1339  CG  ASP A 250     -25.998  89.591 -14.322  1.00 73.59           C  
ATOM   1340  OD1 ASP A 250     -26.294  89.834 -15.511  1.00 58.38           O  
ATOM   1341  OD2 ASP A 250     -24.893  89.887 -13.818  1.00 68.85           O  
ATOM   1342  N   PHE A 251     -29.059  86.890 -14.909  1.00 84.42           N  
ATOM   1343  CA  PHE A 251     -29.621  85.544 -14.963  1.00 87.27           C  
ATOM   1344  C   PHE A 251     -28.403  84.623 -15.076  1.00 92.11           C  
ATOM   1345  O   PHE A 251     -27.724  84.611 -16.107  1.00 92.66           O  
ATOM   1346  CB  PHE A 251     -30.500  85.393 -16.205  1.00 85.18           C  
ATOM   1347  CG  PHE A 251     -31.966  85.349 -15.909  1.00 88.28           C  
ATOM   1348  CD1 PHE A 251     -32.711  86.525 -15.837  1.00 89.57           C  
ATOM   1349  CD2 PHE A 251     -32.604  84.135 -15.685  1.00 87.71           C  
ATOM   1350  CE1 PHE A 251     -34.076  86.487 -15.542  1.00 82.36           C  
ATOM   1351  CE2 PHE A 251     -33.966  84.087 -15.391  1.00 92.79           C  
ATOM   1352  CZ  PHE A 251     -34.704  85.264 -15.319  1.00 82.07           C  
ATOM   1353  N   ARG A 252     -28.112  83.853 -14.032  1.00 88.94           N  
ATOM   1354  CA  ARG A 252     -26.934  83.005 -14.098  1.00 84.28           C  
ATOM   1355  C   ARG A 252     -26.964  81.677 -13.374  1.00 88.76           C  
ATOM   1356  O   ARG A 252     -27.415  81.580 -12.233  1.00 91.04           O  
ATOM   1357  CB  ARG A 252     -25.724  83.791 -13.606  1.00 72.94           C  
ATOM   1358  CG  ARG A 252     -25.346  84.932 -14.521  1.00 81.44           C  
ATOM   1359  CD  ARG A 252     -23.887  84.869 -14.908  1.00 78.49           C  
ATOM   1360  NE  ARG A 252     -23.019  85.031 -13.748  1.00 65.99           N  
ATOM   1361  CZ  ARG A 252     -21.696  84.998 -13.808  1.00 66.27           C  
ATOM   1362  NH1 ARG A 252     -21.100  84.809 -14.974  1.00 55.18           N  
ATOM   1363  NH2 ARG A 252     -20.972  85.155 -12.708  1.00 74.59           N  
ATOM   1364  N   LEU A 253     -26.463  80.654 -14.057  1.00 83.97           N  
ATOM   1365  CA  LEU A 253     -26.370  79.322 -13.485  1.00 75.03           C  
ATOM   1366  C   LEU A 253     -24.900  79.107 -13.152  1.00 67.34           C  
ATOM   1367  O   LEU A 253     -24.040  79.140 -14.031  1.00 70.94           O  
ATOM   1368  CB  LEU A 253     -26.873  78.259 -14.470  1.00 63.14           C  
ATOM   1369  CG  LEU A 253     -26.265  78.007 -15.853  1.00 58.47           C  
ATOM   1370  CD1 LEU A 253     -27.375  77.450 -16.740  1.00 28.57           C  
ATOM   1371  CD2 LEU A 253     -25.663  79.275 -16.458  1.00 59.34           C  
ATOM   1372  N   TRP A 254     -24.621  78.913 -11.869  1.00 58.19           N  
ATOM   1373  CA  TRP A 254     -23.258  78.719 -11.381  1.00 66.31           C  
ATOM   1374  C   TRP A 254     -22.665  77.346 -11.689  1.00 67.99           C  
ATOM   1375  O   TRP A 254     -22.169  76.669 -10.786  1.00 64.84           O  
ATOM   1376  CB  TRP A 254     -23.219  78.915  -9.868  1.00 68.93           C  
ATOM   1377  CG  TRP A 254     -23.817  80.184  -9.373  1.00 67.02           C  
ATOM   1378  CD1 TRP A 254     -24.570  81.081 -10.077  1.00 60.18           C  
ATOM   1379  CD2 TRP A 254     -23.712  80.700  -8.048  1.00 62.94           C  
ATOM   1380  NE1 TRP A 254     -24.940  82.125  -9.266  1.00 55.54           N  
ATOM   1381  CE2 TRP A 254     -24.426  81.915  -8.014  1.00 49.92           C  
ATOM   1382  CE3 TRP A 254     -23.082  80.252  -6.881  1.00 65.47           C  
ATOM   1383  CZ2 TRP A 254     -24.527  82.686  -6.861  1.00 56.32           C  
ATOM   1384  CZ3 TRP A 254     -23.182  81.020  -5.733  1.00 70.13           C  
ATOM   1385  CH2 TRP A 254     -23.900  82.225  -5.731  1.00 66.29           C  
ATOM   1386  N   ASN A 255     -22.690  76.926 -12.945  1.00 62.82           N  
ATOM   1387  CA  ASN A 255     -22.147  75.617 -13.257  1.00 56.19           C  
ATOM   1388  C   ASN A 255     -21.164  75.615 -14.399  1.00 57.14           C  
ATOM   1389  O   ASN A 255     -21.345  76.307 -15.397  1.00 58.86           O  
ATOM   1390  CB  ASN A 255     -23.278  74.628 -13.547  1.00 56.30           C  
ATOM   1391  CG  ASN A 255     -23.899  74.079 -12.281  1.00 64.10           C  
ATOM   1392  OD1 ASN A 255     -23.571  74.521 -11.184  1.00 68.84           O  
ATOM   1393  ND2 ASN A 255     -24.797  73.112 -12.425  1.00 60.04           N  
ATOM   1394  N   SER A 256     -20.107  74.834 -14.223  1.00 54.56           N  
ATOM   1395  CA  SER A 256     -19.073  74.697 -15.226  1.00 40.75           C  
ATOM   1396  C   SER A 256     -19.785  74.205 -16.475  1.00 43.24           C  
ATOM   1397  O   SER A 256     -19.602  74.736 -17.572  1.00 41.54           O  
ATOM   1398  CB  SER A 256     -18.050  73.678 -14.743  1.00 55.81           C  
ATOM   1399  OG  SER A 256     -18.324  73.313 -13.395  1.00 61.76           O  
ATOM   1400  N   GLN A 257     -20.610  73.182 -16.297  1.00 46.01           N  
ATOM   1401  CA  GLN A 257     -21.383  72.632 -17.401  1.00 49.45           C  
ATOM   1402  C   GLN A 257     -22.605  71.920 -16.840  1.00 54.22           C  
ATOM   1403  O   GLN A 257     -22.659  71.607 -15.636  1.00 38.34           O  
ATOM   1404  CB  GLN A 257     -20.530  71.688 -18.270  1.00 46.19           C  
ATOM   1405  CG  GLN A 257     -20.001  70.429 -17.589  1.00 63.99           C  
ATOM   1406  CD  GLN A 257     -18.700  69.913 -18.214  1.00 52.79           C  
ATOM   1407  OE1 GLN A 257     -17.650  69.913 -17.574  1.00 44.79           O  
ATOM   1408  NE2 GLN A 257     -18.773  69.469 -19.465  1.00 35.96           N  
ATOM   1409  N   LEU A 258     -23.587  71.682 -17.712  1.00 50.49           N  
ATOM   1410  CA  LEU A 258     -24.836  71.045 -17.314  1.00 47.43           C  
ATOM   1411  C   LEU A 258     -24.630  69.808 -16.437  1.00 48.92           C  
ATOM   1412  O   LEU A 258     -24.994  69.811 -15.262  1.00 43.31           O  
ATOM   1413  CB  LEU A 258     -25.671  70.731 -18.561  1.00 36.88           C  
ATOM   1414  CG  LEU A 258     -26.858  71.689 -18.794  1.00 41.79           C  
ATOM   1415  CD1 LEU A 258     -26.659  72.981 -18.013  1.00 25.56           C  
ATOM   1416  CD2 LEU A 258     -27.015  71.994 -20.277  1.00 17.38           C  
ATOM   1417  N   ILE A 259     -24.041  68.755 -16.989  1.00 58.95           N  
ATOM   1418  CA  ILE A 259     -23.777  67.560 -16.199  1.00 50.69           C  
ATOM   1419  C   ILE A 259     -22.287  67.465 -15.884  1.00 46.38           C  
ATOM   1420  O   ILE A 259     -21.437  67.653 -16.756  1.00 30.51           O  
ATOM   1421  CB  ILE A 259     -24.191  66.285 -16.931  1.00 47.29           C  
ATOM   1422  CG1 ILE A 259     -25.687  66.317 -17.235  1.00 49.73           C  
ATOM   1423  CG2 ILE A 259     -23.868  65.087 -16.070  1.00 53.28           C  
ATOM   1424  CD1 ILE A 259     -26.002  66.403 -18.714  1.00 62.65           C  
ATOM   1425  N   ARG A 260     -21.976  67.176 -14.630  1.00 36.21           N  
ATOM   1426  CA  ARG A 260     -20.597  67.058 -14.211  1.00 48.77           C  
ATOM   1427  C   ARG A 260     -20.552  66.442 -12.838  1.00 49.44           C  
ATOM   1428  O   ARG A 260     -21.141  66.964 -11.894  1.00 57.66           O  
ATOM   1429  CB  ARG A 260     -19.929  68.426 -14.187  1.00 65.83           C  
ATOM   1430  CG  ARG A 260     -18.904  68.597 -15.281  1.00 81.44           C  
ATOM   1431  CD  ARG A 260     -17.554  68.072 -14.854  1.00 97.98           C  
ATOM   1432  NE  ARG A 260     -16.899  69.007 -13.949  1.00 98.12           N  
ATOM   1433  CZ  ARG A 260     -16.321  70.140 -14.335  1.00 90.22           C  
ATOM   1434  NH1 ARG A 260     -16.317  70.479 -15.615  1.00 75.44           N  
ATOM   1435  NH2 ARG A 260     -15.753  70.936 -13.440  1.00 91.60           N  
ATOM   1436  N   TYR A 261     -19.839  65.328 -12.737  1.00 49.57           N  
ATOM   1437  CA  TYR A 261     -19.723  64.605 -11.482  1.00 42.04           C  
ATOM   1438  C   TYR A 261     -19.129  65.446 -10.360  1.00 40.15           C  
ATOM   1439  O   TYR A 261     -18.265  66.292 -10.589  1.00 37.64           O  
ATOM   1440  CB  TYR A 261     -18.889  63.339 -11.692  1.00 37.70           C  
ATOM   1441  CG  TYR A 261     -19.386  62.448 -12.816  1.00 39.51           C  
ATOM   1442  CD1 TYR A 261     -20.202  61.348 -12.557  1.00 44.58           C  
ATOM   1443  CD2 TYR A 261     -19.024  62.689 -14.136  1.00 44.78           C  
ATOM   1444  CE1 TYR A 261     -20.647  60.505 -13.584  1.00 40.06           C  
ATOM   1445  CE2 TYR A 261     -19.462  61.854 -15.169  1.00 56.69           C  
ATOM   1446  CZ  TYR A 261     -20.271  60.769 -14.890  1.00 46.70           C  
ATOM   1447  OH  TYR A 261     -20.704  59.971 -15.925  1.00 35.79           O  
ATOM   1448  N   ALA A 262     -19.617  65.205  -9.147  1.00 41.44           N  
ATOM   1449  CA  ALA A 262     -19.160  65.909  -7.956  1.00 57.46           C  
ATOM   1450  C   ALA A 262     -17.668  65.711  -7.779  1.00 53.34           C  
ATOM   1451  O   ALA A 262     -16.971  65.337  -8.715  1.00 60.40           O  
ATOM   1452  CB  ALA A 262     -19.902  65.390  -6.725  1.00 67.01           C  
ATOM   1453  N   GLY A 263     -17.180  65.946  -6.571  1.00 44.74           N  
ATOM   1454  CA  GLY A 263     -15.765  65.783  -6.327  1.00 57.60           C  
ATOM   1455  C   GLY A 263     -15.443  66.001  -4.872  1.00 73.22           C  
ATOM   1456  O   GLY A 263     -14.787  66.978  -4.503  1.00 74.20           O  
ATOM   1457  N   TYR A 264     -15.922  65.089  -4.036  1.00 78.81           N  
ATOM   1458  CA  TYR A 264     -15.677  65.185  -2.608  1.00 77.03           C  
ATOM   1459  C   TYR A 264     -14.232  64.814  -2.367  1.00 74.67           C  
ATOM   1460  O   TYR A 264     -13.699  63.912  -3.015  1.00 73.27           O  
ATOM   1461  CB  TYR A 264     -16.584  64.226  -1.823  1.00 68.31           C  
ATOM   1462  CG  TYR A 264     -17.825  63.803  -2.572  1.00 69.28           C  
ATOM   1463  CD1 TYR A 264     -17.734  62.984  -3.696  1.00 73.30           C  
ATOM   1464  CD2 TYR A 264     -19.086  64.253  -2.185  1.00 60.51           C  
ATOM   1465  CE1 TYR A 264     -18.866  62.626  -4.423  1.00 77.67           C  
ATOM   1466  CE2 TYR A 264     -20.229  63.900  -2.905  1.00 64.27           C  
ATOM   1467  CZ  TYR A 264     -20.110  63.087  -4.025  1.00 70.82           C  
ATOM   1468  OH  TYR A 264     -21.225  62.741  -4.754  1.00 55.64           O  
ATOM   1469  N   GLN A 265     -13.593  65.534  -1.455  1.00 75.13           N  
ATOM   1470  CA  GLN A 265     -12.219  65.243  -1.101  1.00 81.66           C  
ATOM   1471  C   GLN A 265     -12.301  64.453   0.213  1.00 88.77           C  
ATOM   1472  O   GLN A 265     -12.327  65.018   1.306  1.00 91.20           O  
ATOM   1473  CB  GLN A 265     -11.421  66.548  -0.966  1.00 78.08           C  
ATOM   1474  CG  GLN A 265     -11.276  67.108   0.434  1.00 87.86           C  
ATOM   1475  CD  GLN A 265      -9.912  66.821   1.033  1.00 95.31           C  
ATOM   1476  OE1 GLN A 265      -8.976  67.596   0.855  1.00 93.11           O  
ATOM   1477  NE2 GLN A 265      -9.794  65.704   1.746  1.00 96.45           N  
ATOM   1478  N   MET A 266     -12.370  63.129   0.075  1.00 91.59           N  
ATOM   1479  CA  MET A 266     -12.492  62.206   1.201  1.00 86.56           C  
ATOM   1480  C   MET A 266     -11.509  62.387   2.359  1.00 91.01           C  
ATOM   1481  O   MET A 266     -10.372  62.832   2.179  1.00 81.68           O  
ATOM   1482  CB  MET A 266     -12.441  60.766   0.694  1.00 87.17           C  
ATOM   1483  CG  MET A 266     -13.647  59.941   1.107  1.00 93.89           C  
ATOM   1484  SD  MET A 266     -14.530  59.214  -0.275  1.00100.00           S  
ATOM   1485  CE  MET A 266     -13.600  57.682  -0.496  1.00100.00           C  
ATOM   1486  N   PRO A 267     -11.947  62.009   3.572  1.00 97.17           N  
ATOM   1487  CA  PRO A 267     -11.192  62.097   4.829  1.00100.00           C  
ATOM   1488  C   PRO A 267      -9.730  61.696   4.690  1.00100.00           C  
ATOM   1489  O   PRO A 267      -8.825  62.532   4.817  1.00 99.73           O  
ATOM   1490  CB  PRO A 267     -11.949  61.167   5.780  1.00 95.94           C  
ATOM   1491  CG  PRO A 267     -13.323  61.050   5.207  1.00 90.94           C  
ATOM   1492  CD  PRO A 267     -13.268  61.378   3.755  1.00 94.35           C  
ATOM   1493  N   ASP A 268      -9.533  60.407   4.420  1.00100.00           N  
ATOM   1494  CA  ASP A 268      -8.224  59.783   4.260  1.00100.00           C  
ATOM   1495  C   ASP A 268      -7.321  60.363   3.174  1.00100.00           C  
ATOM   1496  O   ASP A 268      -6.763  59.612   2.374  1.00 97.53           O  
ATOM   1497  CB  ASP A 268      -8.411  58.285   3.993  1.00 99.56           C  
ATOM   1498  CG  ASP A 268      -9.553  57.997   3.020  1.00100.00           C  
ATOM   1499  OD1 ASP A 268      -9.449  57.033   2.227  1.00 95.29           O  
ATOM   1500  OD2 ASP A 268     -10.563  58.730   3.051  1.00100.00           O  
ATOM   1501  N   GLY A 269      -7.165  61.682   3.141  1.00100.00           N  
ATOM   1502  CA  GLY A 269      -6.305  62.282   2.136  1.00100.00           C  
ATOM   1503  C   GLY A 269      -6.696  61.951   0.706  1.00 95.56           C  
ATOM   1504  O   GLY A 269      -6.159  62.535  -0.237  1.00 94.94           O  
ATOM   1505  N   THR A 270      -7.626  61.016   0.538  1.00 88.99           N  
ATOM   1506  CA  THR A 270      -8.080  60.634  -0.792  1.00 88.43           C  
ATOM   1507  C   THR A 270      -8.745  61.839  -1.463  1.00 89.21           C  
ATOM   1508  O   THR A 270      -8.594  62.983  -1.028  1.00 81.93           O  
ATOM   1509  CB  THR A 270      -9.103  59.453  -0.741  1.00 86.64           C  
ATOM   1510  OG1 THR A 270      -8.781  58.575   0.343  1.00 83.25           O  
ATOM   1511  CG2 THR A 270      -9.076  58.653  -2.043  1.00 74.20           C  
ATOM   1512  N   ILE A 271      -9.481  61.559  -2.528  1.00 86.49           N  
ATOM   1513  CA  ILE A 271     -10.188  62.568  -3.293  1.00 76.32           C  
ATOM   1514  C   ILE A 271     -11.028  61.746  -4.250  1.00 82.06           C  
ATOM   1515  O   ILE A 271     -10.496  60.923  -4.995  1.00 88.30           O  
ATOM   1516  CB  ILE A 271      -9.206  63.459  -4.083  1.00 63.41           C  
ATOM   1517  CG1 ILE A 271      -8.985  64.767  -3.328  1.00 63.79           C  
ATOM   1518  CG2 ILE A 271      -9.741  63.731  -5.483  1.00 59.14           C  
ATOM   1519  CD1 ILE A 271      -8.487  65.909  -4.191  1.00 68.43           C  
ATOM   1520  N   ARG A 272     -12.336  61.954  -4.234  1.00 78.51           N  
ATOM   1521  CA  ARG A 272     -13.195  61.171  -5.100  1.00 71.96           C  
ATOM   1522  C   ARG A 272     -13.651  61.839  -6.377  1.00 70.77           C  
ATOM   1523  O   ARG A 272     -13.396  63.021  -6.616  1.00 64.18           O  
ATOM   1524  CB  ARG A 272     -14.412  60.698  -4.320  1.00 78.88           C  
ATOM   1525  CG  ARG A 272     -14.064  59.703  -3.242  1.00 87.21           C  
ATOM   1526  CD  ARG A 272     -14.141  58.280  -3.762  1.00 96.23           C  
ATOM   1527  NE  ARG A 272     -15.206  57.522  -3.111  1.00 94.85           N  
ATOM   1528  CZ  ARG A 272     -15.605  56.314  -3.495  1.00 94.81           C  
ATOM   1529  NH1 ARG A 272     -15.030  55.719  -4.531  1.00 92.74           N  
ATOM   1530  NH2 ARG A 272     -16.581  55.698  -2.843  1.00100.00           N  
ATOM   1531  N   GLY A 273     -14.318  61.036  -7.198  1.00 74.67           N  
ATOM   1532  CA  GLY A 273     -14.858  61.491  -8.466  1.00 74.62           C  
ATOM   1533  C   GLY A 273     -13.990  62.372  -9.335  1.00 66.81           C  
ATOM   1534  O   GLY A 273     -13.198  61.877 -10.129  1.00 55.71           O  
ATOM   1535  N   ASP A 274     -14.144  63.682  -9.179  1.00 68.45           N  
ATOM   1536  CA  ASP A 274     -13.403  64.643  -9.980  1.00 60.01           C  
ATOM   1537  C   ASP A 274     -12.917  65.837  -9.169  1.00 55.39           C  
ATOM   1538  O   ASP A 274     -13.708  66.662  -8.723  1.00 51.46           O  
ATOM   1539  CB  ASP A 274     -14.295  65.124 -11.119  1.00 54.53           C  
ATOM   1540  CG  ASP A 274     -13.556  65.966 -12.115  1.00 63.03           C  
ATOM   1541  OD1 ASP A 274     -12.503  66.527 -11.746  1.00 54.54           O  
ATOM   1542  OD2 ASP A 274     -14.029  66.064 -13.267  1.00 65.58           O  
ATOM   1543  N   ALA A 275     -11.605  65.932  -8.996  1.00 59.38           N  
ATOM   1544  CA  ALA A 275     -11.014  67.024  -8.237  1.00 57.75           C  
ATOM   1545  C   ALA A 275     -11.266  68.373  -8.900  1.00 56.71           C  
ATOM   1546  O   ALA A 275     -11.312  69.401  -8.223  1.00 48.96           O  
ATOM   1547  CB  ALA A 275      -9.524  66.794  -8.080  1.00 61.23           C  
ATOM   1548  N   ALA A 276     -11.416  68.371 -10.221  1.00 55.57           N  
ATOM   1549  CA  ALA A 276     -11.669  69.610 -10.952  1.00 59.02           C  
ATOM   1550  C   ALA A 276     -12.767  70.399 -10.249  1.00 60.06           C  
ATOM   1551  O   ALA A 276     -12.581  71.555  -9.882  1.00 69.82           O  
ATOM   1552  CB  ALA A 276     -12.089  69.301 -12.386  1.00 57.61           C  
ATOM   1553  N   THR A 277     -13.909  69.749 -10.055  1.00 59.69           N  
ATOM   1554  CA  THR A 277     -15.064  70.356  -9.406  1.00 57.19           C  
ATOM   1555  C   THR A 277     -14.959  70.300  -7.884  1.00 63.12           C  
ATOM   1556  O   THR A 277     -15.947  70.055  -7.205  1.00 63.94           O  
ATOM   1557  CB  THR A 277     -16.354  69.624  -9.824  1.00 59.10           C  
ATOM   1558  OG1 THR A 277     -16.627  68.556  -8.907  1.00 54.58           O  
ATOM   1559  CG2 THR A 277     -16.198  69.039 -11.211  1.00 50.17           C  
ATOM   1560  N   LEU A 278     -13.773  70.550  -7.345  1.00 69.45           N  
ATOM   1561  CA  LEU A 278     -13.575  70.472  -5.902  1.00 75.22           C  
ATOM   1562  C   LEU A 278     -14.111  71.629  -5.078  1.00 71.69           C  
ATOM   1563  O   LEU A 278     -14.701  71.421  -4.021  1.00 70.62           O  
ATOM   1564  CB  LEU A 278     -12.093  70.281  -5.592  1.00 79.97           C  
ATOM   1565  CG  LEU A 278     -11.739  68.866  -5.139  1.00 78.31           C  
ATOM   1566  CD1 LEU A 278     -10.263  68.622  -5.343  1.00 70.13           C  
ATOM   1567  CD2 LEU A 278     -12.123  68.687  -3.681  1.00 69.60           C  
ATOM   1568  N   GLU A 279     -13.891  72.849  -5.547  1.00 73.60           N  
ATOM   1569  CA  GLU A 279     -14.360  74.023  -4.827  1.00 75.79           C  
ATOM   1570  C   GLU A 279     -15.876  74.144  -4.940  1.00 74.35           C  
ATOM   1571  O   GLU A 279     -16.560  74.488  -3.975  1.00 68.53           O  
ATOM   1572  CB  GLU A 279     -13.695  75.275  -5.397  1.00 82.19           C  
ATOM   1573  CG  GLU A 279     -13.996  76.556  -4.640  1.00 88.30           C  
ATOM   1574  CD  GLU A 279     -13.535  77.793  -5.394  1.00 92.74           C  
ATOM   1575  OE1 GLU A 279     -13.212  77.669  -6.596  1.00 92.92           O  
ATOM   1576  OE2 GLU A 279     -13.495  78.886  -4.788  1.00 88.66           O  
ATOM   1577  N   PHE A 280     -16.393  73.847  -6.126  1.00 70.16           N  
ATOM   1578  CA  PHE A 280     -17.820  73.929  -6.386  1.00 59.38           C  
ATOM   1579  C   PHE A 280     -18.653  72.919  -5.598  1.00 68.69           C  
ATOM   1580  O   PHE A 280     -19.684  73.280  -5.032  1.00 69.41           O  
ATOM   1581  CB  PHE A 280     -18.082  73.756  -7.876  1.00 51.17           C  
ATOM   1582  CG  PHE A 280     -19.517  73.908  -8.248  1.00 64.83           C  
ATOM   1583  CD1 PHE A 280     -20.205  75.074  -7.937  1.00 72.90           C  
ATOM   1584  CD2 PHE A 280     -20.194  72.878  -8.884  1.00 65.73           C  
ATOM   1585  CE1 PHE A 280     -21.550  75.211  -8.251  1.00 68.04           C  
ATOM   1586  CE2 PHE A 280     -21.539  73.005  -9.202  1.00 62.27           C  
ATOM   1587  CZ  PHE A 280     -22.217  74.175  -8.883  1.00 66.62           C  
ATOM   1588  N   THR A 281     -18.218  71.660  -5.569  1.00 77.67           N  
ATOM   1589  CA  THR A 281     -18.949  70.626  -4.834  1.00 83.42           C  
ATOM   1590  C   THR A 281     -19.166  71.110  -3.417  1.00 80.51           C  
ATOM   1591  O   THR A 281     -20.212  70.873  -2.818  1.00 86.21           O  
ATOM   1592  CB  THR A 281     -18.180  69.293  -4.750  1.00 88.58           C  
ATOM   1593  OG1 THR A 281     -16.794  69.517  -5.035  1.00100.00           O  
ATOM   1594  CG2 THR A 281     -18.763  68.283  -5.725  1.00 81.35           C  
ATOM   1595  N   GLN A 282     -18.160  71.783  -2.879  1.00 75.18           N  
ATOM   1596  CA  GLN A 282     -18.273  72.308  -1.537  1.00 79.66           C  
ATOM   1597  C   GLN A 282     -19.497  73.208  -1.528  1.00 80.74           C  
ATOM   1598  O   GLN A 282     -20.374  73.071  -0.677  1.00 86.75           O  
ATOM   1599  CB  GLN A 282     -17.021  73.105  -1.164  1.00 81.05           C  
ATOM   1600  CG  GLN A 282     -17.008  73.636   0.267  1.00 79.78           C  
ATOM   1601  CD  GLN A 282     -17.318  72.569   1.309  1.00 89.06           C  
ATOM   1602  OE1 GLN A 282     -18.090  71.642   1.064  1.00 79.38           O  
ATOM   1603  NE2 GLN A 282     -16.715  72.703   2.483  1.00100.00           N  
ATOM   1604  N   LEU A 283     -19.563  74.112  -2.498  1.00 81.61           N  
ATOM   1605  CA  LEU A 283     -20.684  75.037  -2.599  1.00 79.25           C  
ATOM   1606  C   LEU A 283     -22.025  74.331  -2.447  1.00 73.61           C  
ATOM   1607  O   LEU A 283     -22.746  74.555  -1.474  1.00 67.19           O  
ATOM   1608  CB  LEU A 283     -20.651  75.773  -3.941  1.00 80.05           C  
ATOM   1609  CG  LEU A 283     -21.497  77.046  -3.992  1.00 70.00           C  
ATOM   1610  CD1 LEU A 283     -21.217  77.887  -2.756  1.00 63.87           C  
ATOM   1611  CD2 LEU A 283     -21.185  77.828  -5.255  1.00 62.83           C  
ATOM   1612  N   CYS A 284     -22.357  73.481  -3.412  1.00 60.36           N  
ATOM   1613  CA  CYS A 284     -23.620  72.758  -3.376  1.00 66.94           C  
ATOM   1614  C   CYS A 284     -23.868  72.137  -2.009  1.00 68.54           C  
ATOM   1615  O   CYS A 284     -25.011  71.979  -1.591  1.00 65.25           O  
ATOM   1616  CB  CYS A 284     -23.638  71.677  -4.454  1.00 66.45           C  
ATOM   1617  SG  CYS A 284     -23.014  72.247  -6.045  1.00 75.96           S  
ATOM   1618  N   ILE A 285     -22.795  71.782  -1.314  1.00 82.03           N  
ATOM   1619  CA  ILE A 285     -22.918  71.192   0.013  1.00 90.19           C  
ATOM   1620  C   ILE A 285     -23.309  72.314   0.956  1.00 92.99           C  
ATOM   1621  O   ILE A 285     -24.179  72.154   1.810  1.00 99.18           O  
ATOM   1622  CB  ILE A 285     -21.576  70.570   0.483  1.00 96.21           C  
ATOM   1623  CG1 ILE A 285     -21.668  69.045   0.426  1.00 93.51           C  
ATOM   1624  CG2 ILE A 285     -21.235  71.025   1.904  1.00 89.30           C  
ATOM   1625  CD1 ILE A 285     -21.704  68.482  -0.980  1.00 86.66           C  
ATOM   1626  N   ASP A 286     -22.653  73.455   0.780  1.00 94.48           N  
ATOM   1627  CA  ASP A 286     -22.901  74.630   1.600  1.00 94.03           C  
ATOM   1628  C   ASP A 286     -24.306  75.188   1.374  1.00 91.48           C  
ATOM   1629  O   ASP A 286     -24.807  75.960   2.188  1.00 97.38           O  
ATOM   1630  CB  ASP A 286     -21.855  75.708   1.297  1.00 96.70           C  
ATOM   1631  CG  ASP A 286     -20.470  75.353   1.831  1.00 99.67           C  
ATOM   1632  OD1 ASP A 286     -19.467  75.691   1.162  1.00 94.42           O  
ATOM   1633  OD2 ASP A 286     -20.383  74.741   2.917  1.00 91.59           O  
ATOM   1634  N   LEU A 287     -24.942  74.797   0.274  1.00 89.86           N  
ATOM   1635  CA  LEU A 287     -26.289  75.273  -0.027  1.00 84.61           C  
ATOM   1636  C   LEU A 287     -27.335  74.158  -0.004  1.00 90.19           C  
ATOM   1637  O   LEU A 287     -28.388  74.285  -0.632  1.00 92.41           O  
ATOM   1638  CB  LEU A 287     -26.327  75.961  -1.397  1.00 76.21           C  
ATOM   1639  CG  LEU A 287     -25.245  76.974  -1.785  1.00 81.31           C  
ATOM   1640  CD1 LEU A 287     -25.469  77.403  -3.234  1.00 78.20           C  
ATOM   1641  CD2 LEU A 287     -25.286  78.178  -0.858  1.00 67.19           C  
ATOM   1642  N   GLY A 288     -27.040  73.065   0.698  1.00 88.47           N  
ATOM   1643  CA  GLY A 288     -27.993  71.967   0.781  1.00 90.19           C  
ATOM   1644  C   GLY A 288     -27.537  70.626   0.227  1.00 95.99           C  
ATOM   1645  O   GLY A 288     -27.063  69.771   0.974  1.00100.00           O  
ATOM   1646  N   TRP A 289     -27.700  70.444  -1.082  1.00 95.58           N  
ATOM   1647  CA  TRP A 289     -27.325  69.212  -1.787  1.00 97.11           C  
ATOM   1648  C   TRP A 289     -26.502  68.217  -0.953  1.00 99.27           C  
ATOM   1649  O   TRP A 289     -25.359  68.498  -0.583  1.00100.00           O  
ATOM   1650  CB  TRP A 289     -26.565  69.572  -3.068  1.00 91.96           C  
ATOM   1651  CG  TRP A 289     -26.358  68.418  -4.006  1.00 93.02           C  
ATOM   1652  CD1 TRP A 289     -27.219  67.969  -4.971  1.00 97.05           C  
ATOM   1653  CD2 TRP A 289     -25.195  67.595  -4.094  1.00 93.73           C  
ATOM   1654  NE1 TRP A 289     -26.658  66.917  -5.657  1.00 93.87           N  
ATOM   1655  CE2 TRP A 289     -25.415  66.666  -5.138  1.00 96.56           C  
ATOM   1656  CE3 TRP A 289     -23.985  67.551  -3.392  1.00 90.84           C  
ATOM   1657  CZ2 TRP A 289     -24.468  65.706  -5.496  1.00 93.81           C  
ATOM   1658  CZ3 TRP A 289     -23.045  66.599  -3.746  1.00 90.38           C  
ATOM   1659  CH2 TRP A 289     -23.291  65.688  -4.790  1.00 98.16           C  
ATOM   1660  N   LYS A 290     -27.086  67.048  -0.675  1.00100.00           N  
ATOM   1661  CA  LYS A 290     -26.422  66.018   0.137  1.00 95.44           C  
ATOM   1662  C   LYS A 290     -25.382  65.160  -0.586  1.00 90.96           C  
ATOM   1663  O   LYS A 290     -25.675  64.481  -1.577  1.00 90.25           O  
ATOM   1664  CB  LYS A 290     -27.451  65.110   0.812  1.00100.00           C  
ATOM   1665  CG  LYS A 290     -26.830  64.150   1.830  1.00100.00           C  
ATOM   1666  CD  LYS A 290     -27.627  62.856   1.949  1.00100.00           C  
ATOM   1667  CE  LYS A 290     -26.748  61.617   1.787  1.00 96.20           C  
ATOM   1668  NZ  LYS A 290     -27.237  60.722   0.696  1.00 91.79           N  
ATOM   1669  N   PRO A 291     -24.166  65.121  -0.022  1.00 84.13           N  
ATOM   1670  CA  PRO A 291     -22.969  64.412  -0.488  1.00 85.28           C  
ATOM   1671  C   PRO A 291     -23.069  62.896  -0.546  1.00 88.11           C  
ATOM   1672  O   PRO A 291     -22.739  62.211   0.418  1.00 85.11           O  
ATOM   1673  CB  PRO A 291     -21.865  64.888   0.469  1.00 83.67           C  
ATOM   1674  CG  PRO A 291     -22.502  66.018   1.276  1.00 85.44           C  
ATOM   1675  CD  PRO A 291     -23.948  65.725   1.302  1.00 77.33           C  
ATOM   1676  N   ARG A 292     -23.504  62.379  -1.694  1.00 89.24           N  
ATOM   1677  CA  ARG A 292     -23.636  60.936  -1.901  1.00 89.70           C  
ATOM   1678  C   ARG A 292     -22.238  60.323  -1.940  1.00 93.84           C  
ATOM   1679  O   ARG A 292     -22.051  59.184  -2.381  1.00 94.51           O  
ATOM   1680  CB  ARG A 292     -24.365  60.640  -3.220  1.00 86.92           C  
ATOM   1681  CG  ARG A 292     -25.457  61.641  -3.597  1.00 88.85           C  
ATOM   1682  CD  ARG A 292     -26.485  61.009  -4.541  1.00 96.92           C  
ATOM   1683  NE  ARG A 292     -26.522  61.652  -5.857  1.00100.00           N  
ATOM   1684  CZ  ARG A 292     -26.047  61.108  -6.979  1.00100.00           C  
ATOM   1685  NH1 ARG A 292     -25.491  59.903  -6.955  1.00100.00           N  
ATOM   1686  NH2 ARG A 292     -26.131  61.766  -8.132  1.00100.00           N  
ATOM   1687  N   TYR A 293     -21.276  61.114  -1.467  1.00 89.98           N  
ATOM   1688  CA  TYR A 293     -19.861  60.773  -1.392  1.00 86.46           C  
ATOM   1689  C   TYR A 293     -19.357  59.731  -2.369  1.00 90.94           C  
ATOM   1690  O   TYR A 293     -18.379  59.040  -2.089  1.00 92.64           O  
ATOM   1691  CB  TYR A 293     -19.507  60.361   0.032  1.00 73.18           C  
ATOM   1692  CG  TYR A 293     -19.491  61.536   0.970  1.00 85.47           C  
ATOM   1693  CD1 TYR A 293     -18.590  62.584   0.792  1.00 95.32           C  
ATOM   1694  CD2 TYR A 293     -20.405  61.628   2.012  1.00 96.91           C  
ATOM   1695  CE1 TYR A 293     -18.605  63.699   1.634  1.00100.00           C  
ATOM   1696  CE2 TYR A 293     -20.431  62.734   2.859  1.00100.00           C  
ATOM   1697  CZ  TYR A 293     -19.533  63.766   2.664  1.00100.00           C  
ATOM   1698  OH  TYR A 293     -19.584  64.871   3.484  1.00100.00           O  
ATOM   1699  N   GLY A 294     -20.009  59.633  -3.522  1.00 89.88           N  
ATOM   1700  CA  GLY A 294     -19.588  58.673  -4.521  1.00 85.62           C  
ATOM   1701  C   GLY A 294     -18.325  59.138  -5.217  1.00 88.50           C  
ATOM   1702  O   GLY A 294     -17.435  59.721  -4.599  1.00 96.86           O  
ATOM   1703  N   ARG A 295     -18.253  58.891  -6.517  1.00 81.13           N  
ATOM   1704  CA  ARG A 295     -17.089  59.267  -7.302  1.00 73.40           C  
ATOM   1705  C   ARG A 295     -17.513  59.264  -8.759  1.00 69.16           C  
ATOM   1706  O   ARG A 295     -16.696  59.165  -9.668  1.00 62.99           O  
ATOM   1707  CB  ARG A 295     -15.963  58.258  -7.078  1.00 77.04           C  
ATOM   1708  CG  ARG A 295     -16.379  56.810  -7.327  1.00 96.12           C  
ATOM   1709  CD  ARG A 295     -17.358  56.309  -6.258  1.00100.00           C  
ATOM   1710  NE  ARG A 295     -18.099  55.117  -6.672  1.00100.00           N  
ATOM   1711  CZ  ARG A 295     -19.322  55.131  -7.197  1.00100.00           C  
ATOM   1712  NH1 ARG A 295     -19.962  56.283  -7.379  1.00 92.50           N  
ATOM   1713  NH2 ARG A 295     -19.904  53.987  -7.540  1.00100.00           N  
ATOM   1714  N   PHE A 296     -18.818  59.366  -8.957  1.00 63.69           N  
ATOM   1715  CA  PHE A 296     -19.406  59.391 -10.279  1.00 65.92           C  
ATOM   1716  C   PHE A 296     -20.808  59.951 -10.080  1.00 71.87           C  
ATOM   1717  O   PHE A 296     -21.731  59.664 -10.847  1.00 68.20           O  
ATOM   1718  CB  PHE A 296     -19.469  57.976 -10.860  1.00 67.21           C  
ATOM   1719  CG  PHE A 296     -18.451  57.705 -11.942  1.00 68.36           C  
ATOM   1720  CD1 PHE A 296     -18.558  56.570 -12.737  1.00 71.38           C  
ATOM   1721  CD2 PHE A 296     -17.383  58.566 -12.160  1.00 70.76           C  
ATOM   1722  CE1 PHE A 296     -17.619  56.294 -13.729  1.00 70.05           C  
ATOM   1723  CE2 PHE A 296     -16.438  58.295 -13.151  1.00 74.87           C  
ATOM   1724  CZ  PHE A 296     -16.558  57.157 -13.935  1.00 73.99           C  
ATOM   1725  N   ASP A 297     -20.943  60.761  -9.034  1.00 74.13           N  
ATOM   1726  CA  ASP A 297     -22.209  61.386  -8.674  1.00 77.75           C  
ATOM   1727  C   ASP A 297     -22.399  62.701  -9.421  1.00 78.22           C  
ATOM   1728  O   ASP A 297     -21.546  63.584  -9.345  1.00 86.29           O  
ATOM   1729  CB  ASP A 297     -22.248  61.658  -7.168  1.00 74.60           C  
ATOM   1730  CG  ASP A 297     -21.671  60.517  -6.350  1.00 88.37           C  
ATOM   1731  OD1 ASP A 297     -20.854  59.742  -6.891  1.00 96.31           O  
ATOM   1732  OD2 ASP A 297     -22.037  60.395  -5.161  1.00 86.78           O  
ATOM   1733  N   VAL A 298     -23.517  62.831 -10.133  1.00 63.87           N  
ATOM   1734  CA  VAL A 298     -23.816  64.046 -10.885  1.00 56.87           C  
ATOM   1735  C   VAL A 298     -24.088  65.218  -9.938  1.00 66.63           C  
ATOM   1736  O   VAL A 298     -24.706  65.056  -8.882  1.00 69.44           O  
ATOM   1737  CB  VAL A 298     -25.034  63.840 -11.807  1.00 53.47           C  
ATOM   1738  CG1 VAL A 298     -25.826  65.133 -11.926  1.00 63.99           C  
ATOM   1739  CG2 VAL A 298     -24.573  63.369 -13.176  1.00 47.61           C  
ATOM   1740  N   LEU A 299     -23.627  66.401 -10.328  1.00 68.69           N  
ATOM   1741  CA  LEU A 299     -23.799  67.586  -9.507  1.00 57.26           C  
ATOM   1742  C   LEU A 299     -25.130  68.283  -9.741  1.00 60.98           C  
ATOM   1743  O   LEU A 299     -25.766  68.104 -10.781  1.00 60.14           O  
ATOM   1744  CB  LEU A 299     -22.633  68.547  -9.747  1.00 46.93           C  
ATOM   1745  CG  LEU A 299     -21.414  68.208  -8.883  1.00 51.07           C  
ATOM   1746  CD1 LEU A 299     -20.390  69.320  -8.950  1.00 46.22           C  
ATOM   1747  CD2 LEU A 299     -21.859  67.994  -7.443  1.00 54.18           C  
ATOM   1748  N   PRO A 300     -25.567  69.091  -8.764  1.00 60.21           N  
ATOM   1749  CA  PRO A 300     -26.828  69.831  -8.827  1.00 60.58           C  
ATOM   1750  C   PRO A 300     -26.706  71.134  -9.593  1.00 67.40           C  
ATOM   1751  O   PRO A 300     -25.833  71.945  -9.278  1.00 69.02           O  
ATOM   1752  CB  PRO A 300     -27.134  70.101  -7.365  1.00 62.63           C  
ATOM   1753  CG  PRO A 300     -25.765  70.313  -6.767  1.00 43.44           C  
ATOM   1754  CD  PRO A 300     -24.854  69.355  -7.499  1.00 48.07           C  
ATOM   1755  N   LEU A 301     -27.559  71.356 -10.591  1.00 65.85           N  
ATOM   1756  CA  LEU A 301     -27.475  72.630 -11.291  1.00 59.12           C  
ATOM   1757  C   LEU A 301     -27.920  73.682 -10.284  1.00 59.91           C  
ATOM   1758  O   LEU A 301     -29.035  73.631  -9.774  1.00 50.81           O  
ATOM   1759  CB  LEU A 301     -28.383  72.705 -12.522  1.00 37.01           C  
ATOM   1760  CG  LEU A 301     -29.338  71.619 -13.002  1.00 42.07           C  
ATOM   1761  CD1 LEU A 301     -30.405  71.343 -11.954  1.00 50.86           C  
ATOM   1762  CD2 LEU A 301     -29.983  72.101 -14.309  1.00 21.23           C  
ATOM   1763  N   VAL A 302     -27.026  74.614  -9.979  1.00 65.87           N  
ATOM   1764  CA  VAL A 302     -27.317  75.683  -9.037  1.00 61.34           C  
ATOM   1765  C   VAL A 302     -27.580  76.922  -9.859  1.00 64.63           C  
ATOM   1766  O   VAL A 302     -26.675  77.446 -10.507  1.00 59.27           O  
ATOM   1767  CB  VAL A 302     -26.131  75.944  -8.114  1.00 61.96           C  
ATOM   1768  CG1 VAL A 302     -26.245  77.321  -7.494  1.00 62.77           C  
ATOM   1769  CG2 VAL A 302     -26.079  74.876  -7.047  1.00 69.54           C  
ATOM   1770  N   LEU A 303     -28.820  77.392  -9.818  1.00 70.47           N  
ATOM   1771  CA  LEU A 303     -29.212  78.549 -10.603  1.00 65.75           C  
ATOM   1772  C   LEU A 303     -29.727  79.743  -9.813  1.00 67.86           C  
ATOM   1773  O   LEU A 303     -30.106  79.629  -8.647  1.00 59.09           O  
ATOM   1774  CB  LEU A 303     -30.260  78.114 -11.623  1.00 52.52           C  
ATOM   1775  CG  LEU A 303     -30.124  76.646 -12.035  1.00 53.64           C  
ATOM   1776  CD1 LEU A 303     -31.154  75.824 -11.308  1.00 62.84           C  
ATOM   1777  CD2 LEU A 303     -30.296  76.504 -13.528  1.00 52.14           C  
ATOM   1778  N   GLN A 304     -29.708  80.895 -10.474  1.00 68.33           N  
ATOM   1779  CA  GLN A 304     -30.187  82.153  -9.915  1.00 69.47           C  
ATOM   1780  C   GLN A 304     -30.874  82.825 -11.101  1.00 71.81           C  
ATOM   1781  O   GLN A 304     -30.290  82.924 -12.186  1.00 65.98           O  
ATOM   1782  CB  GLN A 304     -29.017  82.995  -9.397  1.00 67.96           C  
ATOM   1783  CG  GLN A 304     -28.188  83.678 -10.475  1.00 74.09           C  
ATOM   1784  CD  GLN A 304     -27.681  85.035 -10.036  1.00 74.99           C  
ATOM   1785  OE1 GLN A 304     -26.979  85.155  -9.030  1.00 64.68           O  
ATOM   1786  NE2 GLN A 304     -28.040  86.070 -10.788  1.00 69.73           N  
ATOM   1787  N   ALA A 305     -32.112  83.275 -10.903  1.00 69.21           N  
ATOM   1788  CA  ALA A 305     -32.880  83.870 -11.994  1.00 69.13           C  
ATOM   1789  C   ALA A 305     -32.846  85.380 -12.228  1.00 67.86           C  
ATOM   1790  O   ALA A 305     -32.694  85.808 -13.356  1.00 61.93           O  
ATOM   1791  CB  ALA A 305     -34.323  83.403 -11.904  1.00 71.48           C  
ATOM   1792  N   ASP A 306     -32.994  86.207 -11.205  1.00 58.53           N  
ATOM   1793  CA  ASP A 306     -32.960  87.633 -11.488  1.00 59.68           C  
ATOM   1794  C   ASP A 306     -31.800  88.395 -10.874  1.00 62.54           C  
ATOM   1795  O   ASP A 306     -31.464  89.479 -11.324  1.00 66.01           O  
ATOM   1796  CB  ASP A 306     -34.273  88.284 -11.075  1.00 70.49           C  
ATOM   1797  CG  ASP A 306     -34.797  89.236 -12.124  1.00 83.02           C  
ATOM   1798  OD1 ASP A 306     -34.236  89.249 -13.246  1.00 79.72           O  
ATOM   1799  OD2 ASP A 306     -35.766  89.967 -11.822  1.00 83.50           O  
ATOM   1800  N   GLY A 307     -31.177  87.829  -9.854  1.00 53.40           N  
ATOM   1801  CA  GLY A 307     -30.067  88.512  -9.225  1.00 57.37           C  
ATOM   1802  C   GLY A 307     -30.138  88.221  -7.750  1.00 66.10           C  
ATOM   1803  O   GLY A 307     -29.351  88.726  -6.946  1.00 83.71           O  
ATOM   1804  N   GLN A 308     -31.115  87.397  -7.403  1.00 66.98           N  
ATOM   1805  CA  GLN A 308     -31.334  86.987  -6.031  1.00 73.86           C  
ATOM   1806  C   GLN A 308     -30.480  85.756  -5.803  1.00 68.13           C  
ATOM   1807  O   GLN A 308     -29.840  85.258  -6.728  1.00 67.28           O  
ATOM   1808  CB  GLN A 308     -32.814  86.656  -5.799  1.00 76.11           C  
ATOM   1809  CG  GLN A 308     -33.419  85.731  -6.842  1.00 86.81           C  
ATOM   1810  CD  GLN A 308     -33.087  86.160  -8.253  1.00 88.19           C  
ATOM   1811  OE1 GLN A 308     -32.538  85.388  -9.038  1.00 76.68           O  
ATOM   1812  NE2 GLN A 308     -33.404  87.406  -8.578  1.00 90.11           N  
ATOM   1813  N   ASP A 309     -30.461  85.272  -4.570  1.00 63.56           N  
ATOM   1814  CA  ASP A 309     -29.681  84.098  -4.247  1.00 73.68           C  
ATOM   1815  C   ASP A 309     -29.994  82.967  -5.220  1.00 90.64           C  
ATOM   1816  O   ASP A 309     -31.066  82.937  -5.833  1.00 90.99           O  
ATOM   1817  CB  ASP A 309     -29.982  83.661  -2.821  1.00 71.40           C  
ATOM   1818  CG  ASP A 309     -29.596  84.708  -1.810  1.00 76.56           C  
ATOM   1819  OD1 ASP A 309     -28.866  85.647  -2.191  1.00 73.03           O  
ATOM   1820  OD2 ASP A 309     -30.018  84.592  -0.641  1.00 77.25           O  
ATOM   1821  N   PRO A 310     -29.053  82.021  -5.377  1.00 97.08           N  
ATOM   1822  CA  PRO A 310     -29.212  80.877  -6.277  1.00 88.60           C  
ATOM   1823  C   PRO A 310     -29.821  79.696  -5.531  1.00 81.66           C  
ATOM   1824  O   PRO A 310     -29.715  79.609  -4.308  1.00 78.68           O  
ATOM   1825  CB  PRO A 310     -27.787  80.589  -6.719  1.00 97.33           C  
ATOM   1826  CG  PRO A 310     -26.951  80.976  -5.503  1.00 97.91           C  
ATOM   1827  CD  PRO A 310     -27.750  81.980  -4.687  1.00 94.40           C  
ATOM   1828  N   GLU A 311     -30.456  78.787  -6.262  1.00 78.06           N  
ATOM   1829  CA  GLU A 311     -31.064  77.625  -5.628  1.00 83.93           C  
ATOM   1830  C   GLU A 311     -30.617  76.307  -6.242  1.00 86.06           C  
ATOM   1831  O   GLU A 311     -30.422  76.194  -7.456  1.00 89.68           O  
ATOM   1832  CB  GLU A 311     -32.596  77.708  -5.672  1.00 91.00           C  
ATOM   1833  CG  GLU A 311     -33.165  78.966  -6.306  1.00100.00           C  
ATOM   1834  CD  GLU A 311     -34.612  79.197  -5.913  1.00 99.66           C  
ATOM   1835  OE1 GLU A 311     -35.069  78.543  -4.950  1.00100.00           O  
ATOM   1836  OE2 GLU A 311     -35.291  80.028  -6.560  1.00100.00           O  
ATOM   1837  N   VAL A 312     -30.480  75.310  -5.376  1.00 75.26           N  
ATOM   1838  CA  VAL A 312     -30.045  73.979  -5.757  1.00 69.27           C  
ATOM   1839  C   VAL A 312     -31.164  73.093  -6.297  1.00 71.05           C  
ATOM   1840  O   VAL A 312     -32.246  73.022  -5.721  1.00 74.85           O  
ATOM   1841  CB  VAL A 312     -29.412  73.270  -4.550  1.00 70.06           C  
ATOM   1842  CG1 VAL A 312     -28.376  72.272  -5.020  1.00 86.06           C  
ATOM   1843  CG2 VAL A 312     -28.783  74.292  -3.618  1.00 65.01           C  
ATOM   1844  N   PHE A 313     -30.888  72.420  -7.409  1.00 79.28           N  
ATOM   1845  CA  PHE A 313     -31.840  71.499  -8.028  1.00 82.09           C  
ATOM   1846  C   PHE A 313     -31.059  70.270  -8.495  1.00 85.03           C  
ATOM   1847  O   PHE A 313     -30.027  70.401  -9.156  1.00 89.54           O  
ATOM   1848  CB  PHE A 313     -32.523  72.128  -9.247  1.00 77.22           C  
ATOM   1849  CG  PHE A 313     -33.264  73.397  -8.954  1.00 86.71           C  
ATOM   1850  CD1 PHE A 313     -34.650  73.417  -8.954  1.00 86.65           C  
ATOM   1851  CD2 PHE A 313     -32.578  74.586  -8.746  1.00 92.12           C  
ATOM   1852  CE1 PHE A 313     -35.349  74.600  -8.762  1.00 91.33           C  
ATOM   1853  CE2 PHE A 313     -33.265  75.780  -8.551  1.00 95.21           C  
ATOM   1854  CZ  PHE A 313     -34.656  75.786  -8.561  1.00 96.53           C  
ATOM   1855  N   GLU A 314     -31.539  69.079  -8.150  1.00 77.24           N  
ATOM   1856  CA  GLU A 314     -30.868  67.854  -8.566  1.00 65.85           C  
ATOM   1857  C   GLU A 314     -31.341  67.499  -9.960  1.00 59.64           C  
ATOM   1858  O   GLU A 314     -32.542  67.476 -10.222  1.00 59.46           O  
ATOM   1859  CB  GLU A 314     -31.207  66.711  -7.618  1.00 66.38           C  
ATOM   1860  CG  GLU A 314     -31.105  67.082  -6.158  1.00 91.29           C  
ATOM   1861  CD  GLU A 314     -30.464  65.987  -5.336  1.00100.00           C  
ATOM   1862  OE1 GLU A 314     -30.719  64.800  -5.637  1.00100.00           O  
ATOM   1863  OE2 GLU A 314     -29.706  66.309  -4.395  1.00100.00           O  
ATOM   1864  N   ILE A 315     -30.408  67.233 -10.865  1.00 52.06           N  
ATOM   1865  CA  ILE A 315     -30.810  66.875 -12.212  1.00 57.47           C  
ATOM   1866  C   ILE A 315     -31.526  65.535 -12.119  1.00 66.60           C  
ATOM   1867  O   ILE A 315     -31.058  64.622 -11.441  1.00 66.88           O  
ATOM   1868  CB  ILE A 315     -29.605  66.753 -13.156  1.00 54.22           C  
ATOM   1869  CG1 ILE A 315     -28.574  67.834 -12.824  1.00 62.90           C  
ATOM   1870  CG2 ILE A 315     -30.064  66.903 -14.602  1.00 30.77           C  
ATOM   1871  CD1 ILE A 315     -27.239  67.657 -13.535  1.00 88.11           C  
ATOM   1872  N   PRO A 316     -32.685  65.409 -12.783  1.00 71.97           N  
ATOM   1873  CA  PRO A 316     -33.464  64.166 -12.767  1.00 70.74           C  
ATOM   1874  C   PRO A 316     -32.698  63.019 -13.425  1.00 67.33           C  
ATOM   1875  O   PRO A 316     -32.540  62.989 -14.656  1.00 55.58           O  
ATOM   1876  CB  PRO A 316     -34.736  64.522 -13.540  1.00 80.43           C  
ATOM   1877  CG  PRO A 316     -34.760  66.021 -13.593  1.00 74.97           C  
ATOM   1878  CD  PRO A 316     -33.332  66.444 -13.605  1.00 74.83           C  
ATOM   1879  N   PRO A 317     -32.219  62.059 -12.608  1.00 55.35           N  
ATOM   1880  CA  PRO A 317     -31.461  60.891 -13.059  1.00 38.76           C  
ATOM   1881  C   PRO A 317     -31.863  60.406 -14.439  1.00 38.08           C  
ATOM   1882  O   PRO A 317     -31.026  60.246 -15.321  1.00 47.41           O  
ATOM   1883  CB  PRO A 317     -31.743  59.860 -11.985  1.00 26.38           C  
ATOM   1884  CG  PRO A 317     -31.888  60.674 -10.736  1.00 43.53           C  
ATOM   1885  CD  PRO A 317     -32.400  62.043 -11.144  1.00 53.61           C  
ATOM   1886  N   ASP A 318     -33.151  60.180 -14.628  1.00 25.52           N  
ATOM   1887  CA  ASP A 318     -33.641  59.705 -15.909  1.00 39.44           C  
ATOM   1888  C   ASP A 318     -33.057  60.464 -17.100  1.00 42.81           C  
ATOM   1889  O   ASP A 318     -32.943  59.911 -18.200  1.00 47.99           O  
ATOM   1890  CB  ASP A 318     -35.165  59.814 -15.938  1.00 65.66           C  
ATOM   1891  CG  ASP A 318     -35.849  58.471 -15.821  1.00 80.01           C  
ATOM   1892  OD1 ASP A 318     -36.157  57.876 -16.881  1.00 79.63           O  
ATOM   1893  OD2 ASP A 318     -36.079  58.018 -14.674  1.00 74.04           O  
ATOM   1894  N   LEU A 319     -32.682  61.724 -16.873  1.00 56.47           N  
ATOM   1895  CA  LEU A 319     -32.149  62.592 -17.930  1.00 60.32           C  
ATOM   1896  C   LEU A 319     -30.649  62.481 -18.227  1.00 57.14           C  
ATOM   1897  O   LEU A 319     -30.220  62.685 -19.368  1.00 54.96           O  
ATOM   1898  CB  LEU A 319     -32.506  64.045 -17.609  1.00 61.95           C  
ATOM   1899  CG  LEU A 319     -33.988  64.387 -17.800  1.00 59.96           C  
ATOM   1900  CD1 LEU A 319     -34.413  65.398 -16.737  1.00 40.33           C  
ATOM   1901  CD2 LEU A 319     -34.228  64.917 -19.231  1.00 24.05           C  
ATOM   1902  N   VAL A 320     -29.864  62.155 -17.202  1.00 39.47           N  
ATOM   1903  CA  VAL A 320     -28.413  62.006 -17.322  1.00 36.85           C  
ATOM   1904  C   VAL A 320     -27.975  60.668 -17.941  1.00 38.36           C  
ATOM   1905  O   VAL A 320     -27.702  59.722 -17.213  1.00 45.21           O  
ATOM   1906  CB  VAL A 320     -27.752  62.107 -15.935  1.00 41.13           C  
ATOM   1907  CG1 VAL A 320     -26.254  62.044 -16.071  1.00 41.49           C  
ATOM   1908  CG2 VAL A 320     -28.174  63.381 -15.246  1.00 39.29           C  
ATOM   1909  N   LEU A 321     -27.888  60.589 -19.269  1.00 46.90           N  
ATOM   1910  CA  LEU A 321     -27.473  59.345 -19.939  1.00 39.70           C  
ATOM   1911  C   LEU A 321     -25.954  59.141 -19.949  1.00 49.46           C  
ATOM   1912  O   LEU A 321     -25.227  59.851 -20.647  1.00 55.42           O  
ATOM   1913  CB  LEU A 321     -27.983  59.317 -21.386  1.00 31.07           C  
ATOM   1914  CG  LEU A 321     -27.117  58.584 -22.429  1.00 33.30           C  
ATOM   1915  CD1 LEU A 321     -26.972  57.133 -22.041  1.00 29.19           C  
ATOM   1916  CD2 LEU A 321     -27.742  58.690 -23.816  1.00 20.47           C  
ATOM   1917  N   GLU A 322     -25.482  58.149 -19.200  1.00 51.41           N  
ATOM   1918  CA  GLU A 322     -24.051  57.857 -19.124  1.00 49.16           C  
ATOM   1919  C   GLU A 322     -23.586  56.729 -20.063  1.00 58.25           C  
ATOM   1920  O   GLU A 322     -24.389  56.090 -20.751  1.00 62.73           O  
ATOM   1921  CB  GLU A 322     -23.672  57.495 -17.684  1.00 17.49           C  
ATOM   1922  CG  GLU A 322     -23.661  58.658 -16.720  1.00 19.82           C  
ATOM   1923  CD  GLU A 322     -23.737  58.204 -15.275  1.00 42.33           C  
ATOM   1924  OE1 GLU A 322     -24.341  57.141 -15.031  1.00 64.70           O  
ATOM   1925  OE2 GLU A 322     -23.197  58.899 -14.382  1.00 44.00           O  
ATOM   1926  N   VAL A 323     -22.272  56.510 -20.089  1.00 62.66           N  
ATOM   1927  CA  VAL A 323     -21.657  55.456 -20.892  1.00 55.25           C  
ATOM   1928  C   VAL A 323     -20.624  54.775 -20.017  1.00 53.38           C  
ATOM   1929  O   VAL A 323     -19.859  55.447 -19.331  1.00 46.63           O  
ATOM   1930  CB  VAL A 323     -20.931  56.002 -22.124  1.00 50.65           C  
ATOM   1931  CG1 VAL A 323     -20.055  54.910 -22.732  1.00 35.86           C  
ATOM   1932  CG2 VAL A 323     -21.938  56.500 -23.136  1.00 37.96           C  
ATOM   1933  N   THR A 324     -20.607  53.447 -20.039  1.00 62.22           N  
ATOM   1934  CA  THR A 324     -19.657  52.688 -19.232  1.00 62.08           C  
ATOM   1935  C   THR A 324     -18.408  52.360 -20.036  1.00 62.05           C  
ATOM   1936  O   THR A 324     -18.468  52.029 -21.225  1.00 42.08           O  
ATOM   1937  CB  THR A 324     -20.286  51.402 -18.712  1.00 53.84           C  
ATOM   1938  OG1 THR A 324     -21.536  51.197 -19.384  1.00 38.84           O  
ATOM   1939  CG2 THR A 324     -20.506  51.495 -17.189  1.00 26.56           C  
ATOM   1940  N   MET A 325     -17.268  52.449 -19.369  1.00 62.57           N  
ATOM   1941  CA  MET A 325     -16.006  52.223 -20.034  1.00 67.72           C  
ATOM   1942  C   MET A 325     -15.510  50.777 -20.070  1.00 67.81           C  
ATOM   1943  O   MET A 325     -15.089  50.203 -19.053  1.00 53.68           O  
ATOM   1944  CB  MET A 325     -14.971  53.185 -19.437  1.00 64.88           C  
ATOM   1945  CG  MET A 325     -15.114  54.601 -20.022  1.00 42.81           C  
ATOM   1946  SD  MET A 325     -15.561  54.507 -21.813  1.00 59.91           S  
ATOM   1947  CE  MET A 325     -16.634  55.912 -22.001  1.00 60.12           C  
ATOM   1948  N   GLU A 326     -15.571  50.208 -21.275  1.00 56.80           N  
ATOM   1949  CA  GLU A 326     -15.161  48.836 -21.530  1.00 64.88           C  
ATOM   1950  C   GLU A 326     -14.310  48.701 -22.804  1.00 75.39           C  
ATOM   1951  O   GLU A 326     -14.642  49.264 -23.857  1.00 66.89           O  
ATOM   1952  CB  GLU A 326     -16.407  47.946 -21.618  1.00 57.61           C  
ATOM   1953  CG  GLU A 326     -16.664  47.302 -22.974  1.00 63.25           C  
ATOM   1954  CD  GLU A 326     -18.056  46.703 -23.081  1.00 75.64           C  
ATOM   1955  OE1 GLU A 326     -18.866  46.900 -22.149  1.00 84.21           O  
ATOM   1956  OE2 GLU A 326     -18.341  46.036 -24.098  1.00 76.00           O  
ATOM   1957  N   HIS A 327     -13.222  47.936 -22.692  1.00 78.24           N  
ATOM   1958  CA  HIS A 327     -12.279  47.704 -23.790  1.00 66.32           C  
ATOM   1959  C   HIS A 327     -12.635  46.540 -24.706  1.00 56.14           C  
ATOM   1960  O   HIS A 327     -13.008  45.465 -24.239  1.00 66.84           O  
ATOM   1961  CB  HIS A 327     -10.880  47.451 -23.227  1.00 59.47           C  
ATOM   1962  CG  HIS A 327      -9.775  47.763 -24.186  1.00 64.47           C  
ATOM   1963  ND1 HIS A 327      -9.831  47.435 -25.524  1.00 51.39           N  
ATOM   1964  CD2 HIS A 327      -8.582  48.376 -23.999  1.00 61.54           C  
ATOM   1965  CE1 HIS A 327      -8.722  47.832 -26.121  1.00 66.23           C  
ATOM   1966  NE2 HIS A 327      -7.946  48.406 -25.218  1.00 72.92           N  
ATOM   1967  N   PRO A 328     -12.515  46.739 -26.029  1.00 46.62           N  
ATOM   1968  CA  PRO A 328     -12.820  45.691 -27.009  1.00 50.69           C  
ATOM   1969  C   PRO A 328     -11.794  44.567 -26.970  1.00 53.12           C  
ATOM   1970  O   PRO A 328     -11.604  43.876 -27.967  1.00 53.96           O  
ATOM   1971  CB  PRO A 328     -12.775  46.423 -28.351  1.00 40.12           C  
ATOM   1972  CG  PRO A 328     -11.831  47.540 -28.112  1.00 49.56           C  
ATOM   1973  CD  PRO A 328     -12.110  47.986 -26.694  1.00 52.58           C  
ATOM   1974  N   LYS A 329     -11.129  44.392 -25.831  1.00 58.28           N  
ATOM   1975  CA  LYS A 329     -10.122  43.346 -25.700  1.00 53.33           C  
ATOM   1976  C   LYS A 329      -9.702  43.107 -24.260  1.00 54.49           C  
ATOM   1977  O   LYS A 329      -9.877  42.015 -23.732  1.00 78.73           O  
ATOM   1978  CB  LYS A 329      -8.887  43.699 -26.532  1.00 54.43           C  
ATOM   1979  CG  LYS A 329      -8.667  42.790 -27.734  1.00 61.70           C  
ATOM   1980  CD  LYS A 329      -8.986  43.500 -29.048  1.00 64.60           C  
ATOM   1981  CE  LYS A 329      -8.446  42.732 -30.255  1.00 78.78           C  
ATOM   1982  NZ  LYS A 329      -9.520  42.290 -31.197  1.00 83.05           N  
ATOM   1983  N   TYR A 330      -9.155  44.135 -23.625  1.00 45.20           N  
ATOM   1984  CA  TYR A 330      -8.676  44.035 -22.248  1.00 62.16           C  
ATOM   1985  C   TYR A 330      -9.764  43.834 -21.188  1.00 63.84           C  
ATOM   1986  O   TYR A 330      -9.895  44.640 -20.269  1.00 73.50           O  
ATOM   1987  CB  TYR A 330      -7.858  45.281 -21.908  1.00 70.59           C  
ATOM   1988  CG  TYR A 330      -6.637  45.482 -22.777  1.00 80.77           C  
ATOM   1989  CD1 TYR A 330      -6.728  45.426 -24.171  1.00 95.57           C  
ATOM   1990  CD2 TYR A 330      -5.393  45.750 -22.211  1.00 80.83           C  
ATOM   1991  CE1 TYR A 330      -5.611  45.635 -24.978  1.00100.00           C  
ATOM   1992  CE2 TYR A 330      -4.268  45.961 -23.006  1.00 95.30           C  
ATOM   1993  CZ  TYR A 330      -4.385  45.903 -24.390  1.00100.00           C  
ATOM   1994  OH  TYR A 330      -3.283  46.116 -25.189  1.00100.00           O  
ATOM   1995  N   GLU A 331     -10.522  42.749 -21.316  1.00 60.44           N  
ATOM   1996  CA  GLU A 331     -11.605  42.407 -20.392  1.00 61.38           C  
ATOM   1997  C   GLU A 331     -11.444  42.953 -18.976  1.00 55.17           C  
ATOM   1998  O   GLU A 331     -12.424  43.302 -18.326  1.00 66.08           O  
ATOM   1999  CB  GLU A 331     -11.761  40.885 -20.321  1.00 77.21           C  
ATOM   2000  CG  GLU A 331     -12.956  40.336 -21.090  1.00 93.35           C  
ATOM   2001  CD  GLU A 331     -12.903  40.666 -22.573  1.00100.00           C  
ATOM   2002  OE1 GLU A 331     -12.939  41.870 -22.922  1.00100.00           O  
ATOM   2003  OE2 GLU A 331     -12.827  39.720 -23.388  1.00 98.65           O  
ATOM   2004  N   TRP A 332     -10.209  43.015 -18.496  1.00 56.24           N  
ATOM   2005  CA  TRP A 332      -9.932  43.520 -17.155  1.00 62.06           C  
ATOM   2006  C   TRP A 332     -10.302  44.991 -17.041  1.00 71.98           C  
ATOM   2007  O   TRP A 332     -10.145  45.593 -15.977  1.00 75.27           O  
ATOM   2008  CB  TRP A 332      -8.447  43.366 -16.838  1.00 66.12           C  
ATOM   2009  CG  TRP A 332      -7.583  44.013 -17.871  1.00 74.85           C  
ATOM   2010  CD1 TRP A 332      -7.299  43.537 -19.121  1.00 70.00           C  
ATOM   2011  CD2 TRP A 332      -6.919  45.275 -17.763  1.00 78.51           C  
ATOM   2012  NE1 TRP A 332      -6.501  44.426 -19.797  1.00 55.24           N  
ATOM   2013  CE2 TRP A 332      -6.252  45.502 -18.987  1.00 74.24           C  
ATOM   2014  CE3 TRP A 332      -6.824  46.238 -16.751  1.00 72.44           C  
ATOM   2015  CZ2 TRP A 332      -5.499  46.654 -19.225  1.00 73.57           C  
ATOM   2016  CZ3 TRP A 332      -6.077  47.381 -16.987  1.00 73.62           C  
ATOM   2017  CH2 TRP A 332      -5.423  47.579 -18.215  1.00 83.37           C  
ATOM   2018  N   PHE A 333     -10.781  45.569 -18.139  1.00 75.34           N  
ATOM   2019  CA  PHE A 333     -11.153  46.973 -18.144  1.00 71.16           C  
ATOM   2020  C   PHE A 333     -12.351  47.280 -17.275  1.00 75.26           C  
ATOM   2021  O   PHE A 333     -12.244  48.044 -16.317  1.00 76.21           O  
ATOM   2022  CB  PHE A 333     -11.433  47.462 -19.559  1.00 67.30           C  
ATOM   2023  CG  PHE A 333     -11.018  48.883 -19.779  1.00 76.91           C  
ATOM   2024  CD1 PHE A 333     -10.553  49.657 -18.714  1.00 76.92           C  
ATOM   2025  CD2 PHE A 333     -11.070  49.449 -21.036  1.00 59.06           C  
ATOM   2026  CE1 PHE A 333     -10.146  50.969 -18.905  1.00 56.00           C  
ATOM   2027  CE2 PHE A 333     -10.667  50.751 -21.232  1.00 56.86           C  
ATOM   2028  CZ  PHE A 333     -10.204  51.516 -20.172  1.00 61.97           C  
ATOM   2029  N   GLN A 334     -13.493  46.695 -17.620  1.00 70.08           N  
ATOM   2030  CA  GLN A 334     -14.719  46.899 -16.864  1.00 67.23           C  
ATOM   2031  C   GLN A 334     -14.437  46.969 -15.364  1.00 61.03           C  
ATOM   2032  O   GLN A 334     -15.102  47.690 -14.625  1.00 65.90           O  
ATOM   2033  CB  GLN A 334     -15.702  45.763 -17.149  1.00 71.78           C  
ATOM   2034  CG  GLN A 334     -16.761  46.112 -18.183  1.00 89.83           C  
ATOM   2035  CD  GLN A 334     -16.435  45.568 -19.562  1.00 98.73           C  
ATOM   2036  OE1 GLN A 334     -15.284  45.233 -19.857  1.00100.00           O  
ATOM   2037  NE2 GLN A 334     -17.448  45.479 -20.417  1.00 83.66           N  
ATOM   2038  N   GLU A 335     -13.434  46.228 -14.918  1.00 54.28           N  
ATOM   2039  CA  GLU A 335     -13.089  46.212 -13.506  1.00 66.26           C  
ATOM   2040  C   GLU A 335     -12.622  47.562 -13.010  1.00 60.76           C  
ATOM   2041  O   GLU A 335     -12.558  47.797 -11.807  1.00 60.97           O  
ATOM   2042  CB  GLU A 335     -12.000  45.177 -13.239  1.00 86.31           C  
ATOM   2043  CG  GLU A 335     -12.502  43.742 -13.222  1.00100.00           C  
ATOM   2044  CD  GLU A 335     -11.767  42.861 -14.213  1.00100.00           C  
ATOM   2045  OE1 GLU A 335     -10.754  42.245 -13.818  1.00 94.88           O  
ATOM   2046  OE2 GLU A 335     -12.204  42.788 -15.383  1.00 97.75           O  
ATOM   2047  N   LEU A 336     -12.288  48.450 -13.933  1.00 67.60           N  
ATOM   2048  CA  LEU A 336     -11.823  49.774 -13.554  1.00 80.47           C  
ATOM   2049  C   LEU A 336     -12.935  50.570 -12.885  1.00 82.58           C  
ATOM   2050  O   LEU A 336     -12.681  51.378 -11.988  1.00 80.11           O  
ATOM   2051  CB  LEU A 336     -11.320  50.528 -14.785  1.00 83.17           C  
ATOM   2052  CG  LEU A 336      -9.821  50.432 -15.085  1.00 88.12           C  
ATOM   2053  CD1 LEU A 336      -9.000  50.564 -13.795  1.00 78.22           C  
ATOM   2054  CD2 LEU A 336      -9.545  49.108 -15.771  1.00 77.94           C  
ATOM   2055  N   GLY A 337     -14.168  50.322 -13.322  1.00 84.44           N  
ATOM   2056  CA  GLY A 337     -15.310  51.032 -12.777  1.00 83.48           C  
ATOM   2057  C   GLY A 337     -15.309  52.429 -13.355  1.00 81.09           C  
ATOM   2058  O   GLY A 337     -15.285  53.418 -12.623  1.00 82.82           O  
ATOM   2059  N   LEU A 338     -15.334  52.505 -14.682  1.00 73.57           N  
ATOM   2060  CA  LEU A 338     -15.298  53.782 -15.378  1.00 67.89           C  
ATOM   2061  C   LEU A 338     -16.486  54.004 -16.307  1.00 72.04           C  
ATOM   2062  O   LEU A 338     -16.883  53.115 -17.064  1.00 68.17           O  
ATOM   2063  CB  LEU A 338     -13.999  53.889 -16.188  1.00 59.37           C  
ATOM   2064  CG  LEU A 338     -12.818  54.724 -15.667  1.00 52.90           C  
ATOM   2065  CD1 LEU A 338     -12.707  54.653 -14.145  1.00 24.82           C  
ATOM   2066  CD2 LEU A 338     -11.545  54.212 -16.321  1.00 46.21           C  
ATOM   2067  N   LYS A 339     -17.038  55.210 -16.238  1.00 69.09           N  
ATOM   2068  CA  LYS A 339     -18.164  55.623 -17.065  1.00 70.92           C  
ATOM   2069  C   LYS A 339     -18.105  57.154 -17.189  1.00 73.02           C  
ATOM   2070  O   LYS A 339     -17.314  57.809 -16.504  1.00 57.46           O  
ATOM   2071  CB  LYS A 339     -19.492  55.156 -16.441  1.00 67.75           C  
ATOM   2072  CG  LYS A 339     -20.257  56.214 -15.652  1.00 79.42           C  
ATOM   2073  CD  LYS A 339     -21.065  55.600 -14.508  1.00 76.22           C  
ATOM   2074  CE  LYS A 339     -21.541  56.663 -13.514  1.00 83.22           C  
ATOM   2075  NZ  LYS A 339     -22.489  56.130 -12.487  1.00 76.53           N  
ATOM   2076  N   TRP A 340     -18.925  57.730 -18.060  1.00 69.14           N  
ATOM   2077  CA  TRP A 340     -18.898  59.176 -18.237  1.00 63.31           C  
ATOM   2078  C   TRP A 340     -20.149  59.722 -18.918  1.00 62.94           C  
ATOM   2079  O   TRP A 340     -20.663  59.111 -19.856  1.00 62.54           O  
ATOM   2080  CB  TRP A 340     -17.667  59.557 -19.063  1.00 61.80           C  
ATOM   2081  CG  TRP A 340     -17.216  60.974 -18.884  1.00 51.67           C  
ATOM   2082  CD1 TRP A 340     -17.341  61.994 -19.781  1.00 41.13           C  
ATOM   2083  CD2 TRP A 340     -16.533  61.517 -17.752  1.00 37.22           C  
ATOM   2084  NE1 TRP A 340     -16.775  63.139 -19.279  1.00 47.29           N  
ATOM   2085  CE2 TRP A 340     -16.271  62.874 -18.034  1.00 39.03           C  
ATOM   2086  CE3 TRP A 340     -16.116  60.989 -16.528  1.00 37.14           C  
ATOM   2087  CZ2 TRP A 340     -15.608  63.710 -17.135  1.00 37.23           C  
ATOM   2088  CZ3 TRP A 340     -15.457  61.820 -15.636  1.00 36.96           C  
ATOM   2089  CH2 TRP A 340     -15.210  63.165 -15.944  1.00 35.87           C  
ATOM   2090  N   TYR A 341     -20.626  60.878 -18.454  1.00 50.22           N  
ATOM   2091  CA  TYR A 341     -21.808  61.505 -19.044  1.00 42.51           C  
ATOM   2092  C   TYR A 341     -21.632  61.720 -20.546  1.00 34.60           C  
ATOM   2093  O   TYR A 341     -20.618  62.240 -21.002  1.00 45.77           O  
ATOM   2094  CB  TYR A 341     -22.129  62.836 -18.350  1.00 55.88           C  
ATOM   2095  CG  TYR A 341     -20.991  63.827 -18.216  1.00 57.04           C  
ATOM   2096  CD1 TYR A 341     -20.337  63.995 -16.998  1.00 57.68           C  
ATOM   2097  CD2 TYR A 341     -20.628  64.658 -19.276  1.00 51.92           C  
ATOM   2098  CE1 TYR A 341     -19.355  64.963 -16.827  1.00 56.14           C  
ATOM   2099  CE2 TYR A 341     -19.649  65.632 -19.115  1.00 51.50           C  
ATOM   2100  CZ  TYR A 341     -19.017  65.780 -17.888  1.00 59.61           C  
ATOM   2101  OH  TYR A 341     -18.057  66.749 -17.714  1.00 60.77           O  
ATOM   2102  N   ALA A 342     -22.640  61.326 -21.308  1.00 23.54           N  
ATOM   2103  CA  ALA A 342     -22.587  61.421 -22.758  1.00 31.16           C  
ATOM   2104  C   ALA A 342     -22.907  62.783 -23.320  1.00 44.74           C  
ATOM   2105  O   ALA A 342     -22.971  62.944 -24.538  1.00 49.88           O  
ATOM   2106  CB  ALA A 342     -23.532  60.405 -23.362  1.00 40.22           C  
ATOM   2107  N   LEU A 343     -23.104  63.768 -22.451  1.00 57.94           N  
ATOM   2108  CA  LEU A 343     -23.457  65.098 -22.930  1.00 59.77           C  
ATOM   2109  C   LEU A 343     -22.647  66.265 -22.397  1.00 56.81           C  
ATOM   2110  O   LEU A 343     -22.721  66.602 -21.219  1.00 57.16           O  
ATOM   2111  CB  LEU A 343     -24.939  65.366 -22.661  1.00 51.35           C  
ATOM   2112  CG  LEU A 343     -25.528  66.640 -23.265  1.00 47.21           C  
ATOM   2113  CD1 LEU A 343     -26.094  66.349 -24.648  1.00 40.21           C  
ATOM   2114  CD2 LEU A 343     -26.602  67.177 -22.337  1.00 41.44           C  
ATOM   2115  N   PRO A 344     -21.850  66.892 -23.272  1.00 59.67           N  
ATOM   2116  CA  PRO A 344     -21.027  68.039 -22.900  1.00 56.50           C  
ATOM   2117  C   PRO A 344     -21.826  69.327 -23.161  1.00 61.77           C  
ATOM   2118  O   PRO A 344     -22.112  69.692 -24.312  1.00 54.92           O  
ATOM   2119  CB  PRO A 344     -19.810  67.905 -23.809  1.00 61.66           C  
ATOM   2120  CG  PRO A 344     -20.338  67.190 -25.055  1.00 41.86           C  
ATOM   2121  CD  PRO A 344     -21.647  66.515 -24.684  1.00 57.02           C  
ATOM   2122  N   ALA A 345     -22.206  69.999 -22.085  1.00 51.84           N  
ATOM   2123  CA  ALA A 345     -22.965  71.230 -22.203  1.00 48.59           C  
ATOM   2124  C   ALA A 345     -22.396  72.228 -21.220  1.00 54.19           C  
ATOM   2125  O   ALA A 345     -22.409  71.985 -20.009  1.00 30.65           O  
ATOM   2126  CB  ALA A 345     -24.426  70.974 -21.901  1.00 47.74           C  
ATOM   2127  N   VAL A 346     -21.896  73.341 -21.758  1.00 59.49           N  
ATOM   2128  CA  VAL A 346     -21.296  74.417 -20.967  1.00 57.16           C  
ATOM   2129  C   VAL A 346     -22.369  75.321 -20.386  1.00 58.67           C  
ATOM   2130  O   VAL A 346     -23.249  75.802 -21.108  1.00 58.15           O  
ATOM   2131  CB  VAL A 346     -20.364  75.301 -21.824  1.00 58.00           C  
ATOM   2132  CG1 VAL A 346     -19.046  75.512 -21.106  1.00 53.87           C  
ATOM   2133  CG2 VAL A 346     -20.148  74.666 -23.182  1.00 31.15           C  
ATOM   2134  N   ALA A 347     -22.290  75.559 -19.084  1.00 53.71           N  
ATOM   2135  CA  ALA A 347     -23.267  76.407 -18.423  1.00 59.68           C  
ATOM   2136  C   ALA A 347     -22.809  77.855 -18.412  1.00 59.94           C  
ATOM   2137  O   ALA A 347     -23.288  78.673 -19.201  1.00 66.35           O  
ATOM   2138  CB  ALA A 347     -23.497  75.929 -17.009  1.00 64.19           C  
ATOM   2139  N   ASN A 348     -21.867  78.158 -17.524  1.00 50.13           N  
ATOM   2140  CA  ASN A 348     -21.344  79.513 -17.384  1.00 54.50           C  
ATOM   2141  C   ASN A 348     -20.577  80.062 -18.588  1.00 46.66           C  
ATOM   2142  O   ASN A 348     -19.452  79.662 -18.847  1.00 63.61           O  
ATOM   2143  CB  ASN A 348     -20.467  79.615 -16.120  1.00 56.95           C  
ATOM   2144  CG  ASN A 348     -19.332  78.586 -16.085  1.00 65.05           C  
ATOM   2145  OD1 ASN A 348     -18.894  78.171 -15.007  1.00 71.92           O  
ATOM   2146  ND2 ASN A 348     -18.851  78.175 -17.256  1.00 34.27           N  
ATOM   2147  N   MET A 349     -21.200  80.975 -19.327  1.00 33.21           N  
ATOM   2148  CA  MET A 349     -20.570  81.613 -20.480  1.00 49.85           C  
ATOM   2149  C   MET A 349     -21.521  82.618 -21.121  1.00 56.93           C  
ATOM   2150  O   MET A 349     -22.620  82.279 -21.558  1.00 65.26           O  
ATOM   2151  CB  MET A 349     -20.092  80.573 -21.507  1.00 50.63           C  
ATOM   2152  CG  MET A 349     -18.561  80.395 -21.504  1.00 52.14           C  
ATOM   2153  SD  MET A 349     -17.832  79.560 -22.937  1.00 58.00           S  
ATOM   2154  CE  MET A 349     -17.621  80.910 -24.061  1.00 46.81           C  
ATOM   2155  N   LEU A 350     -21.079  83.868 -21.170  1.00 52.52           N  
ATOM   2156  CA  LEU A 350     -21.884  84.953 -21.709  1.00 46.21           C  
ATOM   2157  C   LEU A 350     -21.929  85.072 -23.226  1.00 46.48           C  
ATOM   2158  O   LEU A 350     -20.910  84.972 -23.909  1.00 37.07           O  
ATOM   2159  CB  LEU A 350     -21.401  86.277 -21.116  1.00 37.79           C  
ATOM   2160  CG  LEU A 350     -22.287  87.508 -21.301  1.00 34.76           C  
ATOM   2161  CD1 LEU A 350     -22.145  88.392 -20.066  1.00 13.65           C  
ATOM   2162  CD2 LEU A 350     -21.899  88.257 -22.580  1.00 21.82           C  
ATOM   2163  N   LEU A 351     -23.129  85.276 -23.754  1.00 50.91           N  
ATOM   2164  CA  LEU A 351     -23.276  85.457 -25.186  1.00 55.07           C  
ATOM   2165  C   LEU A 351     -23.458  86.941 -25.355  1.00 57.81           C  
ATOM   2166  O   LEU A 351     -24.188  87.563 -24.589  1.00 63.78           O  
ATOM   2167  CB  LEU A 351     -24.514  84.752 -25.736  1.00 54.35           C  
ATOM   2168  CG  LEU A 351     -24.905  85.311 -27.110  1.00 51.52           C  
ATOM   2169  CD1 LEU A 351     -23.711  85.184 -28.037  1.00 54.79           C  
ATOM   2170  CD2 LEU A 351     -26.112  84.583 -27.685  1.00 45.36           C  
ATOM   2171  N   GLU A 352     -22.789  87.510 -26.347  1.00 56.79           N  
ATOM   2172  CA  GLU A 352     -22.898  88.934 -26.613  1.00 51.31           C  
ATOM   2173  C   GLU A 352     -23.207  89.134 -28.088  1.00 52.69           C  
ATOM   2174  O   GLU A 352     -22.553  88.561 -28.968  1.00 38.26           O  
ATOM   2175  CB  GLU A 352     -21.599  89.660 -26.239  1.00 45.30           C  
ATOM   2176  CG  GLU A 352     -21.531  91.108 -26.713  1.00 51.44           C  
ATOM   2177  CD  GLU A 352     -20.946  91.246 -28.113  1.00 71.31           C  
ATOM   2178  OE1 GLU A 352     -19.936  90.565 -28.410  1.00 62.70           O  
ATOM   2179  OE2 GLU A 352     -21.497  92.037 -28.916  1.00 70.45           O  
ATOM   2180  N   VAL A 353     -24.217  89.951 -28.348  1.00 51.38           N  
ATOM   2181  CA  VAL A 353     -24.628  90.235 -29.709  1.00 53.30           C  
ATOM   2182  C   VAL A 353     -25.197  91.651 -29.737  1.00 55.17           C  
ATOM   2183  O   VAL A 353     -25.730  92.125 -28.732  1.00 37.31           O  
ATOM   2184  CB  VAL A 353     -25.689  89.199 -30.169  1.00 52.64           C  
ATOM   2185  CG1 VAL A 353     -26.802  89.115 -29.136  1.00 43.05           C  
ATOM   2186  CG2 VAL A 353     -26.223  89.550 -31.556  1.00 17.79           C  
ATOM   2187  N   GLY A 354     -25.052  92.323 -30.880  1.00 49.34           N  
ATOM   2188  CA  GLY A 354     -25.545  93.683 -31.042  1.00 49.13           C  
ATOM   2189  C   GLY A 354     -25.436  94.608 -29.834  1.00 54.54           C  
ATOM   2190  O   GLY A 354     -26.280  95.486 -29.649  1.00 67.61           O  
ATOM   2191  N   GLY A 355     -24.410  94.431 -29.010  1.00 39.77           N  
ATOM   2192  CA  GLY A 355     -24.266  95.286 -27.848  1.00 32.45           C  
ATOM   2193  C   GLY A 355     -25.081  94.755 -26.693  1.00 42.38           C  
ATOM   2194  O   GLY A 355     -25.002  95.251 -25.566  1.00 37.73           O  
ATOM   2195  N   LEU A 356     -25.879  93.735 -26.986  1.00 54.80           N  
ATOM   2196  CA  LEU A 356     -26.720  93.085 -25.986  1.00 61.24           C  
ATOM   2197  C   LEU A 356     -25.918  91.929 -25.399  1.00 57.52           C  
ATOM   2198  O   LEU A 356     -25.175  91.264 -26.124  1.00 50.84           O  
ATOM   2199  CB  LEU A 356     -27.989  92.543 -26.645  1.00 67.04           C  
ATOM   2200  CG  LEU A 356     -29.106  93.548 -26.908  1.00 66.77           C  
ATOM   2201  CD1 LEU A 356     -30.129  92.966 -27.873  1.00 74.08           C  
ATOM   2202  CD2 LEU A 356     -29.757  93.898 -25.587  1.00 78.52           C  
ATOM   2203  N   GLU A 357     -26.062  91.680 -24.102  1.00 48.30           N  
ATOM   2204  CA  GLU A 357     -25.315  90.592 -23.485  1.00 53.74           C  
ATOM   2205  C   GLU A 357     -26.142  89.663 -22.574  1.00 61.01           C  
ATOM   2206  O   GLU A 357     -26.724  90.109 -21.581  1.00 58.90           O  
ATOM   2207  CB  GLU A 357     -24.116  91.174 -22.733  1.00 43.87           C  
ATOM   2208  CG  GLU A 357     -24.377  91.545 -21.292  1.00 49.98           C  
ATOM   2209  CD  GLU A 357     -23.223  92.316 -20.704  1.00 53.70           C  
ATOM   2210  OE1 GLU A 357     -22.336  92.712 -21.497  1.00 42.21           O  
ATOM   2211  OE2 GLU A 357     -23.204  92.520 -19.467  1.00 29.91           O  
ATOM   2212  N   PHE A 358     -26.179  88.369 -22.922  1.00 60.86           N  
ATOM   2213  CA  PHE A 358     -26.941  87.348 -22.177  1.00 53.64           C  
ATOM   2214  C   PHE A 358     -26.078  86.449 -21.274  1.00 50.16           C  
ATOM   2215  O   PHE A 358     -25.473  85.484 -21.741  1.00 47.64           O  
ATOM   2216  CB  PHE A 358     -27.709  86.455 -23.146  1.00 42.37           C  
ATOM   2217  CG  PHE A 358     -28.408  87.193 -24.252  1.00 46.40           C  
ATOM   2218  CD1 PHE A 358     -27.746  87.471 -25.441  1.00 45.66           C  
ATOM   2219  CD2 PHE A 358     -29.760  87.521 -24.147  1.00 48.24           C  
ATOM   2220  CE1 PHE A 358     -28.420  88.057 -26.518  1.00 55.66           C  
ATOM   2221  CE2 PHE A 358     -30.441  88.108 -25.216  1.00 52.14           C  
ATOM   2222  CZ  PHE A 358     -29.768  88.374 -26.408  1.00 33.29           C  
ATOM   2223  N   PRO A 359     -26.069  86.725 -19.960  1.00 46.17           N  
ATOM   2224  CA  PRO A 359     -25.323  86.044 -18.888  1.00 54.42           C  
ATOM   2225  C   PRO A 359     -25.640  84.582 -18.602  1.00 68.32           C  
ATOM   2226  O   PRO A 359     -25.045  83.989 -17.698  1.00 74.62           O  
ATOM   2227  CB  PRO A 359     -25.552  86.939 -17.664  1.00 52.84           C  
ATOM   2228  CG  PRO A 359     -26.112  88.252 -18.269  1.00 64.98           C  
ATOM   2229  CD  PRO A 359     -26.931  87.777 -19.407  1.00 53.47           C  
ATOM   2230  N   ALA A 360     -26.549  84.001 -19.381  1.00 72.48           N  
ATOM   2231  CA  ALA A 360     -26.922  82.600 -19.225  1.00 66.71           C  
ATOM   2232  C   ALA A 360     -27.448  82.042 -20.545  1.00 62.43           C  
ATOM   2233  O   ALA A 360     -28.482  82.484 -21.027  1.00 59.50           O  
ATOM   2234  CB  ALA A 360     -27.980  82.471 -18.153  1.00 56.16           C  
ATOM   2235  N   CYS A 361     -26.756  81.074 -21.137  1.00 61.93           N  
ATOM   2236  CA  CYS A 361     -27.247  80.508 -22.396  1.00 69.33           C  
ATOM   2237  C   CYS A 361     -26.640  79.150 -22.725  1.00 62.07           C  
ATOM   2238  O   CYS A 361     -26.180  78.937 -23.839  1.00 69.41           O  
ATOM   2239  CB  CYS A 361     -26.963  81.474 -23.545  1.00 66.73           C  
ATOM   2240  SG  CYS A 361     -25.217  81.919 -23.683  1.00 78.62           S  
ATOM   2241  N   PRO A 362     -26.709  78.190 -21.788  1.00 51.27           N  
ATOM   2242  CA  PRO A 362     -26.139  76.857 -21.999  1.00 41.76           C  
ATOM   2243  C   PRO A 362     -26.294  76.316 -23.404  1.00 51.07           C  
ATOM   2244  O   PRO A 362     -27.351  76.434 -24.026  1.00 42.56           O  
ATOM   2245  CB  PRO A 362     -26.850  75.998 -20.968  1.00 41.77           C  
ATOM   2246  CG  PRO A 362     -27.164  76.947 -19.877  1.00 37.48           C  
ATOM   2247  CD  PRO A 362     -27.445  78.269 -20.516  1.00 45.52           C  
ATOM   2248  N   PHE A 363     -25.207  75.745 -23.905  1.00 56.63           N  
ATOM   2249  CA  PHE A 363     -25.175  75.161 -25.237  1.00 53.71           C  
ATOM   2250  C   PHE A 363     -24.447  73.832 -25.111  1.00 58.13           C  
ATOM   2251  O   PHE A 363     -23.578  73.651 -24.241  1.00 44.85           O  
ATOM   2252  CB  PHE A 363     -24.434  76.072 -26.216  1.00 61.09           C  
ATOM   2253  CG  PHE A 363     -23.074  76.482 -25.742  1.00 68.60           C  
ATOM   2254  CD1 PHE A 363     -21.930  76.027 -26.378  1.00 59.37           C  
ATOM   2255  CD2 PHE A 363     -22.939  77.308 -24.637  1.00 71.95           C  
ATOM   2256  CE1 PHE A 363     -20.683  76.387 -25.917  1.00 58.42           C  
ATOM   2257  CE2 PHE A 363     -21.690  77.673 -24.170  1.00 71.38           C  
ATOM   2258  CZ  PHE A 363     -20.558  77.211 -24.813  1.00 68.82           C  
ATOM   2259  N   ASN A 364     -24.803  72.902 -25.985  1.00 50.29           N  
ATOM   2260  CA  ASN A 364     -24.213  71.579 -25.951  1.00 49.32           C  
ATOM   2261  C   ASN A 364     -23.836  71.133 -27.345  1.00 57.60           C  
ATOM   2262  O   ASN A 364     -24.338  71.639 -28.352  1.00 44.81           O  
ATOM   2263  CB  ASN A 364     -25.226  70.582 -25.408  1.00 38.85           C  
ATOM   2264  CG  ASN A 364     -26.388  70.365 -26.379  1.00 51.01           C  
ATOM   2265  OD1 ASN A 364     -27.470  70.909 -26.187  1.00 64.51           O  
ATOM   2266  ND2 ASN A 364     -26.158  69.587 -27.435  1.00 30.99           N  
ATOM   2267  N   GLY A 365     -22.959  70.148 -27.380  1.00 52.99           N  
ATOM   2268  CA  GLY A 365     -22.523  69.569 -28.626  1.00 56.42           C  
ATOM   2269  C   GLY A 365     -22.125  68.201 -28.142  1.00 67.93           C  
ATOM   2270  O   GLY A 365     -22.290  67.912 -26.958  1.00 70.81           O  
ATOM   2271  N   TRP A 366     -21.608  67.358 -29.020  1.00 62.79           N  
ATOM   2272  CA  TRP A 366     -21.205  66.036 -28.590  1.00 52.10           C  
ATOM   2273  C   TRP A 366     -19.703  65.954 -28.412  1.00 49.61           C  
ATOM   2274  O   TRP A 366     -18.951  66.711 -29.018  1.00 49.23           O  
ATOM   2275  CB  TRP A 366     -21.644  65.021 -29.608  1.00 33.50           C  
ATOM   2276  CG  TRP A 366     -21.126  65.333 -30.928  1.00 15.12           C  
ATOM   2277  CD1 TRP A 366     -19.842  65.196 -31.354  1.00 27.46           C  
ATOM   2278  CD2 TRP A 366     -21.885  65.750 -32.055  1.00 26.96           C  
ATOM   2279  NE1 TRP A 366     -19.753  65.496 -32.692  1.00 38.97           N  
ATOM   2280  CE2 TRP A 366     -20.998  65.840 -33.147  1.00 27.82           C  
ATOM   2281  CE3 TRP A 366     -23.234  66.054 -32.252  1.00 30.44           C  
ATOM   2282  CZ2 TRP A 366     -21.414  66.222 -34.423  1.00 29.78           C  
ATOM   2283  CZ3 TRP A 366     -23.651  66.432 -33.525  1.00 42.90           C  
ATOM   2284  CH2 TRP A 366     -22.741  66.512 -34.594  1.00 21.82           C  
ATOM   2285  N   TYR A 367     -19.282  65.004 -27.591  1.00 52.57           N  
ATOM   2286  CA  TYR A 367     -17.879  64.784 -27.273  1.00 37.04           C  
ATOM   2287  C   TYR A 367     -16.923  64.458 -28.416  1.00 48.56           C  
ATOM   2288  O   TYR A 367     -17.323  64.042 -29.518  1.00 37.38           O  
ATOM   2289  CB  TYR A 367     -17.773  63.653 -26.262  1.00 20.82           C  
ATOM   2290  CG  TYR A 367     -17.848  64.089 -24.831  1.00 22.98           C  
ATOM   2291  CD1 TYR A 367     -16.845  64.862 -24.280  1.00 33.70           C  
ATOM   2292  CD2 TYR A 367     -18.901  63.701 -24.013  1.00 29.86           C  
ATOM   2293  CE1 TYR A 367     -16.873  65.241 -22.951  1.00 38.66           C  
ATOM   2294  CE2 TYR A 367     -18.941  64.075 -22.672  1.00 40.43           C  
ATOM   2295  CZ  TYR A 367     -17.915  64.847 -22.153  1.00 44.56           C  
ATOM   2296  OH  TYR A 367     -17.900  65.227 -20.837  1.00 52.54           O  
ATOM   2297  N   MET A 368     -15.645  64.690 -28.117  1.00 48.74           N  
ATOM   2298  CA  MET A 368     -14.533  64.345 -28.994  1.00 50.74           C  
ATOM   2299  C   MET A 368     -13.790  63.451 -27.999  1.00 51.78           C  
ATOM   2300  O   MET A 368     -13.497  63.869 -26.856  1.00 54.01           O  
ATOM   2301  CB  MET A 368     -13.660  65.542 -29.368  1.00 39.91           C  
ATOM   2302  CG  MET A 368     -12.241  65.105 -29.740  1.00 57.30           C  
ATOM   2303  SD  MET A 368     -11.239  66.153 -30.846  1.00 56.51           S  
ATOM   2304  CE  MET A 368     -12.437  67.107 -31.656  1.00 21.26           C  
ATOM   2305  N   GLY A 369     -13.522  62.218 -28.418  1.00 41.07           N  
ATOM   2306  CA  GLY A 369     -12.882  61.252 -27.537  1.00 40.67           C  
ATOM   2307  C   GLY A 369     -11.838  61.692 -26.524  1.00 50.94           C  
ATOM   2308  O   GLY A 369     -11.932  61.389 -25.328  1.00 48.50           O  
ATOM   2309  N   THR A 370     -10.846  62.423 -27.008  1.00 46.49           N  
ATOM   2310  CA  THR A 370      -9.734  62.855 -26.184  1.00 41.79           C  
ATOM   2311  C   THR A 370      -9.986  63.612 -24.895  1.00 46.54           C  
ATOM   2312  O   THR A 370      -9.186  63.501 -23.960  1.00 44.29           O  
ATOM   2313  CB  THR A 370      -8.770  63.627 -27.031  1.00 40.66           C  
ATOM   2314  OG1 THR A 370      -9.454  64.100 -28.196  1.00 46.18           O  
ATOM   2315  CG2 THR A 370      -7.637  62.712 -27.455  1.00 41.69           C  
ATOM   2316  N   GLU A 371     -11.070  64.381 -24.822  1.00 64.02           N  
ATOM   2317  CA  GLU A 371     -11.353  65.113 -23.588  1.00 73.96           C  
ATOM   2318  C   GLU A 371     -11.707  64.076 -22.537  1.00 63.82           C  
ATOM   2319  O   GLU A 371     -11.168  64.083 -21.425  1.00 57.64           O  
ATOM   2320  CB  GLU A 371     -12.517  66.097 -23.773  1.00 81.49           C  
ATOM   2321  CG  GLU A 371     -12.685  67.093 -22.611  1.00 85.43           C  
ATOM   2322  CD  GLU A 371     -11.486  68.035 -22.434  1.00 84.88           C  
ATOM   2323  OE1 GLU A 371     -10.662  68.151 -23.387  1.00 59.69           O  
ATOM   2324  OE2 GLU A 371     -11.378  68.659 -21.341  1.00 78.45           O  
ATOM   2325  N   ILE A 372     -12.613  63.176 -22.904  1.00 56.87           N  
ATOM   2326  CA  ILE A 372     -13.013  62.110 -21.999  1.00 62.16           C  
ATOM   2327  C   ILE A 372     -11.772  61.256 -21.765  1.00 63.22           C  
ATOM   2328  O   ILE A 372     -11.284  61.128 -20.629  1.00 51.52           O  
ATOM   2329  CB  ILE A 372     -14.106  61.218 -22.620  1.00 59.30           C  
ATOM   2330  CG1 ILE A 372     -15.473  61.893 -22.487  1.00 63.10           C  
ATOM   2331  CG2 ILE A 372     -14.115  59.860 -21.933  1.00 64.78           C  
ATOM   2332  CD1 ILE A 372     -16.648  60.959 -22.678  1.00 60.99           C  
ATOM   2333  N   GLY A 373     -11.265  60.697 -22.864  1.00 49.18           N  
ATOM   2334  CA  GLY A 373     -10.093  59.848 -22.819  1.00 56.14           C  
ATOM   2335  C   GLY A 373      -8.903  60.364 -22.031  1.00 68.99           C  
ATOM   2336  O   GLY A 373      -8.707  59.992 -20.874  1.00 76.98           O  
ATOM   2337  N   VAL A 374      -8.110  61.233 -22.649  1.00 67.13           N  
ATOM   2338  CA  VAL A 374      -6.910  61.747 -22.002  1.00 51.43           C  
ATOM   2339  C   VAL A 374      -7.072  62.869 -20.986  1.00 56.75           C  
ATOM   2340  O   VAL A 374      -6.278  62.963 -20.043  1.00 55.87           O  
ATOM   2341  CB  VAL A 374      -5.856  62.186 -23.062  1.00 46.80           C  
ATOM   2342  CG1 VAL A 374      -6.543  62.627 -24.352  1.00 17.95           C  
ATOM   2343  CG2 VAL A 374      -4.970  63.283 -22.499  1.00 35.64           C  
ATOM   2344  N   ARG A 375      -8.091  63.707 -21.153  1.00 47.67           N  
ATOM   2345  CA  ARG A 375      -8.281  64.833 -20.239  1.00 43.95           C  
ATOM   2346  C   ARG A 375      -8.881  64.537 -18.859  1.00 47.37           C  
ATOM   2347  O   ARG A 375      -8.221  64.755 -17.846  1.00 37.48           O  
ATOM   2348  CB  ARG A 375      -9.077  65.932 -20.941  1.00 36.61           C  
ATOM   2349  CG  ARG A 375      -8.497  66.333 -22.295  1.00 52.96           C  
ATOM   2350  CD  ARG A 375      -7.029  66.743 -22.203  1.00 61.58           C  
ATOM   2351  NE  ARG A 375      -6.849  68.187 -22.059  1.00 56.12           N  
ATOM   2352  CZ  ARG A 375      -6.735  68.811 -20.890  1.00 63.67           C  
ATOM   2353  NH1 ARG A 375      -6.785  68.120 -19.757  1.00 50.56           N  
ATOM   2354  NH2 ARG A 375      -6.559  70.124 -20.854  1.00 65.07           N  
ATOM   2355  N   ASP A 376     -10.117  64.050 -18.790  1.00 56.18           N  
ATOM   2356  CA  ASP A 376     -10.695  63.776 -17.473  1.00 64.64           C  
ATOM   2357  C   ASP A 376     -10.189  62.474 -16.868  1.00 67.82           C  
ATOM   2358  O   ASP A 376     -10.001  62.385 -15.652  1.00 55.35           O  
ATOM   2359  CB  ASP A 376     -12.223  63.738 -17.527  1.00 66.95           C  
ATOM   2360  CG  ASP A 376     -12.783  64.458 -18.724  1.00 60.53           C  
ATOM   2361  OD1 ASP A 376     -13.055  65.675 -18.624  1.00 58.91           O  
ATOM   2362  OD2 ASP A 376     -12.954  63.795 -19.764  1.00 55.62           O  
ATOM   2363  N   PHE A 377      -9.972  61.471 -17.716  1.00 63.47           N  
ATOM   2364  CA  PHE A 377      -9.485  60.171 -17.261  1.00 62.82           C  
ATOM   2365  C   PHE A 377      -8.004  60.184 -16.896  1.00 70.38           C  
ATOM   2366  O   PHE A 377      -7.634  59.864 -15.770  1.00 63.13           O  
ATOM   2367  CB  PHE A 377      -9.700  59.113 -18.341  1.00 53.34           C  
ATOM   2368  CG  PHE A 377     -11.070  58.509 -18.340  1.00 57.70           C  
ATOM   2369  CD1 PHE A 377     -11.785  58.363 -17.149  1.00 48.02           C  
ATOM   2370  CD2 PHE A 377     -11.652  58.087 -19.544  1.00 57.42           C  
ATOM   2371  CE1 PHE A 377     -13.060  57.807 -17.154  1.00 43.23           C  
ATOM   2372  CE2 PHE A 377     -12.927  57.526 -19.572  1.00 28.17           C  
ATOM   2373  CZ  PHE A 377     -13.637  57.385 -18.372  1.00 64.06           C  
ATOM   2374  N   CYS A 378      -7.165  60.560 -17.860  1.00 75.22           N  
ATOM   2375  CA  CYS A 378      -5.715  60.582 -17.676  1.00 79.95           C  
ATOM   2376  C   CYS A 378      -5.091  61.787 -16.960  1.00 74.92           C  
ATOM   2377  O   CYS A 378      -4.227  61.600 -16.098  1.00 75.95           O  
ATOM   2378  CB  CYS A 378      -5.044  60.378 -19.032  1.00 88.55           C  
ATOM   2379  SG  CYS A 378      -5.861  59.113 -20.032  1.00 95.01           S  
ATOM   2380  N   ASP A 379      -5.501  63.007 -17.313  1.00 54.04           N  
ATOM   2381  CA  ASP A 379      -4.971  64.222 -16.672  1.00 65.76           C  
ATOM   2382  C   ASP A 379      -4.684  64.017 -15.179  1.00 68.37           C  
ATOM   2383  O   ASP A 379      -5.559  63.593 -14.425  1.00 67.11           O  
ATOM   2384  CB  ASP A 379      -5.967  65.373 -16.810  1.00 74.77           C  
ATOM   2385  CG  ASP A 379      -5.592  66.354 -17.901  1.00 86.57           C  
ATOM   2386  OD1 ASP A 379      -5.290  65.908 -19.032  1.00 88.92           O  
ATOM   2387  OD2 ASP A 379      -5.608  67.575 -17.622  1.00 81.26           O  
ATOM   2388  N   THR A 380      -3.469  64.340 -14.749  1.00 70.65           N  
ATOM   2389  CA  THR A 380      -3.090  64.171 -13.348  1.00 69.40           C  
ATOM   2390  C   THR A 380      -4.021  64.893 -12.375  1.00 75.07           C  
ATOM   2391  O   THR A 380      -4.284  64.404 -11.277  1.00 76.68           O  
ATOM   2392  CB  THR A 380      -1.643  64.667 -13.084  1.00 67.31           C  
ATOM   2393  OG1 THR A 380      -1.446  64.831 -11.675  1.00 71.59           O  
ATOM   2394  CG2 THR A 380      -1.389  66.005 -13.777  1.00 61.40           C  
ATOM   2395  N   GLN A 381      -4.520  66.053 -12.786  1.00 83.10           N  
ATOM   2396  CA  GLN A 381      -5.399  66.864 -11.946  1.00 84.20           C  
ATOM   2397  C   GLN A 381      -6.875  66.481 -12.012  1.00 79.98           C  
ATOM   2398  O   GLN A 381      -7.723  67.169 -11.452  1.00 77.94           O  
ATOM   2399  CB  GLN A 381      -5.239  68.348 -12.311  1.00 85.25           C  
ATOM   2400  CG  GLN A 381      -5.955  68.775 -13.591  1.00 89.64           C  
ATOM   2401  CD  GLN A 381      -5.152  68.479 -14.847  1.00 94.38           C  
ATOM   2402  OE1 GLN A 381      -4.991  69.338 -15.710  1.00 98.05           O  
ATOM   2403  NE2 GLN A 381      -4.648  67.256 -14.956  1.00 93.92           N  
ATOM   2404  N   ARG A 382      -7.185  65.385 -12.691  1.00 77.55           N  
ATOM   2405  CA  ARG A 382      -8.571  64.948 -12.810  1.00 74.46           C  
ATOM   2406  C   ARG A 382      -8.776  63.562 -12.209  1.00 78.39           C  
ATOM   2407  O   ARG A 382      -8.395  63.316 -11.063  1.00 72.97           O  
ATOM   2408  CB  ARG A 382      -8.995  64.948 -14.281  1.00 59.25           C  
ATOM   2409  CG  ARG A 382      -9.118  66.339 -14.878  1.00 52.63           C  
ATOM   2410  CD  ARG A 382     -10.193  67.164 -14.176  1.00 45.27           C  
ATOM   2411  NE  ARG A 382     -11.544  66.791 -14.593  1.00 35.98           N  
ATOM   2412  CZ  ARG A 382     -11.961  66.745 -15.857  1.00 44.67           C  
ATOM   2413  NH1 ARG A 382     -11.135  67.050 -16.849  1.00 39.15           N  
ATOM   2414  NH2 ARG A 382     -13.207  66.386 -16.131  1.00 50.42           N  
ATOM   2415  N   TYR A 383      -9.388  62.663 -12.979  1.00 81.20           N  
ATOM   2416  CA  TYR A 383      -9.624  61.303 -12.506  1.00 82.86           C  
ATOM   2417  C   TYR A 383      -8.267  60.619 -12.359  1.00 82.74           C  
ATOM   2418  O   TYR A 383      -7.930  60.138 -11.276  1.00 82.40           O  
ATOM   2419  CB  TYR A 383     -10.554  60.561 -13.475  1.00 86.85           C  
ATOM   2420  CG  TYR A 383     -12.010  60.879 -13.197  1.00 93.09           C  
ATOM   2421  CD1 TYR A 383     -12.527  62.148 -13.461  1.00 96.32           C  
ATOM   2422  CD2 TYR A 383     -12.847  59.943 -12.590  1.00 88.68           C  
ATOM   2423  CE1 TYR A 383     -13.836  62.478 -13.121  1.00 87.43           C  
ATOM   2424  CE2 TYR A 383     -14.156  60.264 -12.248  1.00 85.09           C  
ATOM   2425  CZ  TYR A 383     -14.643  61.532 -12.514  1.00 91.11           C  
ATOM   2426  OH  TYR A 383     -15.931  61.853 -12.160  1.00 96.62           O  
ATOM   2427  N   ASN A 384      -7.494  60.583 -13.442  1.00 83.05           N  
ATOM   2428  CA  ASN A 384      -6.139  60.036 -13.412  1.00 76.02           C  
ATOM   2429  C   ASN A 384      -5.908  58.532 -13.275  1.00 76.71           C  
ATOM   2430  O   ASN A 384      -5.366  58.079 -12.265  1.00 83.82           O  
ATOM   2431  CB  ASN A 384      -5.355  60.744 -12.309  1.00 68.57           C  
ATOM   2432  CG  ASN A 384      -3.920  60.316 -12.263  1.00 63.33           C  
ATOM   2433  OD1 ASN A 384      -3.383  59.827 -13.258  1.00 52.25           O  
ATOM   2434  ND2 ASN A 384      -3.284  60.490 -11.108  1.00 50.93           N  
ATOM   2435  N   ILE A 385      -6.296  57.757 -14.281  1.00 68.97           N  
ATOM   2436  CA  ILE A 385      -6.065  56.321 -14.226  1.00 62.26           C  
ATOM   2437  C   ILE A 385      -4.617  56.088 -14.676  1.00 78.02           C  
ATOM   2438  O   ILE A 385      -3.707  56.048 -13.843  1.00 77.85           O  
ATOM   2439  CB  ILE A 385      -7.060  55.544 -15.133  1.00 56.82           C  
ATOM   2440  CG1 ILE A 385      -7.174  56.199 -16.514  1.00 57.27           C  
ATOM   2441  CG2 ILE A 385      -8.425  55.504 -14.465  1.00 44.18           C  
ATOM   2442  CD1 ILE A 385      -8.351  55.691 -17.365  1.00 45.91           C  
ATOM   2443  N   LEU A 386      -4.419  55.962 -15.988  1.00 85.24           N  
ATOM   2444  CA  LEU A 386      -3.105  55.764 -16.617  1.00 84.01           C  
ATOM   2445  C   LEU A 386      -2.134  54.809 -15.931  1.00 82.45           C  
ATOM   2446  O   LEU A 386      -1.795  53.760 -16.483  1.00 78.36           O  
ATOM   2447  CB  LEU A 386      -2.416  57.113 -16.819  1.00 57.67           C  
ATOM   2448  CG  LEU A 386      -1.308  57.119 -17.873  1.00 52.14           C  
ATOM   2449  CD1 LEU A 386      -1.874  57.065 -19.299  1.00 25.61           C  
ATOM   2450  CD2 LEU A 386      -0.487  58.368 -17.674  1.00 51.15           C  
ATOM   2451  N   GLU A 387      -1.656  55.187 -14.749  1.00 80.27           N  
ATOM   2452  CA  GLU A 387      -0.737  54.343 -13.992  1.00 79.54           C  
ATOM   2453  C   GLU A 387      -1.286  52.921 -13.894  1.00 78.32           C  
ATOM   2454  O   GLU A 387      -0.585  51.950 -14.169  1.00 73.05           O  
ATOM   2455  CB  GLU A 387      -0.551  54.894 -12.583  1.00 84.42           C  
ATOM   2456  CG  GLU A 387       0.034  53.885 -11.615  1.00 85.30           C  
ATOM   2457  CD  GLU A 387       1.430  54.261 -11.178  1.00 98.67           C  
ATOM   2458  OE1 GLU A 387       1.707  54.201  -9.962  1.00 97.14           O  
ATOM   2459  OE2 GLU A 387       2.249  54.620 -12.052  1.00100.00           O  
ATOM   2460  N   GLU A 388      -2.546  52.813 -13.486  1.00 78.61           N  
ATOM   2461  CA  GLU A 388      -3.199  51.523 -13.357  1.00 63.98           C  
ATOM   2462  C   GLU A 388      -3.424  50.903 -14.728  1.00 62.47           C  
ATOM   2463  O   GLU A 388      -3.102  49.738 -14.937  1.00 69.35           O  
ATOM   2464  CB  GLU A 388      -4.534  51.673 -12.637  1.00 74.72           C  
ATOM   2465  CG  GLU A 388      -4.580  50.971 -11.292  1.00 92.06           C  
ATOM   2466  CD  GLU A 388      -5.841  51.296 -10.506  1.00100.00           C  
ATOM   2467  OE1 GLU A 388      -6.905  51.482 -11.141  1.00100.00           O  
ATOM   2468  OE2 GLU A 388      -5.766  51.365  -9.257  1.00100.00           O  
ATOM   2469  N   VAL A 389      -3.970  51.665 -15.671  1.00 51.33           N  
ATOM   2470  CA  VAL A 389      -4.189  51.106 -17.004  1.00 58.72           C  
ATOM   2471  C   VAL A 389      -2.823  50.705 -17.555  1.00 64.12           C  
ATOM   2472  O   VAL A 389      -2.710  50.019 -18.576  1.00 57.84           O  
ATOM   2473  CB  VAL A 389      -4.874  52.128 -17.959  1.00 57.49           C  
ATOM   2474  CG1 VAL A 389      -4.712  51.689 -19.410  1.00 48.77           C  
ATOM   2475  CG2 VAL A 389      -6.359  52.228 -17.638  1.00 50.86           C  
ATOM   2476  N   GLY A 390      -1.787  51.144 -16.847  1.00 70.57           N  
ATOM   2477  CA  GLY A 390      -0.424  50.837 -17.229  1.00 75.08           C  
ATOM   2478  C   GLY A 390       0.032  49.546 -16.579  1.00 70.97           C  
ATOM   2479  O   GLY A 390       0.436  48.614 -17.272  1.00 60.21           O  
ATOM   2480  N   ARG A 391      -0.030  49.492 -15.248  1.00 70.38           N  
ATOM   2481  CA  ARG A 391       0.370  48.296 -14.509  1.00 69.16           C  
ATOM   2482  C   ARG A 391      -0.346  47.094 -15.109  1.00 73.43           C  
ATOM   2483  O   ARG A 391       0.285  46.180 -15.634  1.00 78.01           O  
ATOM   2484  CB  ARG A 391      -0.011  48.414 -13.030  1.00 46.95           C  
ATOM   2485  CG  ARG A 391       0.946  49.231 -12.177  1.00 58.22           C  
ATOM   2486  CD  ARG A 391       0.301  49.566 -10.836  1.00 77.57           C  
ATOM   2487  NE  ARG A 391       1.267  49.962  -9.813  1.00 94.58           N  
ATOM   2488  CZ  ARG A 391       0.986  50.746  -8.772  1.00100.00           C  
ATOM   2489  NH1 ARG A 391      -0.240  51.229  -8.607  1.00100.00           N  
ATOM   2490  NH2 ARG A 391       1.930  51.049  -7.889  1.00100.00           N  
ATOM   2491  N   ARG A 392      -1.672  47.108 -15.033  1.00 78.73           N  
ATOM   2492  CA  ARG A 392      -2.474  46.021 -15.571  1.00 73.14           C  
ATOM   2493  C   ARG A 392      -2.334  45.955 -17.086  1.00 66.54           C  
ATOM   2494  O   ARG A 392      -3.041  45.208 -17.756  1.00 63.73           O  
ATOM   2495  CB  ARG A 392      -3.941  46.200 -15.181  1.00 79.61           C  
ATOM   2496  CG  ARG A 392      -4.163  46.575 -13.722  1.00 91.07           C  
ATOM   2497  CD  ARG A 392      -5.461  47.346 -13.558  1.00 97.60           C  
ATOM   2498  NE  ARG A 392      -6.373  46.709 -12.610  1.00100.00           N  
ATOM   2499  CZ  ARG A 392      -7.393  45.927 -12.954  1.00100.00           C  
ATOM   2500  NH1 ARG A 392      -7.648  45.672 -14.231  1.00 85.81           N  
ATOM   2501  NH2 ARG A 392      -8.167  45.399 -12.015  1.00100.00           N  
ATOM   2502  N   MET A 393      -1.427  46.756 -17.626  1.00 68.25           N  
ATOM   2503  CA  MET A 393      -1.169  46.745 -19.059  1.00 76.40           C  
ATOM   2504  C   MET A 393       0.114  45.929 -19.174  1.00 78.78           C  
ATOM   2505  O   MET A 393       0.561  45.565 -20.269  1.00 74.68           O  
ATOM   2506  CB  MET A 393      -0.952  48.169 -19.583  1.00 70.60           C  
ATOM   2507  CG  MET A 393      -0.905  48.265 -21.093  1.00 67.39           C  
ATOM   2508  SD  MET A 393      -2.344  49.018 -21.846  1.00 66.31           S  
ATOM   2509  CE  MET A 393      -1.914  48.845 -23.572  1.00 31.61           C  
ATOM   2510  N   GLY A 394       0.680  45.634 -18.006  1.00 75.73           N  
ATOM   2511  CA  GLY A 394       1.912  44.874 -17.915  1.00 72.96           C  
ATOM   2512  C   GLY A 394       3.106  45.802 -18.007  1.00 74.76           C  
ATOM   2513  O   GLY A 394       4.059  45.698 -17.237  1.00 72.70           O  
ATOM   2514  N   LEU A 395       3.017  46.731 -18.950  1.00 73.24           N  
ATOM   2515  CA  LEU A 395       4.049  47.720 -19.241  1.00 66.38           C  
ATOM   2516  C   LEU A 395       5.027  48.173 -18.154  1.00 71.65           C  
ATOM   2517  O   LEU A 395       4.785  48.022 -16.951  1.00 63.72           O  
ATOM   2518  CB  LEU A 395       3.384  48.944 -19.861  1.00 54.43           C  
ATOM   2519  CG  LEU A 395       2.972  48.782 -21.328  1.00 63.97           C  
ATOM   2520  CD1 LEU A 395       2.621  47.336 -21.662  1.00 58.19           C  
ATOM   2521  CD2 LEU A 395       1.794  49.688 -21.589  1.00 67.92           C  
ATOM   2522  N   GLU A 396       6.135  48.744 -18.625  1.00 75.10           N  
ATOM   2523  CA  GLU A 396       7.221  49.255 -17.793  1.00 82.17           C  
ATOM   2524  C   GLU A 396       6.816  50.531 -17.053  1.00 84.62           C  
ATOM   2525  O   GLU A 396       7.462  51.574 -17.177  1.00 87.07           O  
ATOM   2526  CB  GLU A 396       8.436  49.536 -18.679  1.00 87.92           C  
ATOM   2527  CG  GLU A 396       9.513  48.473 -18.620  1.00 91.79           C  
ATOM   2528  CD  GLU A 396      10.648  48.860 -17.694  1.00 94.07           C  
ATOM   2529  OE1 GLU A 396      11.774  49.060 -18.197  1.00 93.88           O  
ATOM   2530  OE2 GLU A 396      10.413  48.969 -16.468  1.00 87.44           O  
ATOM   2531  N   THR A 397       5.749  50.424 -16.273  1.00 86.16           N  
ATOM   2532  CA  THR A 397       5.195  51.535 -15.506  1.00 85.38           C  
ATOM   2533  C   THR A 397       6.203  52.363 -14.699  1.00 82.85           C  
ATOM   2534  O   THR A 397       5.866  53.434 -14.194  1.00 82.52           O  
ATOM   2535  CB  THR A 397       4.070  50.998 -14.574  1.00 92.96           C  
ATOM   2536  OG1 THR A 397       2.811  51.112 -15.247  1.00 93.43           O  
ATOM   2537  CG2 THR A 397       4.016  51.756 -13.251  1.00 89.67           C  
ATOM   2538  N   HIS A 398       7.441  51.891 -14.597  1.00 85.05           N  
ATOM   2539  CA  HIS A 398       8.446  52.615 -13.824  1.00 84.24           C  
ATOM   2540  C   HIS A 398       9.656  53.135 -14.594  1.00 83.89           C  
ATOM   2541  O   HIS A 398      10.577  53.699 -14.000  1.00 82.09           O  
ATOM   2542  CB  HIS A 398       8.926  51.746 -12.669  1.00 92.26           C  
ATOM   2543  CG  HIS A 398       8.086  51.869 -11.441  1.00100.00           C  
ATOM   2544  ND1 HIS A 398       8.528  51.488 -10.193  1.00100.00           N  
ATOM   2545  CD2 HIS A 398       6.824  52.333 -11.269  1.00100.00           C  
ATOM   2546  CE1 HIS A 398       7.576  51.710  -9.305  1.00100.00           C  
ATOM   2547  NE2 HIS A 398       6.532  52.223  -9.931  1.00100.00           N  
ATOM   2548  N   THR A 399       9.658  52.956 -15.908  1.00 74.89           N  
ATOM   2549  CA  THR A 399      10.771  53.424 -16.713  1.00 73.09           C  
ATOM   2550  C   THR A 399      10.262  54.442 -17.722  1.00 73.41           C  
ATOM   2551  O   THR A 399      10.251  54.196 -18.918  1.00 74.45           O  
ATOM   2552  CB  THR A 399      11.474  52.225 -17.405  1.00 77.84           C  
ATOM   2553  OG1 THR A 399      12.416  51.649 -16.489  1.00 86.04           O  
ATOM   2554  CG2 THR A 399      12.219  52.653 -18.666  1.00 76.19           C  
ATOM   2555  N   LEU A 400       9.832  55.590 -17.208  1.00 71.73           N  
ATOM   2556  CA  LEU A 400       9.309  56.686 -18.018  1.00 62.69           C  
ATOM   2557  C   LEU A 400       9.666  56.567 -19.502  1.00 61.21           C  
ATOM   2558  O   LEU A 400       8.789  56.538 -20.375  1.00 52.85           O  
ATOM   2559  CB  LEU A 400       9.838  58.012 -17.463  1.00 63.68           C  
ATOM   2560  CG  LEU A 400       9.129  59.335 -17.761  1.00 53.44           C  
ATOM   2561  CD1 LEU A 400       7.745  59.095 -18.348  1.00 45.68           C  
ATOM   2562  CD2 LEU A 400       9.048  60.133 -16.471  1.00 43.75           C  
ATOM   2563  N   ALA A 401      10.962  56.484 -19.779  1.00 56.33           N  
ATOM   2564  CA  ALA A 401      11.453  56.381 -21.149  1.00 54.76           C  
ATOM   2565  C   ALA A 401      10.796  55.277 -21.972  1.00 53.25           C  
ATOM   2566  O   ALA A 401      10.854  55.297 -23.202  1.00 46.93           O  
ATOM   2567  CB  ALA A 401      12.953  56.180 -21.134  1.00 38.82           C  
ATOM   2568  N   SER A 402      10.175  54.319 -21.293  1.00 51.53           N  
ATOM   2569  CA  SER A 402       9.536  53.196 -21.965  1.00 38.84           C  
ATOM   2570  C   SER A 402       8.479  53.615 -22.948  1.00 48.39           C  
ATOM   2571  O   SER A 402       8.274  52.932 -23.948  1.00 47.30           O  
ATOM   2572  CB  SER A 402       8.900  52.250 -20.956  1.00 33.97           C  
ATOM   2573  OG  SER A 402       8.716  52.885 -19.707  1.00 41.21           O  
ATOM   2574  N   LEU A 403       7.819  54.739 -22.667  1.00 54.60           N  
ATOM   2575  CA  LEU A 403       6.734  55.246 -23.508  1.00 55.62           C  
ATOM   2576  C   LEU A 403       5.469  54.483 -23.113  1.00 58.95           C  
ATOM   2577  O   LEU A 403       4.549  54.302 -23.918  1.00 45.65           O  
ATOM   2578  CB  LEU A 403       7.026  55.017 -25.001  1.00 36.03           C  
ATOM   2579  CG  LEU A 403       8.223  55.735 -25.620  1.00 35.55           C  
ATOM   2580  CD1 LEU A 403       7.805  56.388 -26.939  1.00 24.02           C  
ATOM   2581  CD2 LEU A 403       8.765  56.765 -24.631  1.00 25.70           C  
ATOM   2582  N   TRP A 404       5.434  54.028 -21.864  1.00 53.03           N  
ATOM   2583  CA  TRP A 404       4.290  53.280 -21.389  1.00 50.43           C  
ATOM   2584  C   TRP A 404       3.043  54.136 -21.357  1.00 55.67           C  
ATOM   2585  O   TRP A 404       1.978  53.697 -21.788  1.00 52.96           O  
ATOM   2586  CB  TRP A 404       4.579  52.683 -20.019  1.00 42.43           C  
ATOM   2587  CG  TRP A 404       4.791  53.650 -18.912  1.00 43.95           C  
ATOM   2588  CD1 TRP A 404       5.985  54.009 -18.360  1.00 53.33           C  
ATOM   2589  CD2 TRP A 404       3.779  54.231 -18.086  1.00 53.52           C  
ATOM   2590  NE1 TRP A 404       5.784  54.766 -17.232  1.00 47.82           N  
ATOM   2591  CE2 TRP A 404       4.437  54.918 -17.038  1.00 58.16           C  
ATOM   2592  CE3 TRP A 404       2.379  54.234 -18.126  1.00 40.42           C  
ATOM   2593  CZ2 TRP A 404       3.742  55.602 -16.032  1.00 46.78           C  
ATOM   2594  CZ3 TRP A 404       1.689  54.909 -17.127  1.00 57.83           C  
ATOM   2595  CH2 TRP A 404       2.375  55.586 -16.091  1.00 40.81           C  
ATOM   2596  N   LYS A 405       3.173  55.358 -20.850  1.00 61.01           N  
ATOM   2597  CA  LYS A 405       2.045  56.283 -20.807  1.00 51.99           C  
ATOM   2598  C   LYS A 405       1.570  56.473 -22.248  1.00 48.04           C  
ATOM   2599  O   LYS A 405       0.372  56.570 -22.520  1.00 51.84           O  
ATOM   2600  CB  LYS A 405       2.484  57.622 -20.217  1.00 29.82           C  
ATOM   2601  CG  LYS A 405       3.511  57.485 -19.099  1.00 29.44           C  
ATOM   2602  CD  LYS A 405       3.143  58.313 -17.875  1.00 26.27           C  
ATOM   2603  CE  LYS A 405       3.866  59.655 -17.844  1.00 43.47           C  
ATOM   2604  NZ  LYS A 405       4.218  60.072 -16.454  1.00 46.52           N  
ATOM   2605  N   ASP A 406       2.526  56.518 -23.167  1.00 35.18           N  
ATOM   2606  CA  ASP A 406       2.219  56.671 -24.581  1.00 45.37           C  
ATOM   2607  C   ASP A 406       1.423  55.447 -25.025  1.00 50.68           C  
ATOM   2608  O   ASP A 406       0.574  55.525 -25.910  1.00 55.34           O  
ATOM   2609  CB  ASP A 406       3.516  56.755 -25.394  1.00 55.75           C  
ATOM   2610  CG  ASP A 406       4.001  58.180 -25.595  1.00 54.08           C  
ATOM   2611  OD1 ASP A 406       4.583  58.766 -24.650  1.00 47.67           O  
ATOM   2612  OD2 ASP A 406       3.803  58.707 -26.710  1.00 56.58           O  
ATOM   2613  N   ARG A 407       1.720  54.311 -24.403  1.00 63.32           N  
ATOM   2614  CA  ARG A 407       1.049  53.055 -24.720  1.00 63.28           C  
ATOM   2615  C   ARG A 407      -0.326  53.023 -24.078  1.00 53.46           C  
ATOM   2616  O   ARG A 407      -1.341  52.893 -24.764  1.00 41.44           O  
ATOM   2617  CB  ARG A 407       1.869  51.875 -24.195  1.00 67.82           C  
ATOM   2618  CG  ARG A 407       2.947  51.401 -25.134  1.00 59.00           C  
ATOM   2619  CD  ARG A 407       2.396  50.411 -26.152  1.00 62.42           C  
ATOM   2620  NE  ARG A 407       3.365  50.129 -27.209  1.00 49.80           N  
ATOM   2621  CZ  ARG A 407       4.644  49.817 -27.001  1.00 50.25           C  
ATOM   2622  NH1 ARG A 407       5.140  49.737 -25.758  1.00 20.10           N  
ATOM   2623  NH2 ARG A 407       5.431  49.599 -28.047  1.00 25.87           N  
ATOM   2624  N   ALA A 408      -0.332  53.136 -22.752  1.00 41.31           N  
ATOM   2625  CA  ALA A 408      -1.549  53.121 -21.952  1.00 51.74           C  
ATOM   2626  C   ALA A 408      -2.626  53.967 -22.604  1.00 60.29           C  
ATOM   2627  O   ALA A 408      -3.588  53.442 -23.164  1.00 63.87           O  
ATOM   2628  CB  ALA A 408      -1.256  53.640 -20.543  1.00 46.95           C  
ATOM   2629  N   VAL A 409      -2.452  55.282 -22.522  1.00 63.56           N  
ATOM   2630  CA  VAL A 409      -3.391  56.226 -23.106  1.00 59.71           C  
ATOM   2631  C   VAL A 409      -4.030  55.683 -24.381  1.00 49.94           C  
ATOM   2632  O   VAL A 409      -5.218  55.393 -24.393  1.00 60.58           O  
ATOM   2633  CB  VAL A 409      -2.695  57.566 -23.422  1.00 60.18           C  
ATOM   2634  CG1 VAL A 409      -3.555  58.403 -24.354  1.00 60.97           C  
ATOM   2635  CG2 VAL A 409      -2.434  58.320 -22.134  1.00 55.16           C  
ATOM   2636  N   THR A 410      -3.244  55.534 -25.444  1.00 32.07           N  
ATOM   2637  CA  THR A 410      -3.768  55.034 -26.713  1.00 47.34           C  
ATOM   2638  C   THR A 410      -4.801  53.927 -26.560  1.00 45.76           C  
ATOM   2639  O   THR A 410      -5.753  53.850 -27.333  1.00 48.33           O  
ATOM   2640  CB  THR A 410      -2.648  54.509 -27.632  1.00 60.10           C  
ATOM   2641  OG1 THR A 410      -1.463  55.290 -27.437  1.00 87.36           O  
ATOM   2642  CG2 THR A 410      -3.079  54.596 -29.106  1.00 40.74           C  
ATOM   2643  N   GLU A 411      -4.621  53.057 -25.576  1.00 59.45           N  
ATOM   2644  CA  GLU A 411      -5.597  51.990 -25.380  1.00 66.41           C  
ATOM   2645  C   GLU A 411      -6.862  52.624 -24.775  1.00 64.97           C  
ATOM   2646  O   GLU A 411      -7.971  52.453 -25.304  1.00 55.50           O  
ATOM   2647  CB  GLU A 411      -5.022  50.886 -24.466  1.00 49.85           C  
ATOM   2648  CG  GLU A 411      -4.250  49.747 -25.196  1.00 23.36           C  
ATOM   2649  CD  GLU A 411      -4.490  49.685 -26.721  1.00 50.84           C  
ATOM   2650  OE1 GLU A 411      -5.662  49.599 -27.152  1.00 36.92           O  
ATOM   2651  OE2 GLU A 411      -3.504  49.715 -27.495  1.00 32.66           O  
ATOM   2652  N   ILE A 412      -6.677  53.374 -23.684  1.00 54.74           N  
ATOM   2653  CA  ILE A 412      -7.769  54.068 -22.999  1.00 42.76           C  
ATOM   2654  C   ILE A 412      -8.638  54.838 -23.988  1.00 46.50           C  
ATOM   2655  O   ILE A 412      -9.854  54.855 -23.874  1.00 45.18           O  
ATOM   2656  CB  ILE A 412      -7.250  55.106 -21.987  1.00 22.39           C  
ATOM   2657  CG1 ILE A 412      -6.619  54.425 -20.784  1.00 30.32           C  
ATOM   2658  CG2 ILE A 412      -8.390  55.956 -21.501  1.00 18.65           C  
ATOM   2659  CD1 ILE A 412      -6.115  55.407 -19.736  1.00 24.81           C  
ATOM   2660  N   ASN A 413      -8.005  55.496 -24.948  1.00 52.89           N  
ATOM   2661  CA  ASN A 413      -8.740  56.266 -25.933  1.00 66.85           C  
ATOM   2662  C   ASN A 413      -9.551  55.351 -26.841  1.00 68.74           C  
ATOM   2663  O   ASN A 413     -10.628  55.726 -27.304  1.00 65.30           O  
ATOM   2664  CB  ASN A 413      -7.775  57.122 -26.764  1.00 78.53           C  
ATOM   2665  CG  ASN A 413      -8.108  58.613 -26.703  1.00 87.91           C  
ATOM   2666  OD1 ASN A 413      -9.060  59.078 -27.339  1.00 84.76           O  
ATOM   2667  ND2 ASN A 413      -7.320  59.367 -25.939  1.00 73.39           N  
ATOM   2668  N   VAL A 414      -9.044  54.147 -27.094  1.00 73.84           N  
ATOM   2669  CA  VAL A 414      -9.766  53.210 -27.950  1.00 80.03           C  
ATOM   2670  C   VAL A 414     -10.954  52.638 -27.197  1.00 73.61           C  
ATOM   2671  O   VAL A 414     -11.974  52.295 -27.794  1.00 69.42           O  
ATOM   2672  CB  VAL A 414      -8.882  52.042 -28.425  1.00 80.74           C  
ATOM   2673  CG1 VAL A 414      -9.649  51.201 -29.442  1.00 69.71           C  
ATOM   2674  CG2 VAL A 414      -7.612  52.576 -29.053  1.00 83.01           C  
ATOM   2675  N   ALA A 415     -10.810  52.536 -25.881  1.00 59.18           N  
ATOM   2676  CA  ALA A 415     -11.878  52.029 -25.034  1.00 61.83           C  
ATOM   2677  C   ALA A 415     -13.054  52.986 -25.109  1.00 69.03           C  
ATOM   2678  O   ALA A 415     -14.117  52.655 -25.640  1.00 66.36           O  
ATOM   2679  CB  ALA A 415     -11.403  51.945 -23.625  1.00 43.29           C  
ATOM   2680  N   VAL A 416     -12.842  54.173 -24.547  1.00 68.83           N  
ATOM   2681  CA  VAL A 416     -13.838  55.230 -24.528  1.00 40.16           C  
ATOM   2682  C   VAL A 416     -14.552  55.193 -25.863  1.00 37.49           C  
ATOM   2683  O   VAL A 416     -15.714  54.817 -25.931  1.00 45.54           O  
ATOM   2684  CB  VAL A 416     -13.171  56.603 -24.333  1.00 33.39           C  
ATOM   2685  CG1 VAL A 416     -14.002  57.682 -25.009  1.00 32.30           C  
ATOM   2686  CG2 VAL A 416     -12.974  56.889 -22.825  1.00  7.93           C  
ATOM   2687  N   LEU A 417     -13.848  55.564 -26.924  1.00 37.90           N  
ATOM   2688  CA  LEU A 417     -14.431  55.551 -28.257  1.00 49.57           C  
ATOM   2689  C   LEU A 417     -15.235  54.271 -28.445  1.00 53.74           C  
ATOM   2690  O   LEU A 417     -16.409  54.324 -28.799  1.00 54.33           O  
ATOM   2691  CB  LEU A 417     -13.332  55.637 -29.319  1.00 54.77           C  
ATOM   2692  CG  LEU A 417     -13.099  57.023 -29.927  1.00 54.61           C  
ATOM   2693  CD1 LEU A 417     -11.671  57.471 -29.651  1.00 66.41           C  
ATOM   2694  CD2 LEU A 417     -13.374  56.983 -31.418  1.00 37.63           C  
ATOM   2695  N   HIS A 418     -14.603  53.126 -28.194  1.00 63.19           N  
ATOM   2696  CA  HIS A 418     -15.280  51.838 -28.331  1.00 64.78           C  
ATOM   2697  C   HIS A 418     -16.626  51.850 -27.623  1.00 61.28           C  
ATOM   2698  O   HIS A 418     -17.674  51.806 -28.274  1.00 48.39           O  
ATOM   2699  CB  HIS A 418     -14.442  50.707 -27.749  1.00 72.01           C  
ATOM   2700  CG  HIS A 418     -15.125  49.377 -27.804  1.00 69.62           C  
ATOM   2701  ND1 HIS A 418     -15.396  48.630 -26.676  1.00 57.76           N  
ATOM   2702  CD2 HIS A 418     -15.608  48.669 -28.853  1.00 52.26           C  
ATOM   2703  CE1 HIS A 418     -16.017  47.520 -27.031  1.00 54.67           C  
ATOM   2704  NE2 HIS A 418     -16.158  47.519 -28.345  1.00 54.63           N  
ATOM   2705  N   SER A 419     -16.587  51.884 -26.290  1.00 38.17           N  
ATOM   2706  CA  SER A 419     -17.806  51.927 -25.495  1.00 43.63           C  
ATOM   2707  C   SER A 419     -18.852  52.743 -26.255  1.00 56.95           C  
ATOM   2708  O   SER A 419     -19.814  52.196 -26.784  1.00 64.21           O  
ATOM   2709  CB  SER A 419     -17.536  52.582 -24.140  1.00 38.93           C  
ATOM   2710  OG  SER A 419     -16.783  51.732 -23.298  1.00 36.25           O  
ATOM   2711  N   PHE A 420     -18.646  54.053 -26.315  1.00 60.94           N  
ATOM   2712  CA  PHE A 420     -19.554  54.949 -27.022  1.00 61.02           C  
ATOM   2713  C   PHE A 420     -20.179  54.281 -28.248  1.00 54.38           C  
ATOM   2714  O   PHE A 420     -21.337  53.899 -28.200  1.00 61.30           O  
ATOM   2715  CB  PHE A 420     -18.820  56.231 -27.439  1.00 62.21           C  
ATOM   2716  CG  PHE A 420     -19.031  57.387 -26.492  1.00 60.99           C  
ATOM   2717  CD1 PHE A 420     -18.416  57.400 -25.235  1.00 55.35           C  
ATOM   2718  CD2 PHE A 420     -19.857  58.451 -26.848  1.00 40.89           C  
ATOM   2719  CE1 PHE A 420     -18.622  58.452 -24.343  1.00 23.75           C  
ATOM   2720  CE2 PHE A 420     -20.071  59.503 -25.969  1.00 50.75           C  
ATOM   2721  CZ  PHE A 420     -19.451  59.503 -24.709  1.00 48.91           C  
ATOM   2722  N   GLN A 421     -19.428  54.120 -29.334  1.00 49.22           N  
ATOM   2723  CA  GLN A 421     -19.982  53.489 -30.540  1.00 61.72           C  
ATOM   2724  C   GLN A 421     -20.876  52.311 -30.182  1.00 61.55           C  
ATOM   2725  O   GLN A 421     -21.917  52.085 -30.812  1.00 51.71           O  
ATOM   2726  CB  GLN A 421     -18.876  52.976 -31.461  1.00 65.13           C  
ATOM   2727  CG  GLN A 421     -17.852  54.005 -31.861  1.00 79.99           C  
ATOM   2728  CD  GLN A 421     -16.476  53.647 -31.352  1.00 92.04           C  
ATOM   2729  OE1 GLN A 421     -16.278  52.583 -30.766  1.00 90.67           O  
ATOM   2730  NE2 GLN A 421     -15.515  54.533 -31.568  1.00 92.68           N  
ATOM   2731  N   LYS A 422     -20.456  51.557 -29.169  1.00 60.92           N  
ATOM   2732  CA  LYS A 422     -21.211  50.394 -28.719  1.00 59.29           C  
ATOM   2733  C   LYS A 422     -22.525  50.841 -28.085  1.00 57.99           C  
ATOM   2734  O   LYS A 422     -23.567  50.772 -28.738  1.00 63.30           O  
ATOM   2735  CB  LYS A 422     -20.376  49.570 -27.730  1.00 59.36           C  
ATOM   2736  CG  LYS A 422     -21.178  48.668 -26.805  1.00 63.67           C  
ATOM   2737  CD  LYS A 422     -20.269  47.894 -25.858  1.00 64.92           C  
ATOM   2738  CE  LYS A 422     -20.059  46.458 -26.330  1.00 62.30           C  
ATOM   2739  NZ  LYS A 422     -19.989  46.347 -27.815  1.00 59.95           N  
ATOM   2740  N   GLN A 423     -22.478  51.311 -26.837  1.00 47.68           N  
ATOM   2741  CA  GLN A 423     -23.677  51.768 -26.136  1.00 41.92           C  
ATOM   2742  C   GLN A 423     -24.446  52.844 -26.906  1.00 41.82           C  
ATOM   2743  O   GLN A 423     -25.206  53.618 -26.331  1.00 52.09           O  
ATOM   2744  CB  GLN A 423     -23.299  52.293 -24.762  1.00 33.44           C  
ATOM   2745  CG  GLN A 423     -22.139  51.553 -24.135  1.00 36.70           C  
ATOM   2746  CD  GLN A 423     -22.040  51.827 -22.650  1.00 57.40           C  
ATOM   2747  OE1 GLN A 423     -22.958  52.388 -22.054  1.00 65.76           O  
ATOM   2748  NE2 GLN A 423     -20.930  51.436 -22.045  1.00 52.29           N  
ATOM   2749  N   ASN A 424     -24.216  52.877 -28.213  1.00 38.18           N  
ATOM   2750  CA  ASN A 424     -24.844  53.790 -29.157  1.00 50.14           C  
ATOM   2751  C   ASN A 424     -24.923  55.314 -28.906  1.00 62.38           C  
ATOM   2752  O   ASN A 424     -25.860  55.974 -29.364  1.00 63.50           O  
ATOM   2753  CB  ASN A 424     -26.222  53.248 -29.497  1.00 47.81           C  
ATOM   2754  CG  ASN A 424     -26.290  52.735 -30.905  1.00 60.00           C  
ATOM   2755  OD1 ASN A 424     -25.738  53.347 -31.820  1.00 57.36           O  
ATOM   2756  ND2 ASN A 424     -26.957  51.607 -31.096  1.00 73.87           N  
ATOM   2757  N   VAL A 425     -23.926  55.872 -28.222  1.00 62.31           N  
ATOM   2758  CA  VAL A 425     -23.875  57.308 -27.948  1.00 57.70           C  
ATOM   2759  C   VAL A 425     -22.958  57.978 -28.963  1.00 61.55           C  
ATOM   2760  O   VAL A 425     -21.919  57.418 -29.319  1.00 57.39           O  
ATOM   2761  CB  VAL A 425     -23.314  57.590 -26.555  1.00 52.00           C  
ATOM   2762  CG1 VAL A 425     -23.785  58.941 -26.080  1.00 59.25           C  
ATOM   2763  CG2 VAL A 425     -23.749  56.506 -25.599  1.00 70.68           C  
ATOM   2764  N   THR A 426     -23.329  59.173 -29.421  1.00 60.54           N  
ATOM   2765  CA  THR A 426     -22.512  59.889 -30.402  1.00 55.34           C  
ATOM   2766  C   THR A 426     -21.164  60.315 -29.836  1.00 56.69           C  
ATOM   2767  O   THR A 426     -21.041  60.634 -28.651  1.00 56.24           O  
ATOM   2768  CB  THR A 426     -23.202  61.163 -30.929  1.00 55.49           C  
ATOM   2769  OG1 THR A 426     -24.498  60.842 -31.452  1.00 64.43           O  
ATOM   2770  CG2 THR A 426     -22.354  61.790 -32.028  1.00 28.86           C  
ATOM   2771  N   ILE A 427     -20.155  60.314 -30.701  1.00 50.40           N  
ATOM   2772  CA  ILE A 427     -18.803  60.709 -30.326  1.00 46.81           C  
ATOM   2773  C   ILE A 427     -18.011  60.836 -31.605  1.00 49.72           C  
ATOM   2774  O   ILE A 427     -18.510  60.485 -32.675  1.00 35.96           O  
ATOM   2775  CB  ILE A 427     -18.119  59.670 -29.438  1.00 30.91           C  
ATOM   2776  CG1 ILE A 427     -16.951  60.321 -28.694  1.00 31.68           C  
ATOM   2777  CG2 ILE A 427     -17.633  58.509 -30.295  1.00 27.13           C  
ATOM   2778  CD1 ILE A 427     -16.809  59.882 -27.250  1.00 36.72           C  
ATOM   2779  N   MET A 428     -16.778  61.323 -31.496  1.00 56.01           N  
ATOM   2780  CA  MET A 428     -15.938  61.503 -32.669  1.00 63.98           C  
ATOM   2781  C   MET A 428     -14.463  61.552 -32.296  1.00 62.90           C  
ATOM   2782  O   MET A 428     -14.030  62.412 -31.523  1.00 76.11           O  
ATOM   2783  CB  MET A 428     -16.363  62.782 -33.392  1.00 65.92           C  
ATOM   2784  CG  MET A 428     -15.475  63.228 -34.525  1.00 65.17           C  
ATOM   2785  SD  MET A 428     -16.166  64.717 -35.286  1.00 86.46           S  
ATOM   2786  CE  MET A 428     -16.181  64.244 -37.053  1.00 60.27           C  
ATOM   2787  N   ASP A 429     -13.715  60.591 -32.836  1.00 65.92           N  
ATOM   2788  CA  ASP A 429     -12.275  60.466 -32.619  1.00 64.06           C  
ATOM   2789  C   ASP A 429     -11.654  61.748 -33.146  1.00 64.92           C  
ATOM   2790  O   ASP A 429     -12.114  62.282 -34.158  1.00 57.84           O  
ATOM   2791  CB  ASP A 429     -11.739  59.294 -33.424  1.00 59.92           C  
ATOM   2792  CG  ASP A 429     -12.041  59.437 -34.902  1.00 64.62           C  
ATOM   2793  OD1 ASP A 429     -11.105  59.699 -35.687  1.00 48.08           O  
ATOM   2794  OD2 ASP A 429     -13.224  59.302 -35.281  1.00 63.48           O  
ATOM   2795  N   HIS A 430     -10.598  62.230 -32.495  1.00 55.31           N  
ATOM   2796  CA  HIS A 430      -9.994  63.481 -32.928  1.00 52.88           C  
ATOM   2797  C   HIS A 430      -9.636  63.554 -34.402  1.00 46.52           C  
ATOM   2798  O   HIS A 430     -10.088  64.453 -35.098  1.00 49.51           O  
ATOM   2799  CB  HIS A 430      -8.769  63.838 -32.079  1.00 51.74           C  
ATOM   2800  CG  HIS A 430      -7.958  62.664 -31.639  1.00 65.61           C  
ATOM   2801  ND1 HIS A 430      -7.998  62.174 -30.353  1.00 63.96           N  
ATOM   2802  CD2 HIS A 430      -7.024  61.934 -32.293  1.00 62.12           C  
ATOM   2803  CE1 HIS A 430      -7.120  61.191 -30.232  1.00 68.16           C  
ATOM   2804  NE2 HIS A 430      -6.517  61.027 -31.395  1.00 64.42           N  
ATOM   2805  N   HIS A 431      -8.833  62.622 -34.889  1.00 35.32           N  
ATOM   2806  CA  HIS A 431      -8.455  62.649 -36.295  1.00 48.25           C  
ATOM   2807  C   HIS A 431      -9.578  63.116 -37.217  1.00 48.64           C  
ATOM   2808  O   HIS A 431      -9.470  64.173 -37.830  1.00 43.31           O  
ATOM   2809  CB  HIS A 431      -7.947  61.273 -36.734  1.00 52.14           C  
ATOM   2810  CG  HIS A 431      -6.742  60.819 -35.976  1.00 50.43           C  
ATOM   2811  ND1 HIS A 431      -5.464  60.912 -36.481  1.00 43.17           N  
ATOM   2812  CD2 HIS A 431      -6.616  60.335 -34.718  1.00 53.07           C  
ATOM   2813  CE1 HIS A 431      -4.603  60.507 -35.562  1.00 61.39           C  
ATOM   2814  NE2 HIS A 431      -5.277  60.153 -34.483  1.00 33.91           N  
ATOM   2815  N   THR A 432     -10.660  62.349 -37.310  1.00 63.38           N  
ATOM   2816  CA  THR A 432     -11.771  62.732 -38.184  1.00 64.52           C  
ATOM   2817  C   THR A 432     -12.205  64.177 -37.940  1.00 61.04           C  
ATOM   2818  O   THR A 432     -12.632  64.866 -38.872  1.00 45.43           O  
ATOM   2819  CB  THR A 432     -12.996  61.810 -37.988  1.00 60.16           C  
ATOM   2820  OG1 THR A 432     -12.895  61.154 -36.719  1.00 54.38           O  
ATOM   2821  CG2 THR A 432     -13.078  60.765 -39.111  1.00 38.25           C  
ATOM   2822  N   ALA A 433     -12.096  64.628 -36.689  1.00 56.88           N  
ATOM   2823  CA  ALA A 433     -12.470  65.999 -36.321  1.00 51.40           C  
ATOM   2824  C   ALA A 433     -11.557  66.968 -37.053  1.00 50.72           C  
ATOM   2825  O   ALA A 433     -12.004  67.745 -37.895  1.00 48.03           O  
ATOM   2826  CB  ALA A 433     -12.346  66.205 -34.793  1.00 17.37           C  
ATOM   2827  N   SER A 434     -10.271  66.904 -36.727  1.00 50.83           N  
ATOM   2828  CA  SER A 434      -9.276  67.758 -37.350  1.00 48.99           C  
ATOM   2829  C   SER A 434      -9.444  67.768 -38.867  1.00 47.47           C  
ATOM   2830  O   SER A 434      -9.447  68.826 -39.491  1.00 58.25           O  
ATOM   2831  CB  SER A 434      -7.876  67.276 -36.971  1.00 39.74           C  
ATOM   2832  OG  SER A 434      -7.788  67.092 -35.567  1.00 53.75           O  
ATOM   2833  N   GLU A 435      -9.600  66.592 -39.459  1.00 36.40           N  
ATOM   2834  CA  GLU A 435      -9.767  66.511 -40.900  1.00 48.27           C  
ATOM   2835  C   GLU A 435     -10.899  67.429 -41.345  1.00 54.57           C  
ATOM   2836  O   GLU A 435     -10.794  68.115 -42.365  1.00 57.73           O  
ATOM   2837  CB  GLU A 435     -10.071  65.068 -41.328  1.00 60.16           C  
ATOM   2838  CG  GLU A 435      -9.290  63.998 -40.570  1.00 76.98           C  
ATOM   2839  CD  GLU A 435      -8.196  63.356 -41.409  1.00 93.29           C  
ATOM   2840  OE1 GLU A 435      -8.400  63.218 -42.637  1.00 86.13           O  
ATOM   2841  OE2 GLU A 435      -7.137  62.992 -40.840  1.00 84.24           O  
ATOM   2842  N   SER A 436     -11.978  67.448 -40.569  1.00 62.75           N  
ATOM   2843  CA  SER A 436     -13.138  68.271 -40.899  1.00 74.93           C  
ATOM   2844  C   SER A 436     -12.936  69.746 -40.573  1.00 67.92           C  
ATOM   2845  O   SER A 436     -13.291  70.619 -41.375  1.00 62.78           O  
ATOM   2846  CB  SER A 436     -14.385  67.750 -40.173  1.00 74.53           C  
ATOM   2847  OG  SER A 436     -14.467  68.262 -38.855  1.00 74.88           O  
ATOM   2848  N   PHE A 437     -12.372  70.031 -39.403  1.00 55.89           N  
ATOM   2849  CA  PHE A 437     -12.152  71.414 -39.033  1.00 50.18           C  
ATOM   2850  C   PHE A 437     -11.421  72.125 -40.152  1.00 53.13           C  
ATOM   2851  O   PHE A 437     -11.745  73.260 -40.490  1.00 64.28           O  
ATOM   2852  CB  PHE A 437     -11.328  71.543 -37.762  1.00 47.79           C  
ATOM   2853  CG  PHE A 437     -11.061  72.963 -37.392  1.00 57.30           C  
ATOM   2854  CD1 PHE A 437     -11.837  73.604 -36.434  1.00 68.97           C  
ATOM   2855  CD2 PHE A 437     -10.106  73.698 -38.080  1.00 59.92           C  
ATOM   2856  CE1 PHE A 437     -11.673  74.959 -36.177  1.00 60.40           C  
ATOM   2857  CE2 PHE A 437      -9.935  75.046 -37.833  1.00 63.12           C  
ATOM   2858  CZ  PHE A 437     -10.720  75.681 -36.882  1.00 69.04           C  
ATOM   2859  N   MET A 438     -10.422  71.459 -40.716  1.00 50.59           N  
ATOM   2860  CA  MET A 438      -9.663  72.045 -41.803  1.00 49.47           C  
ATOM   2861  C   MET A 438     -10.623  72.373 -42.922  1.00 48.76           C  
ATOM   2862  O   MET A 438     -10.610  73.483 -43.441  1.00 52.65           O  
ATOM   2863  CB  MET A 438      -8.587  71.080 -42.303  1.00 52.01           C  
ATOM   2864  CG  MET A 438      -7.177  71.666 -42.261  1.00 59.12           C  
ATOM   2865  SD  MET A 438      -6.475  71.704 -40.588  1.00 62.26           S  
ATOM   2866  CE  MET A 438      -7.248  73.149 -39.921  1.00 65.76           C  
ATOM   2867  N   LYS A 439     -11.464  71.410 -43.284  1.00 58.21           N  
ATOM   2868  CA  LYS A 439     -12.440  71.622 -44.347  1.00 63.41           C  
ATOM   2869  C   LYS A 439     -13.261  72.873 -44.047  1.00 63.96           C  
ATOM   2870  O   LYS A 439     -13.659  73.605 -44.958  1.00 56.08           O  
ATOM   2871  CB  LYS A 439     -13.362  70.408 -44.476  1.00 56.12           C  
ATOM   2872  CG  LYS A 439     -14.436  70.560 -45.546  1.00 63.36           C  
ATOM   2873  CD  LYS A 439     -13.845  70.945 -46.902  1.00 70.65           C  
ATOM   2874  CE  LYS A 439     -14.938  71.223 -47.935  1.00 76.95           C  
ATOM   2875  NZ  LYS A 439     -14.451  71.069 -49.339  1.00 82.25           N  
ATOM   2876  N   HIS A 440     -13.508  73.111 -42.762  1.00 64.38           N  
ATOM   2877  CA  HIS A 440     -14.259  74.281 -42.326  1.00 66.22           C  
ATOM   2878  C   HIS A 440     -13.551  75.530 -42.831  1.00 70.33           C  
ATOM   2879  O   HIS A 440     -14.111  76.297 -43.607  1.00 65.75           O  
ATOM   2880  CB  HIS A 440     -14.328  74.326 -40.804  1.00 61.67           C  
ATOM   2881  CG  HIS A 440     -15.158  75.449 -40.273  1.00 69.36           C  
ATOM   2882  ND1 HIS A 440     -16.388  75.778 -40.799  1.00 61.82           N  
ATOM   2883  CD2 HIS A 440     -14.943  76.307 -39.248  1.00 77.32           C  
ATOM   2884  CE1 HIS A 440     -16.896  76.790 -40.119  1.00 72.75           C  
ATOM   2885  NE2 HIS A 440     -16.039  77.131 -39.172  1.00 71.01           N  
ATOM   2886  N   MET A 441     -12.314  75.718 -42.378  1.00 73.94           N  
ATOM   2887  CA  MET A 441     -11.486  76.858 -42.769  1.00 65.80           C  
ATOM   2888  C   MET A 441     -11.519  77.117 -44.271  1.00 65.66           C  
ATOM   2889  O   MET A 441     -11.964  78.175 -44.708  1.00 71.27           O  
ATOM   2890  CB  MET A 441     -10.039  76.616 -42.360  1.00 57.75           C  
ATOM   2891  CG  MET A 441      -9.718  76.922 -40.920  1.00 61.60           C  
ATOM   2892  SD  MET A 441      -7.929  76.987 -40.728  1.00 65.30           S  
ATOM   2893  CE  MET A 441      -7.776  77.075 -38.950  1.00 69.20           C  
ATOM   2894  N   GLN A 442     -11.028  76.159 -45.056  1.00 62.14           N  
ATOM   2895  CA  GLN A 442     -11.016  76.306 -46.508  1.00 71.49           C  
ATOM   2896  C   GLN A 442     -12.346  76.904 -46.932  1.00 76.24           C  
ATOM   2897  O   GLN A 442     -12.418  77.693 -47.872  1.00 87.34           O  
ATOM   2898  CB  GLN A 442     -10.815  74.950 -47.197  1.00 81.79           C  
ATOM   2899  CG  GLN A 442     -10.712  73.763 -46.253  1.00 94.41           C  
ATOM   2900  CD  GLN A 442      -9.357  73.071 -46.311  1.00100.00           C  
ATOM   2901  OE1 GLN A 442      -8.397  73.603 -46.871  1.00100.00           O  
ATOM   2902  NE2 GLN A 442      -9.275  71.877 -45.728  1.00100.00           N  
ATOM   2903  N   ASN A 443     -13.399  76.523 -46.219  1.00 76.46           N  
ATOM   2904  CA  ASN A 443     -14.735  77.025 -46.495  1.00 76.88           C  
ATOM   2905  C   ASN A 443     -14.835  78.457 -45.988  1.00 72.14           C  
ATOM   2906  O   ASN A 443     -15.218  79.358 -46.726  1.00 68.75           O  
ATOM   2907  CB  ASN A 443     -15.782  76.172 -45.775  1.00 84.38           C  
ATOM   2908  CG  ASN A 443     -16.101  74.888 -46.504  1.00 81.05           C  
ATOM   2909  OD1 ASN A 443     -15.493  74.560 -47.527  1.00 78.47           O  
ATOM   2910  ND2 ASN A 443     -17.066  74.149 -45.977  1.00 81.41           N  
ATOM   2911  N   GLU A 444     -14.483  78.640 -44.717  1.00 69.78           N  
ATOM   2912  CA  GLU A 444     -14.524  79.933 -44.034  1.00 62.59           C  
ATOM   2913  C   GLU A 444     -13.745  81.056 -44.709  1.00 65.97           C  
ATOM   2914  O   GLU A 444     -14.166  82.213 -44.680  1.00 58.47           O  
ATOM   2915  CB  GLU A 444     -14.009  79.770 -42.610  1.00 60.35           C  
ATOM   2916  CG  GLU A 444     -15.030  79.191 -41.670  1.00 70.42           C  
ATOM   2917  CD  GLU A 444     -16.144  80.165 -41.367  1.00 76.21           C  
ATOM   2918  OE1 GLU A 444     -16.908  80.499 -42.304  1.00 60.36           O  
ATOM   2919  OE2 GLU A 444     -16.245  80.589 -40.191  1.00 63.95           O  
ATOM   2920  N   TYR A 445     -12.597  80.726 -45.290  1.00 63.58           N  
ATOM   2921  CA  TYR A 445     -11.797  81.730 -45.968  1.00 59.12           C  
ATOM   2922  C   TYR A 445     -12.453  82.014 -47.307  1.00 54.49           C  
ATOM   2923  O   TYR A 445     -12.777  83.159 -47.619  1.00 57.86           O  
ATOM   2924  CB  TYR A 445     -10.358  81.235 -46.144  1.00 62.60           C  
ATOM   2925  CG  TYR A 445      -9.486  81.591 -44.961  1.00 69.02           C  
ATOM   2926  CD1 TYR A 445      -9.944  81.400 -43.656  1.00 72.68           C  
ATOM   2927  CD2 TYR A 445      -8.230  82.166 -45.138  1.00 66.58           C  
ATOM   2928  CE1 TYR A 445      -9.177  81.775 -42.558  1.00 75.23           C  
ATOM   2929  CE2 TYR A 445      -7.453  82.546 -44.042  1.00 64.21           C  
ATOM   2930  CZ  TYR A 445      -7.936  82.348 -42.758  1.00 66.71           C  
ATOM   2931  OH  TYR A 445      -7.189  82.725 -41.668  1.00 70.95           O  
ATOM   2932  N   ARG A 446     -12.669  80.964 -48.089  1.00 46.63           N  
ATOM   2933  CA  ARG A 446     -13.319  81.110 -49.383  1.00 54.68           C  
ATOM   2934  C   ARG A 446     -14.675  81.787 -49.157  1.00 58.54           C  
ATOM   2935  O   ARG A 446     -15.249  82.384 -50.065  1.00 58.07           O  
ATOM   2936  CB  ARG A 446     -13.504  79.731 -50.029  1.00 56.85           C  
ATOM   2937  CG  ARG A 446     -14.345  79.716 -51.297  1.00 70.97           C  
ATOM   2938  CD  ARG A 446     -13.674  80.469 -52.436  1.00 83.88           C  
ATOM   2939  NE  ARG A 446     -14.580  80.682 -53.565  1.00100.00           N  
ATOM   2940  CZ  ARG A 446     -15.735  81.346 -53.499  1.00100.00           C  
ATOM   2941  NH1 ARG A 446     -16.148  81.876 -52.354  1.00100.00           N  
ATOM   2942  NH2 ARG A 446     -16.483  81.484 -54.587  1.00100.00           N  
ATOM   2943  N   ALA A 447     -15.172  81.706 -47.926  1.00 67.02           N  
ATOM   2944  CA  ALA A 447     -16.454  82.303 -47.570  1.00 67.33           C  
ATOM   2945  C   ALA A 447     -16.311  83.768 -47.170  1.00 63.75           C  
ATOM   2946  O   ALA A 447     -16.571  84.659 -47.973  1.00 62.85           O  
ATOM   2947  CB  ALA A 447     -17.097  81.516 -46.435  1.00 80.71           C  
ATOM   2948  N   ARG A 448     -15.910  84.014 -45.926  1.00 56.03           N  
ATOM   2949  CA  ARG A 448     -15.740  85.381 -45.449  1.00 60.55           C  
ATOM   2950  C   ARG A 448     -14.266  85.744 -45.224  1.00 69.33           C  
ATOM   2951  O   ARG A 448     -13.946  86.732 -44.557  1.00 64.35           O  
ATOM   2952  CB  ARG A 448     -16.549  85.590 -44.164  1.00 42.54           C  
ATOM   2953  CG  ARG A 448     -15.985  84.910 -42.939  1.00 35.37           C  
ATOM   2954  CD  ARG A 448     -17.087  84.267 -42.128  1.00 31.76           C  
ATOM   2955  NE  ARG A 448     -17.518  85.084 -40.996  1.00 28.91           N  
ATOM   2956  CZ  ARG A 448     -17.266  84.787 -39.724  1.00 41.11           C  
ATOM   2957  NH1 ARG A 448     -16.583  83.692 -39.423  1.00 48.55           N  
ATOM   2958  NH2 ARG A 448     -17.711  85.570 -38.749  1.00 39.93           N  
ATOM   2959  N   GLY A 449     -13.375  84.933 -45.789  1.00 73.05           N  
ATOM   2960  CA  GLY A 449     -11.944  85.174 -45.673  1.00 77.20           C  
ATOM   2961  C   GLY A 449     -11.333  85.235 -44.283  1.00 79.01           C  
ATOM   2962  O   GLY A 449     -10.315  85.900 -44.090  1.00 77.46           O  
ATOM   2963  N   GLY A 450     -11.931  84.544 -43.318  1.00 80.69           N  
ATOM   2964  CA  GLY A 450     -11.394  84.559 -41.967  1.00 80.27           C  
ATOM   2965  C   GLY A 450     -11.821  83.348 -41.162  1.00 76.05           C  
ATOM   2966  O   GLY A 450     -12.643  82.557 -41.627  1.00 80.91           O  
ATOM   2967  N   CYS A 451     -11.266  83.199 -39.961  1.00 59.65           N  
ATOM   2968  CA  CYS A 451     -11.603  82.076 -39.094  1.00 53.72           C  
ATOM   2969  C   CYS A 451     -10.819  82.096 -37.791  1.00 40.93           C  
ATOM   2970  O   CYS A 451      -9.800  81.435 -37.656  1.00 48.62           O  
ATOM   2971  CB  CYS A 451     -11.346  80.757 -39.815  1.00 70.03           C  
ATOM   2972  SG  CYS A 451     -12.434  79.423 -39.282  1.00 82.01           S  
ATOM   2973  N   PRO A 452     -11.308  82.845 -36.804  1.00 34.99           N  
ATOM   2974  CA  PRO A 452     -10.690  82.990 -35.485  1.00 43.87           C  
ATOM   2975  C   PRO A 452     -10.246  81.671 -34.861  1.00 54.90           C  
ATOM   2976  O   PRO A 452     -10.939  81.120 -34.005  1.00 73.46           O  
ATOM   2977  CB  PRO A 452     -11.776  83.669 -34.656  1.00 61.63           C  
ATOM   2978  CG  PRO A 452     -12.604  84.397 -35.644  1.00 62.68           C  
ATOM   2979  CD  PRO A 452     -12.557  83.613 -36.921  1.00 47.62           C  
ATOM   2980  N   ALA A 453      -9.078  81.181 -35.263  1.00 53.34           N  
ATOM   2981  CA  ALA A 453      -8.570  79.913 -34.745  1.00 51.03           C  
ATOM   2982  C   ALA A 453      -7.475  80.041 -33.688  1.00 46.34           C  
ATOM   2983  O   ALA A 453      -6.481  80.736 -33.894  1.00 55.95           O  
ATOM   2984  CB  ALA A 453      -8.071  79.064 -35.898  1.00 62.12           C  
ATOM   2985  N   ASP A 454      -7.664  79.354 -32.562  1.00 34.65           N  
ATOM   2986  CA  ASP A 454      -6.698  79.361 -31.459  1.00 37.56           C  
ATOM   2987  C   ASP A 454      -5.918  78.040 -31.421  1.00 45.77           C  
ATOM   2988  O   ASP A 454      -6.251  77.143 -30.646  1.00 44.16           O  
ATOM   2989  CB  ASP A 454      -7.427  79.570 -30.122  1.00 24.75           C  
ATOM   2990  CG  ASP A 454      -6.518  79.386 -28.903  1.00 43.08           C  
ATOM   2991  OD1 ASP A 454      -5.387  78.882 -29.059  1.00 47.01           O  
ATOM   2992  OD2 ASP A 454      -6.937  79.747 -27.777  1.00 46.04           O  
ATOM   2993  N   TRP A 455      -4.885  77.927 -32.258  1.00 38.15           N  
ATOM   2994  CA  TRP A 455      -4.046  76.727 -32.323  1.00 28.25           C  
ATOM   2995  C   TRP A 455      -3.872  76.025 -30.970  1.00 28.57           C  
ATOM   2996  O   TRP A 455      -4.156  74.840 -30.854  1.00 39.02           O  
ATOM   2997  CB  TRP A 455      -2.672  77.092 -32.899  1.00 25.98           C  
ATOM   2998  CG  TRP A 455      -1.803  75.929 -33.292  1.00 28.25           C  
ATOM   2999  CD1 TRP A 455      -1.577  75.457 -34.563  1.00 31.44           C  
ATOM   3000  CD2 TRP A 455      -0.987  75.136 -32.421  1.00 19.19           C  
ATOM   3001  NE1 TRP A 455      -0.667  74.422 -34.528  1.00 32.53           N  
ATOM   3002  CE2 TRP A 455      -0.290  74.208 -33.228  1.00 19.29           C  
ATOM   3003  CE3 TRP A 455      -0.774  75.122 -31.034  1.00 30.21           C  
ATOM   3004  CZ2 TRP A 455       0.599  73.281 -32.695  1.00 24.66           C  
ATOM   3005  CZ3 TRP A 455       0.118  74.195 -30.501  1.00 18.76           C  
ATOM   3006  CH2 TRP A 455       0.792  73.288 -31.333  1.00 23.44           C  
ATOM   3007  N   ILE A 456      -3.422  76.744 -29.947  1.00 20.32           N  
ATOM   3008  CA  ILE A 456      -3.221  76.127 -28.640  1.00 24.36           C  
ATOM   3009  C   ILE A 456      -4.418  75.291 -28.171  1.00 38.61           C  
ATOM   3010  O   ILE A 456      -4.276  74.389 -27.342  1.00 42.65           O  
ATOM   3011  CB  ILE A 456      -2.896  77.188 -27.555  1.00 37.26           C  
ATOM   3012  CG1 ILE A 456      -1.426  77.622 -27.664  1.00 46.17           C  
ATOM   3013  CG2 ILE A 456      -3.163  76.618 -26.158  1.00 21.99           C  
ATOM   3014  CD1 ILE A 456      -0.782  78.064 -26.324  1.00 44.00           C  
ATOM   3015  N   TRP A 457      -5.597  75.575 -28.709  1.00 45.76           N  
ATOM   3016  CA  TRP A 457      -6.793  74.843 -28.307  1.00 38.85           C  
ATOM   3017  C   TRP A 457      -7.267  73.866 -29.364  1.00 40.70           C  
ATOM   3018  O   TRP A 457      -7.643  72.740 -29.053  1.00 53.18           O  
ATOM   3019  CB  TRP A 457      -7.917  75.825 -27.952  1.00 35.97           C  
ATOM   3020  CG  TRP A 457      -7.850  76.248 -26.523  1.00 39.58           C  
ATOM   3021  CD1 TRP A 457      -6.784  76.828 -25.892  1.00 51.30           C  
ATOM   3022  CD2 TRP A 457      -8.825  75.996 -25.506  1.00 45.67           C  
ATOM   3023  NE1 TRP A 457      -7.029  76.940 -24.545  1.00 51.55           N  
ATOM   3024  CE2 TRP A 457      -8.274  76.436 -24.280  1.00 45.38           C  
ATOM   3025  CE3 TRP A 457     -10.109  75.435 -25.509  1.00 48.50           C  
ATOM   3026  CZ2 TRP A 457      -8.964  76.332 -23.067  1.00 35.99           C  
ATOM   3027  CZ3 TRP A 457     -10.796  75.329 -24.295  1.00 43.25           C  
ATOM   3028  CH2 TRP A 457     -10.217  75.776 -23.093  1.00 37.82           C  
ATOM   3029  N   LEU A 458      -7.232  74.290 -30.618  1.00 29.94           N  
ATOM   3030  CA  LEU A 458      -7.680  73.446 -31.709  1.00 39.04           C  
ATOM   3031  C   LEU A 458      -6.774  72.262 -32.017  1.00 55.45           C  
ATOM   3032  O   LEU A 458      -6.886  71.657 -33.084  1.00 63.78           O  
ATOM   3033  CB  LEU A 458      -7.837  74.282 -32.969  1.00 46.06           C  
ATOM   3034  CG  LEU A 458      -8.907  75.359 -32.916  1.00 48.10           C  
ATOM   3035  CD1 LEU A 458      -9.168  75.858 -34.314  1.00 40.85           C  
ATOM   3036  CD2 LEU A 458     -10.171  74.793 -32.298  1.00 49.94           C  
ATOM   3037  N   VAL A 459      -5.873  71.925 -31.102  1.00 54.39           N  
ATOM   3038  CA  VAL A 459      -4.980  70.803 -31.351  1.00 54.21           C  
ATOM   3039  C   VAL A 459      -5.201  69.663 -30.368  1.00 52.13           C  
ATOM   3040  O   VAL A 459      -5.032  69.825 -29.152  1.00 52.63           O  
ATOM   3041  CB  VAL A 459      -3.487  71.256 -31.338  1.00 51.88           C  
ATOM   3042  CG1 VAL A 459      -2.647  70.392 -30.405  1.00 39.39           C  
ATOM   3043  CG2 VAL A 459      -2.934  71.177 -32.738  1.00 35.67           C  
ATOM   3044  N   PRO A 460      -5.623  68.499 -30.888  1.00 42.36           N  
ATOM   3045  CA  PRO A 460      -5.879  67.301 -30.078  1.00 36.85           C  
ATOM   3046  C   PRO A 460      -4.776  67.139 -29.032  1.00 36.61           C  
ATOM   3047  O   PRO A 460      -3.593  67.159 -29.358  1.00 47.31           O  
ATOM   3048  CB  PRO A 460      -5.894  66.184 -31.109  1.00 52.12           C  
ATOM   3049  CG  PRO A 460      -6.427  66.865 -32.357  1.00 43.12           C  
ATOM   3050  CD  PRO A 460      -5.906  68.275 -32.320  1.00 31.14           C  
ATOM   3051  N   PRO A 461      -5.157  66.964 -27.760  1.00 36.34           N  
ATOM   3052  CA  PRO A 461      -4.234  66.806 -26.625  1.00 42.70           C  
ATOM   3053  C   PRO A 461      -3.203  65.696 -26.745  1.00 44.23           C  
ATOM   3054  O   PRO A 461      -2.319  65.573 -25.893  1.00 42.23           O  
ATOM   3055  CB  PRO A 461      -5.160  66.589 -25.422  1.00 34.53           C  
ATOM   3056  CG  PRO A 461      -6.444  66.145 -26.005  1.00 44.10           C  
ATOM   3057  CD  PRO A 461      -6.558  66.851 -27.333  1.00 41.51           C  
ATOM   3058  N   VAL A 462      -3.332  64.886 -27.792  1.00 36.12           N  
ATOM   3059  CA  VAL A 462      -2.422  63.775 -28.043  1.00 38.61           C  
ATOM   3060  C   VAL A 462      -2.428  63.531 -29.544  1.00 46.52           C  
ATOM   3061  O   VAL A 462      -3.480  63.615 -30.177  1.00 43.10           O  
ATOM   3062  CB  VAL A 462      -2.887  62.476 -27.323  1.00 37.12           C  
ATOM   3063  CG1 VAL A 462      -3.138  62.742 -25.840  1.00 33.01           C  
ATOM   3064  CG2 VAL A 462      -4.146  61.933 -27.983  1.00 43.49           C  
ATOM   3065  N   SER A 463      -1.261  63.246 -30.115  1.00 49.57           N  
ATOM   3066  CA  SER A 463      -1.160  62.987 -31.551  1.00 64.20           C  
ATOM   3067  C   SER A 463      -1.115  64.267 -32.392  1.00 62.44           C  
ATOM   3068  O   SER A 463      -1.332  64.232 -33.608  1.00 61.01           O  
ATOM   3069  CB  SER A 463      -2.340  62.121 -32.010  1.00 71.97           C  
ATOM   3070  OG  SER A 463      -1.913  61.039 -32.814  1.00 76.79           O  
ATOM   3071  N   GLY A 464      -0.826  65.389 -31.744  1.00 58.12           N  
ATOM   3072  CA  GLY A 464      -0.768  66.662 -32.442  1.00 65.85           C  
ATOM   3073  C   GLY A 464      -0.245  66.639 -33.871  1.00 64.64           C  
ATOM   3074  O   GLY A 464      -1.024  66.681 -34.826  1.00 53.48           O  
ATOM   3075  N   SER A 465       1.078  66.567 -34.010  1.00 67.06           N  
ATOM   3076  CA  SER A 465       1.746  66.561 -35.313  1.00 63.71           C  
ATOM   3077  C   SER A 465       1.140  65.645 -36.363  1.00 66.71           C  
ATOM   3078  O   SER A 465       1.473  65.770 -37.540  1.00 55.52           O  
ATOM   3079  CB  SER A 465       3.221  66.202 -35.147  1.00 46.32           C  
ATOM   3080  OG  SER A 465       3.524  65.964 -33.782  1.00 50.77           O  
ATOM   3081  N   ILE A 466       0.264  64.729 -35.946  1.00 71.05           N  
ATOM   3082  CA  ILE A 466      -0.373  63.797 -36.877  1.00 67.20           C  
ATOM   3083  C   ILE A 466      -1.693  64.345 -37.408  1.00 70.38           C  
ATOM   3084  O   ILE A 466      -2.104  64.032 -38.530  1.00 77.46           O  
ATOM   3085  CB  ILE A 466      -0.607  62.425 -36.221  1.00 51.12           C  
ATOM   3086  CG1 ILE A 466       0.722  61.675 -36.131  1.00 44.34           C  
ATOM   3087  CG2 ILE A 466      -1.578  61.600 -37.055  1.00 52.49           C  
ATOM   3088  CD1 ILE A 466       1.309  61.628 -34.750  1.00 35.50           C  
ATOM   3089  N   THR A 467      -2.357  65.158 -36.595  1.00 64.37           N  
ATOM   3090  CA  THR A 467      -3.606  65.789 -37.001  1.00 62.31           C  
ATOM   3091  C   THR A 467      -3.174  67.015 -37.808  1.00 60.10           C  
ATOM   3092  O   THR A 467      -2.267  67.736 -37.398  1.00 65.38           O  
ATOM   3093  CB  THR A 467      -4.422  66.234 -35.775  1.00 64.87           C  
ATOM   3094  OG1 THR A 467      -4.335  67.656 -35.628  1.00 69.31           O  
ATOM   3095  CG2 THR A 467      -3.889  65.568 -34.513  1.00 63.73           C  
ATOM   3096  N   PRO A 468      -3.820  67.276 -38.958  1.00 52.61           N  
ATOM   3097  CA  PRO A 468      -3.457  68.429 -39.798  1.00 56.19           C  
ATOM   3098  C   PRO A 468      -3.507  69.813 -39.135  1.00 57.60           C  
ATOM   3099  O   PRO A 468      -2.775  70.720 -39.530  1.00 55.49           O  
ATOM   3100  CB  PRO A 468      -4.410  68.326 -40.993  1.00 46.35           C  
ATOM   3101  CG  PRO A 468      -5.536  67.484 -40.515  1.00 51.41           C  
ATOM   3102  CD  PRO A 468      -4.952  66.523 -39.517  1.00 48.96           C  
ATOM   3103  N   VAL A 469      -4.363  69.981 -38.134  1.00 55.28           N  
ATOM   3104  CA  VAL A 469      -4.463  71.265 -37.453  1.00 48.50           C  
ATOM   3105  C   VAL A 469      -3.273  71.465 -36.509  1.00 53.52           C  
ATOM   3106  O   VAL A 469      -3.437  71.697 -35.314  1.00 69.42           O  
ATOM   3107  CB  VAL A 469      -5.811  71.389 -36.663  1.00 55.61           C  
ATOM   3108  CG1 VAL A 469      -6.965  71.056 -37.578  1.00 34.13           C  
ATOM   3109  CG2 VAL A 469      -5.826  70.466 -35.437  1.00 30.57           C  
ATOM   3110  N   PHE A 470      -2.072  71.363 -37.062  1.00 42.85           N  
ATOM   3111  CA  PHE A 470      -0.839  71.533 -36.299  1.00 41.95           C  
ATOM   3112  C   PHE A 470       0.100  72.247 -37.242  1.00 46.20           C  
ATOM   3113  O   PHE A 470       0.854  73.127 -36.837  1.00 56.91           O  
ATOM   3114  CB  PHE A 470      -0.254  70.170 -35.916  1.00 47.55           C  
ATOM   3115  CG  PHE A 470       1.055  70.245 -35.163  1.00 45.81           C  
ATOM   3116  CD1 PHE A 470       2.266  70.285 -35.846  1.00 28.98           C  
ATOM   3117  CD2 PHE A 470       1.075  70.253 -33.770  1.00 48.42           C  
ATOM   3118  CE1 PHE A 470       3.479  70.334 -35.160  1.00 34.86           C  
ATOM   3119  CE2 PHE A 470       2.289  70.302 -33.068  1.00 36.34           C  
ATOM   3120  CZ  PHE A 470       3.492  70.343 -33.767  1.00 22.86           C  
ATOM   3121  N   HIS A 471       0.030  71.850 -38.510  1.00 39.40           N  
ATOM   3122  CA  HIS A 471       0.842  72.429 -39.566  1.00 45.66           C  
ATOM   3123  C   HIS A 471       0.001  73.488 -40.235  1.00 52.17           C  
ATOM   3124  O   HIS A 471       0.199  73.826 -41.399  1.00 62.49           O  
ATOM   3125  CB  HIS A 471       1.241  71.348 -40.568  1.00 59.65           C  
ATOM   3126  CG  HIS A 471       1.670  70.070 -39.920  1.00 69.31           C  
ATOM   3127  ND1 HIS A 471       1.332  68.830 -40.416  1.00 74.67           N  
ATOM   3128  CD2 HIS A 471       2.371  69.843 -38.786  1.00 65.83           C  
ATOM   3129  CE1 HIS A 471       1.805  67.894 -39.612  1.00 78.10           C  
ATOM   3130  NE2 HIS A 471       2.439  68.483 -38.614  1.00 73.62           N  
ATOM   3131  N   GLN A 472      -0.966  73.992 -39.480  1.00 64.02           N  
ATOM   3132  CA  GLN A 472      -1.849  75.040 -39.955  1.00 69.74           C  
ATOM   3133  C   GLN A 472      -1.545  76.288 -39.148  1.00 79.79           C  
ATOM   3134  O   GLN A 472      -1.690  76.297 -37.919  1.00 78.22           O  
ATOM   3135  CB  GLN A 472      -3.316  74.662 -39.750  1.00 68.67           C  
ATOM   3136  CG  GLN A 472      -4.283  75.691 -40.313  1.00 67.50           C  
ATOM   3137  CD  GLN A 472      -3.766  76.305 -41.592  1.00 70.24           C  
ATOM   3138  OE1 GLN A 472      -3.775  75.667 -42.643  1.00 69.74           O  
ATOM   3139  NE2 GLN A 472      -3.301  77.546 -41.510  1.00 75.64           N  
ATOM   3140  N   GLU A 473      -1.104  77.333 -39.836  1.00 74.04           N  
ATOM   3141  CA  GLU A 473      -0.799  78.583 -39.166  1.00 74.71           C  
ATOM   3142  C   GLU A 473      -2.118  79.315 -38.991  1.00 67.46           C  
ATOM   3143  O   GLU A 473      -2.896  79.434 -39.934  1.00 64.82           O  
ATOM   3144  CB  GLU A 473       0.169  79.417 -40.005  1.00 83.72           C  
ATOM   3145  CG  GLU A 473       1.438  79.800 -39.258  1.00 79.87           C  
ATOM   3146  CD  GLU A 473       2.550  80.216 -40.190  1.00 77.22           C  
ATOM   3147  OE1 GLU A 473       2.315  80.200 -41.417  1.00 65.90           O  
ATOM   3148  OE2 GLU A 473       3.649  80.556 -39.696  1.00 61.87           O  
ATOM   3149  N   MET A 474      -2.379  79.798 -37.783  1.00 59.56           N  
ATOM   3150  CA  MET A 474      -3.630  80.490 -37.539  1.00 66.77           C  
ATOM   3151  C   MET A 474      -3.522  81.627 -36.548  1.00 66.58           C  
ATOM   3152  O   MET A 474      -2.820  81.535 -35.538  1.00 66.29           O  
ATOM   3153  CB  MET A 474      -4.690  79.500 -37.047  1.00 73.14           C  
ATOM   3154  CG  MET A 474      -4.530  79.080 -35.578  1.00 69.74           C  
ATOM   3155  SD  MET A 474      -5.040  77.373 -35.225  1.00 62.10           S  
ATOM   3156  CE  MET A 474      -5.241  76.715 -36.945  1.00 28.31           C  
ATOM   3157  N   LEU A 475      -4.230  82.705 -36.858  1.00 65.20           N  
ATOM   3158  CA  LEU A 475      -4.275  83.879 -36.003  1.00 60.14           C  
ATOM   3159  C   LEU A 475      -5.712  83.885 -35.512  1.00 50.84           C  
ATOM   3160  O   LEU A 475      -6.629  83.612 -36.283  1.00 47.47           O  
ATOM   3161  CB  LEU A 475      -3.985  85.147 -36.813  1.00 49.78           C  
ATOM   3162  CG  LEU A 475      -4.282  85.042 -38.318  1.00 64.29           C  
ATOM   3163  CD1 LEU A 475      -4.892  86.342 -38.839  1.00 42.17           C  
ATOM   3164  CD2 LEU A 475      -3.000  84.715 -39.069  1.00 57.80           C  
ATOM   3165  N   ASN A 476      -5.915  84.158 -34.231  1.00 38.87           N  
ATOM   3166  CA  ASN A 476      -7.264  84.181 -33.701  1.00 46.87           C  
ATOM   3167  C   ASN A 476      -7.643  85.592 -33.251  1.00 56.07           C  
ATOM   3168  O   ASN A 476      -6.773  86.445 -33.076  1.00 58.24           O  
ATOM   3169  CB  ASN A 476      -7.399  83.165 -32.562  1.00 44.52           C  
ATOM   3170  CG  ASN A 476      -7.013  83.730 -31.224  1.00 42.09           C  
ATOM   3171  OD1 ASN A 476      -7.568  83.347 -30.198  1.00 46.98           O  
ATOM   3172  ND2 ASN A 476      -6.055  84.642 -31.221  1.00 57.90           N  
ATOM   3173  N   TYR A 477      -8.941  85.842 -33.075  1.00 57.13           N  
ATOM   3174  CA  TYR A 477      -9.397  87.170 -32.687  1.00 43.75           C  
ATOM   3175  C   TYR A 477     -10.881  87.254 -32.353  1.00 47.48           C  
ATOM   3176  O   TYR A 477     -11.718  86.696 -33.070  1.00 50.92           O  
ATOM   3177  CB  TYR A 477      -9.099  88.137 -33.821  1.00 37.64           C  
ATOM   3178  CG  TYR A 477      -9.360  87.542 -35.184  1.00 26.25           C  
ATOM   3179  CD1 TYR A 477      -8.346  86.914 -35.901  1.00 34.13           C  
ATOM   3180  CD2 TYR A 477     -10.618  87.618 -35.762  1.00 39.12           C  
ATOM   3181  CE1 TYR A 477      -8.584  86.377 -37.170  1.00 45.80           C  
ATOM   3182  CE2 TYR A 477     -10.869  87.088 -37.024  1.00 37.22           C  
ATOM   3183  CZ  TYR A 477      -9.851  86.469 -37.724  1.00 40.00           C  
ATOM   3184  OH  TYR A 477     -10.103  85.944 -38.974  1.00 31.92           O  
ATOM   3185  N   VAL A 478     -11.195  87.977 -31.275  1.00 32.58           N  
ATOM   3186  CA  VAL A 478     -12.574  88.173 -30.825  1.00 28.00           C  
ATOM   3187  C   VAL A 478     -13.402  88.988 -31.821  1.00 28.89           C  
ATOM   3188  O   VAL A 478     -13.018  90.081 -32.208  1.00 44.03           O  
ATOM   3189  CB  VAL A 478     -12.619  88.902 -29.479  1.00 27.14           C  
ATOM   3190  CG1 VAL A 478     -14.072  89.163 -29.075  1.00 26.85           C  
ATOM   3191  CG2 VAL A 478     -11.891  88.086 -28.433  1.00 18.84           C  
ATOM   3192  N   LEU A 479     -14.539  88.449 -32.235  1.00 38.54           N  
ATOM   3193  CA  LEU A 479     -15.413  89.139 -33.173  1.00 34.60           C  
ATOM   3194  C   LEU A 479     -16.798  89.289 -32.551  1.00 49.56           C  
ATOM   3195  O   LEU A 479     -16.937  89.396 -31.317  1.00 37.38           O  
ATOM   3196  CB  LEU A 479     -15.537  88.341 -34.467  1.00 19.39           C  
ATOM   3197  CG  LEU A 479     -14.287  88.108 -35.300  1.00 32.01           C  
ATOM   3198  CD1 LEU A 479     -14.640  88.210 -36.794  1.00 14.07           C  
ATOM   3199  CD2 LEU A 479     -13.229  89.117 -34.898  1.00 20.46           C  
ATOM   3200  N   SER A 480     -17.821  89.302 -33.407  1.00 41.23           N  
ATOM   3201  CA  SER A 480     -19.178  89.406 -32.913  1.00 43.82           C  
ATOM   3202  C   SER A 480     -20.289  88.936 -33.841  1.00 48.24           C  
ATOM   3203  O   SER A 480     -20.236  89.143 -35.055  1.00 48.04           O  
ATOM   3204  CB  SER A 480     -19.453  90.821 -32.435  1.00 33.04           C  
ATOM   3205  OG  SER A 480     -19.392  90.850 -31.016  1.00 28.93           O  
ATOM   3206  N   PRO A 481     -21.315  88.281 -33.261  1.00 42.09           N  
ATOM   3207  CA  PRO A 481     -21.365  88.032 -31.807  1.00 33.17           C  
ATOM   3208  C   PRO A 481     -20.240  87.118 -31.298  1.00 36.94           C  
ATOM   3209  O   PRO A 481     -19.374  86.687 -32.082  1.00 25.52           O  
ATOM   3210  CB  PRO A 481     -22.751  87.437 -31.569  1.00 18.70           C  
ATOM   3211  CG  PRO A 481     -23.476  87.537 -32.876  1.00 52.80           C  
ATOM   3212  CD  PRO A 481     -22.477  87.725 -33.970  1.00 37.81           C  
ATOM   3213  N   PHE A 482     -20.263  86.801 -30.002  1.00 18.21           N  
ATOM   3214  CA  PHE A 482     -19.191  85.998 -29.423  1.00 36.00           C  
ATOM   3215  C   PHE A 482     -19.535  85.473 -28.016  1.00 44.21           C  
ATOM   3216  O   PHE A 482     -20.096  86.201 -27.200  1.00 38.79           O  
ATOM   3217  CB  PHE A 482     -17.946  86.903 -29.396  1.00 37.46           C  
ATOM   3218  CG  PHE A 482     -16.663  86.227 -28.985  1.00 45.21           C  
ATOM   3219  CD1 PHE A 482     -15.737  85.831 -29.949  1.00 37.36           C  
ATOM   3220  CD2 PHE A 482     -16.326  86.097 -27.635  1.00 29.05           C  
ATOM   3221  CE1 PHE A 482     -14.496  85.327 -29.579  1.00 29.18           C  
ATOM   3222  CE2 PHE A 482     -15.089  85.595 -27.251  1.00 17.78           C  
ATOM   3223  CZ  PHE A 482     -14.171  85.211 -28.219  1.00 30.06           C  
ATOM   3224  N   TYR A 483     -19.215  84.209 -27.736  1.00 48.18           N  
ATOM   3225  CA  TYR A 483     -19.479  83.642 -26.407  1.00 48.47           C  
ATOM   3226  C   TYR A 483     -18.257  83.981 -25.541  1.00 41.72           C  
ATOM   3227  O   TYR A 483     -17.137  83.627 -25.895  1.00 44.19           O  
ATOM   3228  CB  TYR A 483     -19.677  82.106 -26.480  1.00 48.21           C  
ATOM   3229  CG  TYR A 483     -20.905  81.646 -27.266  1.00 30.15           C  
ATOM   3230  CD1 TYR A 483     -22.162  81.524 -26.653  1.00 20.38           C  
ATOM   3231  CD2 TYR A 483     -20.820  81.407 -28.641  1.00 14.81           C  
ATOM   3232  CE1 TYR A 483     -23.302  81.191 -27.400  1.00 17.74           C  
ATOM   3233  CE2 TYR A 483     -21.940  81.076 -29.389  1.00 10.45           C  
ATOM   3234  CZ  TYR A 483     -23.181  80.977 -28.774  1.00 30.98           C  
ATOM   3235  OH  TYR A 483     -24.296  80.727 -29.556  1.00 13.29           O  
ATOM   3236  N   TYR A 484     -18.470  84.669 -24.421  1.00 35.50           N  
ATOM   3237  CA  TYR A 484     -17.376  85.077 -23.527  1.00 34.97           C  
ATOM   3238  C   TYR A 484     -17.341  84.286 -22.245  1.00 30.02           C  
ATOM   3239  O   TYR A 484     -18.281  83.572 -21.921  1.00 48.64           O  
ATOM   3240  CB  TYR A 484     -17.512  86.555 -23.123  1.00 51.49           C  
ATOM   3241  CG  TYR A 484     -17.211  87.556 -24.211  1.00 56.44           C  
ATOM   3242  CD1 TYR A 484     -18.049  87.684 -25.314  1.00 60.83           C  
ATOM   3243  CD2 TYR A 484     -16.082  88.360 -24.147  1.00 45.15           C  
ATOM   3244  CE1 TYR A 484     -17.768  88.585 -26.327  1.00 64.34           C  
ATOM   3245  CE2 TYR A 484     -15.792  89.263 -25.155  1.00 62.59           C  
ATOM   3246  CZ  TYR A 484     -16.638  89.368 -26.243  1.00 56.75           C  
ATOM   3247  OH  TYR A 484     -16.342  90.239 -27.260  1.00 61.29           O  
ATOM   3248  N   TYR A 485     -16.252  84.442 -21.502  1.00 32.86           N  
ATOM   3249  CA  TYR A 485     -16.101  83.774 -20.216  1.00 35.48           C  
ATOM   3250  C   TYR A 485     -16.781  84.720 -19.250  1.00 29.38           C  
ATOM   3251  O   TYR A 485     -17.274  85.757 -19.670  1.00 49.84           O  
ATOM   3252  CB  TYR A 485     -14.623  83.628 -19.853  1.00 43.64           C  
ATOM   3253  CG  TYR A 485     -13.912  82.484 -20.555  1.00 54.41           C  
ATOM   3254  CD1 TYR A 485     -14.097  82.247 -21.920  1.00 55.17           C  
ATOM   3255  CD2 TYR A 485     -13.053  81.639 -19.851  1.00 53.02           C  
ATOM   3256  CE1 TYR A 485     -13.446  81.196 -22.563  1.00 62.00           C  
ATOM   3257  CE2 TYR A 485     -12.399  80.590 -20.481  1.00 62.35           C  
ATOM   3258  CZ  TYR A 485     -12.599  80.374 -21.834  1.00 67.47           C  
ATOM   3259  OH  TYR A 485     -11.946  79.335 -22.448  1.00 60.26           O  
ATOM   3260  N   GLN A 486     -16.812  84.379 -17.970  1.00 30.30           N  
ATOM   3261  CA  GLN A 486     -17.446  85.240 -16.971  1.00 38.05           C  
ATOM   3262  C   GLN A 486     -16.809  84.984 -15.615  1.00 36.96           C  
ATOM   3263  O   GLN A 486     -16.191  83.946 -15.409  1.00 56.88           O  
ATOM   3264  CB  GLN A 486     -18.951  84.951 -16.888  1.00 55.20           C  
ATOM   3265  CG  GLN A 486     -19.737  85.239 -18.171  1.00 67.90           C  
ATOM   3266  CD  GLN A 486     -21.243  85.333 -17.947  1.00 75.28           C  
ATOM   3267  OE1 GLN A 486     -21.712  85.990 -17.015  1.00 70.45           O  
ATOM   3268  NE2 GLN A 486     -22.006  84.675 -18.807  1.00 83.01           N  
ATOM   3269  N   ILE A 487     -16.955  85.913 -14.681  1.00 34.05           N  
ATOM   3270  CA  ILE A 487     -16.348  85.708 -13.375  1.00 39.87           C  
ATOM   3271  C   ILE A 487     -17.172  84.742 -12.559  1.00 48.00           C  
ATOM   3272  O   ILE A 487     -18.394  84.736 -12.638  1.00 57.77           O  
ATOM   3273  CB  ILE A 487     -16.214  87.028 -12.580  1.00 45.12           C  
ATOM   3274  CG1 ILE A 487     -15.021  87.838 -13.101  1.00 29.60           C  
ATOM   3275  CG2 ILE A 487     -15.999  86.725 -11.081  1.00 31.09           C  
ATOM   3276  CD1 ILE A 487     -14.847  87.823 -14.621  1.00 39.53           C  
ATOM   3277  N   GLU A 488     -16.494  83.921 -11.773  1.00 66.23           N  
ATOM   3278  CA  GLU A 488     -17.188  82.960 -10.939  1.00 76.78           C  
ATOM   3279  C   GLU A 488     -18.236  83.707 -10.130  1.00 70.90           C  
ATOM   3280  O   GLU A 488     -17.910  84.491  -9.247  1.00 74.84           O  
ATOM   3281  CB  GLU A 488     -16.201  82.257 -10.006  1.00 88.89           C  
ATOM   3282  CG  GLU A 488     -15.036  81.593 -10.726  1.00 92.74           C  
ATOM   3283  CD  GLU A 488     -15.363  80.181 -11.182  1.00100.00           C  
ATOM   3284  OE1 GLU A 488     -14.751  79.233 -10.646  1.00100.00           O  
ATOM   3285  OE2 GLU A 488     -16.228  80.016 -12.073  1.00 95.34           O  
ATOM   3286  N   PRO A 489     -19.515  83.484 -10.443  1.00 69.73           N  
ATOM   3287  CA  PRO A 489     -20.615  84.140  -9.741  1.00 68.27           C  
ATOM   3288  C   PRO A 489     -20.369  84.339  -8.253  1.00 71.97           C  
ATOM   3289  O   PRO A 489     -20.500  85.450  -7.747  1.00 77.22           O  
ATOM   3290  CB  PRO A 489     -21.796  83.220 -10.000  1.00 60.84           C  
ATOM   3291  CG  PRO A 489     -21.500  82.621 -11.332  1.00 74.62           C  
ATOM   3292  CD  PRO A 489     -20.002  82.585 -11.503  1.00 70.10           C  
ATOM   3293  N   TRP A 490     -20.000  83.273  -7.551  1.00 69.47           N  
ATOM   3294  CA  TRP A 490     -19.776  83.383  -6.115  1.00 74.38           C  
ATOM   3295  C   TRP A 490     -18.733  84.422  -5.727  1.00 70.75           C  
ATOM   3296  O   TRP A 490     -18.694  84.868  -4.580  1.00 72.87           O  
ATOM   3297  CB  TRP A 490     -19.416  82.022  -5.509  1.00 87.72           C  
ATOM   3298  CG  TRP A 490     -18.271  81.319  -6.156  1.00 95.49           C  
ATOM   3299  CD1 TRP A 490     -16.971  81.317  -5.743  1.00 93.42           C  
ATOM   3300  CD2 TRP A 490     -18.332  80.458  -7.295  1.00 96.22           C  
ATOM   3301  NE1 TRP A 490     -16.219  80.505  -6.553  1.00 94.74           N  
ATOM   3302  CE2 TRP A 490     -17.031  79.964  -7.514  1.00 90.72           C  
ATOM   3303  CE3 TRP A 490     -19.363  80.053  -8.152  1.00100.00           C  
ATOM   3304  CZ2 TRP A 490     -16.732  79.086  -8.555  1.00 93.07           C  
ATOM   3305  CZ3 TRP A 490     -19.064  79.178  -9.187  1.00 94.77           C  
ATOM   3306  CH2 TRP A 490     -17.759  78.705  -9.379  1.00 92.53           C  
ATOM   3307  N   LYS A 491     -17.886  84.812  -6.671  1.00 73.41           N  
ATOM   3308  CA  LYS A 491     -16.877  85.823  -6.377  1.00 78.92           C  
ATOM   3309  C   LYS A 491     -17.574  87.177  -6.302  1.00 80.27           C  
ATOM   3310  O   LYS A 491     -17.522  87.860  -5.281  1.00 84.18           O  
ATOM   3311  CB  LYS A 491     -15.803  85.862  -7.471  1.00 75.83           C  
ATOM   3312  CG  LYS A 491     -15.336  84.497  -7.937  1.00 86.84           C  
ATOM   3313  CD  LYS A 491     -13.834  84.449  -8.146  1.00 82.21           C  
ATOM   3314  CE  LYS A 491     -13.205  83.333  -7.326  1.00 87.65           C  
ATOM   3315  NZ  LYS A 491     -12.996  83.726  -5.904  1.00 84.35           N  
ATOM   3316  N   THR A 492     -18.243  87.546  -7.390  1.00 82.09           N  
ATOM   3317  CA  THR A 492     -18.948  88.819  -7.476  1.00 82.95           C  
ATOM   3318  C   THR A 492     -20.456  88.672  -7.319  1.00 85.05           C  
ATOM   3319  O   THR A 492     -21.202  88.786  -8.292  1.00 91.85           O  
ATOM   3320  CB  THR A 492     -18.681  89.505  -8.834  1.00 93.42           C  
ATOM   3321  OG1 THR A 492     -19.285  88.739  -9.887  1.00 89.52           O  
ATOM   3322  CG2 THR A 492     -17.183  89.622  -9.087  1.00 98.79           C  
ATOM   3323  N   HIS A 493     -20.919  88.421  -6.103  1.00 85.45           N  
ATOM   3324  CA  HIS A 493     -22.351  88.289  -5.911  1.00 90.05           C  
ATOM   3325  C   HIS A 493     -22.866  88.913  -4.638  1.00 92.68           C  
ATOM   3326  O   HIS A 493     -22.558  88.472  -3.532  1.00 92.78           O  
ATOM   3327  CB  HIS A 493     -22.790  86.828  -5.947  1.00 91.39           C  
ATOM   3328  CG  HIS A 493     -24.265  86.647  -5.762  1.00 91.28           C  
ATOM   3329  ND1 HIS A 493     -25.177  86.915  -6.761  1.00 93.62           N  
ATOM   3330  CD2 HIS A 493     -24.989  86.252  -4.687  1.00 86.41           C  
ATOM   3331  CE1 HIS A 493     -26.399  86.692  -6.309  1.00 95.72           C  
ATOM   3332  NE2 HIS A 493     -26.313  86.289  -5.053  1.00 88.26           N  
ATOM   3333  N   ILE A 494     -23.670  89.947  -4.825  1.00 98.24           N  
ATOM   3334  CA  ILE A 494     -24.296  90.665  -3.732  1.00 93.92           C  
ATOM   3335  C   ILE A 494     -25.343  89.714  -3.150  1.00 93.42           C  
ATOM   3336  O   ILE A 494     -26.445  89.585  -3.687  1.00 87.76           O  
ATOM   3337  CB  ILE A 494     -24.975  91.937  -4.274  1.00 96.71           C  
ATOM   3338  CG1 ILE A 494     -25.244  91.785  -5.782  1.00 95.57           C  
ATOM   3339  CG2 ILE A 494     -24.065  93.141  -4.061  1.00 80.48           C  
ATOM   3340  CD1 ILE A 494     -26.441  90.902  -6.141  1.00 76.38           C  
ATOM   3341  N   TRP A 495     -24.999  89.036  -2.060  1.00 92.37           N  
ATOM   3342  CA  TRP A 495     -25.927  88.085  -1.460  1.00 97.89           C  
ATOM   3343  C   TRP A 495     -27.150  88.742  -0.837  1.00 96.25           C  
ATOM   3344  O   TRP A 495     -27.161  89.075   0.350  1.00 92.18           O  
ATOM   3345  CB  TRP A 495     -25.199  87.213  -0.434  1.00100.00           C  
ATOM   3346  CG  TRP A 495     -24.482  86.070  -1.090  1.00100.00           C  
ATOM   3347  CD1 TRP A 495     -23.250  86.106  -1.678  1.00100.00           C  
ATOM   3348  CD2 TRP A 495     -24.977  84.739  -1.280  1.00100.00           C  
ATOM   3349  NE1 TRP A 495     -22.948  84.882  -2.225  1.00100.00           N  
ATOM   3350  CE2 TRP A 495     -23.991  84.024  -1.996  1.00100.00           C  
ATOM   3351  CE3 TRP A 495     -26.159  84.081  -0.917  1.00100.00           C  
ATOM   3352  CZ2 TRP A 495     -24.150  82.682  -2.356  1.00100.00           C  
ATOM   3353  CZ3 TRP A 495     -26.317  82.744  -1.276  1.00100.00           C  
ATOM   3354  CH2 TRP A 495     -25.316  82.061  -1.989  1.00 98.27           C  
ATOM   3355  N   GLN A 496     -28.182  88.911  -1.663  1.00 97.00           N  
ATOM   3356  CA  GLN A 496     -29.444  89.524  -1.257  1.00 99.02           C  
ATOM   3357  C   GLN A 496     -29.988  88.902   0.024  1.00 98.00           C  
ATOM   3358  O   GLN A 496     -30.926  89.419   0.631  1.00100.00           O  
ATOM   3359  CB  GLN A 496     -30.475  89.386  -2.382  1.00 96.59           C  
ATOM   3360  CG  GLN A 496     -30.712  87.956  -2.830  1.00100.00           C  
ATOM   3361  CD  GLN A 496     -31.916  87.323  -2.158  1.00100.00           C  
ATOM   3362  OE1 GLN A 496     -32.963  87.141  -2.781  1.00100.00           O  
ATOM   3363  NE2 GLN A 496     -31.774  86.983  -0.881  1.00 97.32           N  
ATOM   3364  N   ASN A 497     -29.400  87.779   0.419  1.00 98.70           N  
ATOM   3365  CA  ASN A 497     -29.796  87.088   1.637  1.00100.00           C  
ATOM   3366  C   ASN A 497     -29.452  88.005   2.809  1.00 99.55           C  
ATOM   3367  O   ASN A 497     -28.300  88.056   3.247  1.00100.00           O  
ATOM   3368  CB  ASN A 497     -29.021  85.771   1.760  1.00100.00           C  
ATOM   3369  CG  ASN A 497     -29.650  84.805   2.748  1.00100.00           C  
ATOM   3370  OD1 ASN A 497     -30.658  85.113   3.388  1.00100.00           O  
ATOM   3371  ND2 ASN A 497     -29.050  83.625   2.879  1.00100.00           N  
ATOM   3372  N   GLU A 498     -30.448  88.733   3.307  1.00 98.68           N  
ATOM   3373  CA  GLU A 498     -30.236  89.657   4.419  1.00100.00           C  
ATOM   3374  C   GLU A 498     -30.968  89.247   5.700  1.00100.00           C  
ATOM   3375  O   GLU A 498     -31.613  90.125   6.320  1.00100.00           O  
ATOM   3376  CB  GLU A 498     -30.664  91.073   4.009  1.00100.00           C  
ATOM   3377  CG  GLU A 498     -29.504  92.047   3.827  1.00100.00           C  
ATOM   3378  CD  GLU A 498     -28.241  91.367   3.316  1.00100.00           C  
ATOM   3379  OE1 GLU A 498     -28.117  91.191   2.082  1.00100.00           O  
ATOM   3380  OE2 GLU A 498     -27.376  91.008   4.150  1.00100.00           O  
ATOM   3381  OXT GLU A 498     -30.880  88.055   6.076  1.00100.00           O  
TER    3382      GLU A 498                                                      
HETATM 3383  O6  FC1 A1499     -16.185  70.639 -23.276  1.00 47.20           O  
HETATM 3384  S7  FC1 A1499     -17.234  68.485 -27.098  1.00 48.85           S  
HETATM 3385  C8  FC1 A1499     -19.001  70.659 -27.316  1.00 38.37           C  
HETATM 3386  C9  FC1 A1499     -19.115  72.418 -25.609  1.00 49.53           C  
HETATM 3387  C5  FC1 A1499     -15.818  68.784 -24.724  1.00 45.82           C  
HETATM 3388  C1  FC1 A1499     -17.540  70.543 -25.330  1.00 36.98           C  
HETATM 3389  C2  FC1 A1499     -16.488  69.940 -24.448  1.00 45.67           C  
HETATM 3390  C3  FC1 A1499     -17.993  69.994 -26.567  1.00 40.08           C  
HETATM 3391  C4  FC1 A1499     -18.111  71.759 -24.853  1.00 41.54           C  
HETATM 3392  C10 FC1 A1499     -16.019  67.931 -25.933  1.00 55.28           C  
HETATM 3393  C17 FC1 A1499     -15.924  73.431 -21.529  1.00 67.86           C  
HETATM 3394  C18 FC1 A1499     -14.138  73.415 -19.932  1.00 55.62           C  
HETATM 3395  N16 FC1 A1499     -14.913  72.576 -20.861  1.00 62.95           N  
HETATM 3396  C11 FC1 A1499     -15.635  69.992 -22.121  1.00 52.90           C  
HETATM 3397  C12 FC1 A1499     -19.563  71.867 -26.842  1.00 44.22           C  
HETATM 3398  O13 FC1 A1499     -15.371  66.892 -26.114  1.00 54.73           O  
HETATM 3399  C14 FC1 A1499     -16.391  70.508 -20.904  1.00 46.74           C  
HETATM 3400  C15 FC1 A1499     -15.536  71.481 -20.066  1.00 58.01           C  
HETATM 3401 FE   HEM A1500     -17.470  73.311 -29.109  1.00 63.72          FE  
HETATM 3402  CHA HEM A1500     -14.868  74.189 -27.150  1.00 76.45           C  
HETATM 3403  CHB HEM A1500     -16.010  70.288 -29.722  1.00 79.97           C  
HETATM 3404  CHC HEM A1500     -20.190  72.366 -30.955  1.00 81.47           C  
HETATM 3405  CHD HEM A1500     -18.968  76.279 -28.485  1.00 60.63           C  
HETATM 3406  NA  HEM A1500     -15.747  72.407 -28.537  1.00 75.87           N  
HETATM 3407  C1A HEM A1500     -14.789  72.951 -27.726  1.00 71.83           C  
HETATM 3408  C2A HEM A1500     -13.729  71.979 -27.527  1.00 61.80           C  
HETATM 3409  C3A HEM A1500     -14.037  70.893 -28.265  1.00 69.42           C  
HETATM 3410  C4A HEM A1500     -15.311  71.141 -28.906  1.00 77.26           C  
HETATM 3411  CMA HEM A1500     -13.240  69.588 -28.413  1.00 89.60           C  
HETATM 3412  CAA HEM A1500     -12.500  72.214 -26.626  1.00 37.51           C  
HETATM 3413  CBA HEM A1500     -12.709  71.374 -25.329  1.00 34.72           C  
HETATM 3414  CGA HEM A1500     -12.176  71.914 -24.000  1.00 56.36           C  
HETATM 3415  O1A HEM A1500     -13.064  72.152 -23.109  1.00 49.87           O  
HETATM 3416  O2A HEM A1500     -10.971  72.040 -23.848  1.00 42.25           O  
HETATM 3417  NB  HEM A1500     -17.998  71.666 -30.160  1.00 75.23           N  
HETATM 3418  C1B HEM A1500     -17.238  70.505 -30.291  1.00 77.43           C  
HETATM 3419  C2B HEM A1500     -17.946  69.552 -31.129  1.00 72.54           C  
HETATM 3420  C3B HEM A1500     -19.122  70.125 -31.472  1.00 79.47           C  
HETATM 3421  C4B HEM A1500     -19.157  71.440 -30.872  1.00 76.28           C  
HETATM 3422  CMB HEM A1500     -17.440  68.155 -31.510  1.00 71.10           C  
HETATM 3423  CAB HEM A1500     -20.251  69.540 -32.337  1.00 76.93           C  
HETATM 3424  CBB HEM A1500     -20.050  69.779 -33.845  1.00 96.39           C  
HETATM 3425  NC  HEM A1500     -19.224  74.171 -29.610  1.00 78.83           N  
HETATM 3426  C1C HEM A1500     -20.220  73.621 -30.379  1.00 76.92           C  
HETATM 3427  C2C HEM A1500     -21.361  74.547 -30.483  1.00 73.88           C  
HETATM 3428  C3C HEM A1500     -21.015  75.668 -29.805  1.00 68.63           C  
HETATM 3429  C4C HEM A1500     -19.687  75.422 -29.259  1.00 66.34           C  
HETATM 3430  CMC HEM A1500     -22.667  74.199 -31.252  1.00 35.32           C  
HETATM 3431  CAC HEM A1500     -21.784  77.004 -29.565  1.00 70.00           C  
HETATM 3432  CBC HEM A1500     -23.315  76.941 -29.382  1.00 76.22           C  
HETATM 3433  ND  HEM A1500     -17.005  74.909 -28.064  1.00 59.40           N  
HETATM 3434  C1D HEM A1500     -17.750  76.077 -27.910  1.00 60.56           C  
HETATM 3435  C2D HEM A1500     -17.043  77.015 -27.060  1.00 56.33           C  
HETATM 3436  C3D HEM A1500     -15.898  76.417 -26.682  1.00 51.51           C  
HETATM 3437  C4D HEM A1500     -15.872  75.119 -27.309  1.00 63.22           C  
HETATM 3438  CMD HEM A1500     -17.555  78.417 -26.657  1.00 44.22           C  
HETATM 3439  CAD HEM A1500     -14.835  76.989 -25.758  1.00 30.44           C  
HETATM 3440  CBD HEM A1500     -15.166  76.492 -24.319  1.00 27.11           C  
HETATM 3441  CGD HEM A1500     -14.216  76.961 -23.247  1.00 59.41           C  
HETATM 3442  O1D HEM A1500     -14.161  76.335 -22.168  1.00 52.63           O  
HETATM 3443  O2D HEM A1500     -13.549  77.981 -23.519  1.00 66.76           O  
HETATM 3444  N1  HBI A1501      -6.648  73.136 -25.540  1.00 53.08           N  
HETATM 3445  N2  HBI A1501      -8.564  72.176 -26.458  1.00 52.89           N  
HETATM 3446  C2  HBI A1501      -7.884  72.559 -25.388  1.00 57.58           C  
HETATM 3447  N3  HBI A1501      -8.426  72.377 -24.131  1.00 33.93           N  
HETATM 3448  C4  HBI A1501      -7.753  72.758 -23.001  1.00 35.70           C  
HETATM 3449  O4  HBI A1501      -8.195  72.619 -21.853  1.00 36.34           O  
HETATM 3450  C4A HBI A1501      -6.484  73.355 -23.092  1.00 46.77           C  
HETATM 3451  C8A HBI A1501      -5.924  73.537 -24.455  1.00 49.61           C  
HETATM 3452  N8  HBI A1501      -4.690  74.115 -24.598  1.00 53.04           N  
HETATM 3453  C7  HBI A1501      -3.905  74.554 -23.471  1.00 48.16           C  
HETATM 3454  C6  HBI A1501      -4.489  74.359 -22.101  1.00 36.17           C  
HETATM 3455  N5  HBI A1501      -5.810  73.734 -22.004  1.00 47.94           N  
HETATM 3456  C9  HBI A1501      -3.965  74.705 -20.725  1.00 52.62           C  
HETATM 3457  O9  HBI A1501      -3.845  73.489 -20.001  1.00 60.97           O  
HETATM 3458  C10 HBI A1501      -2.608  75.386 -20.713  1.00 55.04           C  
HETATM 3459  O10 HBI A1501      -2.758  76.615 -21.446  1.00 47.15           O  
HETATM 3460  C11 HBI A1501      -2.159  75.686 -19.282  1.00 56.25           C  
HETATM 3461  O   HOH A2001     -18.858  88.503 -41.723  1.00 41.64           O  
HETATM 3462  O   HOH A2002     -19.129  88.301 -39.220  1.00 66.27           O  
HETATM 3463  O   HOH A2003     -31.178  84.331 -56.667  1.00 72.76           O  
HETATM 3464  O   HOH A2004     -28.311  95.232 -47.106  1.00 61.35           O  
HETATM 3465  O   HOH A2005     -32.811 105.673 -37.334  1.00 71.76           O  
HETATM 3466  O   HOH A2006     -41.746  80.417 -19.175  1.00 67.50           O  
HETATM 3467  O   HOH A2007     -39.207  71.189  -8.258  1.00 30.62           O  
HETATM 3468  O   HOH A2008     -40.848  69.676 -27.979  1.00 37.78           O  
HETATM 3469  O   HOH A2009     -38.655  70.708 -30.376  1.00 36.17           O  
HETATM 3470  O   HOH A2010     -24.303  68.568 -12.988  1.00 31.16           O  
HETATM 3471  O   HOH A2011     -22.108  67.859 -19.136  1.00 34.11           O  
HETATM 3472  O   HOH A2012     -15.723  43.632 -22.723  1.00 45.73           O  
HETATM 3473  O   HOH A2013     -11.577  48.923  -9.392  1.00100.00           O  
HETATM 3474  O   HOH A2014     -22.063  56.314  -9.596  1.00 55.66           O  
HETATM 3475  O   HOH A2015     -23.820  88.263 -10.504  1.00 39.65           O  
CONECT  888 3401                                                                
CONECT 3383 3389 3396                                                           
CONECT 3384 3390 3392                                                           
CONECT 3385 3390 3397                                                           
CONECT 3386 3391 3397                                                           
CONECT 3387 3389 3392                                                           
CONECT 3388 3389 3390 3391                                                      
CONECT 3389 3383 3387 3388                                                      
CONECT 3390 3384 3385 3388                                                      
CONECT 3391 3386 3388                                                           
CONECT 3392 3384 3387 3398                                                      
CONECT 3393 3395                                                                
CONECT 3394 3395                                                                
CONECT 3395 3393 3394 3400                                                      
CONECT 3396 3383 3399                                                           
CONECT 3397 3385 3386                                                           
CONECT 3398 3392                                                                
CONECT 3399 3396 3400                                                           
CONECT 3400 3395 3399                                                           
CONECT 3401  888 3406 3417 3425                                                 
CONECT 3401 3433                                                                
CONECT 3402 3407 3437                                                           
CONECT 3403 3410 3418                                                           
CONECT 3404 3421 3426                                                           
CONECT 3405 3429 3434                                                           
CONECT 3406 3401 3407 3410                                                      
CONECT 3407 3402 3406 3408                                                      
CONECT 3408 3407 3409 3412                                                      
CONECT 3409 3408 3410 3411                                                      
CONECT 3410 3403 3406 3409                                                      
CONECT 3411 3409                                                                
CONECT 3412 3408 3413                                                           
CONECT 3413 3412 3414                                                           
CONECT 3414 3413 3415 3416                                                      
CONECT 3415 3414                                                                
CONECT 3416 3414                                                                
CONECT 3417 3401 3418 3421                                                      
CONECT 3418 3403 3417 3419                                                      
CONECT 3419 3418 3420 3422                                                      
CONECT 3420 3419 3421 3423                                                      
CONECT 3421 3404 3417 3420                                                      
CONECT 3422 3419                                                                
CONECT 3423 3420 3424                                                           
CONECT 3424 3423                                                                
CONECT 3425 3401 3426 3429                                                      
CONECT 3426 3404 3425 3427                                                      
CONECT 3427 3426 3428 3430                                                      
CONECT 3428 3427 3429 3431                                                      
CONECT 3429 3405 3425 3428                                                      
CONECT 3430 3427                                                                
CONECT 3431 3428 3432                                                           
CONECT 3432 3431                                                                
CONECT 3433 3401 3434 3437                                                      
CONECT 3434 3405 3433 3435                                                      
CONECT 3435 3434 3436 3438                                                      
CONECT 3436 3435 3437 3439                                                      
CONECT 3437 3402 3433 3436                                                      
CONECT 3438 3435                                                                
CONECT 3439 3436 3440                                                           
CONECT 3440 3439 3441                                                           
CONECT 3441 3440 3442 3443                                                      
CONECT 3442 3441                                                                
CONECT 3443 3441                                                                
CONECT 3444 3446 3451                                                           
CONECT 3445 3446                                                                
CONECT 3446 3444 3445 3447                                                      
CONECT 3447 3446 3448                                                           
CONECT 3448 3447 3449 3450                                                      
CONECT 3449 3448                                                                
CONECT 3450 3448 3451 3455                                                      
CONECT 3451 3444 3450 3452                                                      
CONECT 3452 3451 3453                                                           
CONECT 3453 3452 3454                                                           
CONECT 3454 3453 3455 3456                                                      
CONECT 3455 3450 3454                                                           
CONECT 3456 3454 3457 3458                                                      
CONECT 3457 3456                                                                
CONECT 3458 3456 3459 3460                                                      
CONECT 3459 3458                                                                
CONECT 3460 3458                                                                
MASTER      536    0    3   20   14    0    9    6 3474    1   80   33          
END                                                                             
