# Supplementary material for: Network analysis and experimental pharmacology study explore the protective effects of Isoliquiritigenin on 5-fluorouracil-Induced intestinal mucositis
Source: Front Pharmacol. 2022 Oct 6;13:1014160. doi: 10.3389/fphar.2022.1014160 (PMC9582754; doi:10.3389/fphar.2022.1014160)
Supplement: Supplementary file 2 [file DataSheet3.ZIP › crystal structures/NOS2/FC1.pdb]

HETATM    1  C1  FC1 A1499     -17.540  70.543 -25.330  1.00 36.98           C  
HETATM    2  C2  FC1 A1499     -16.488  69.940 -24.448  1.00 45.67           C  
HETATM    3  C3  FC1 A1499     -17.993  69.994 -26.567  1.00 40.08           C  
HETATM    4  C4  FC1 A1499     -18.111  71.759 -24.853  1.00 41.54           C  
HETATM    5  C5  FC1 A1499     -15.818  68.784 -24.724  1.00 45.82           C  
HETATM    6  O6  FC1 A1499     -16.185  70.639 -23.276  1.00 47.20           O  
HETATM    7  S7  FC1 A1499     -17.234  68.485 -27.098  1.00 48.85           S  
HETATM    8  C8  FC1 A1499     -19.001  70.659 -27.316  1.00 38.37           C  
HETATM    9  C9  FC1 A1499     -19.115  72.418 -25.609  1.00 49.53           C  
HETATM   10  C10 FC1 A1499     -16.019  67.931 -25.933  1.00 55.28           C  
HETATM   11  C11 FC1 A1499     -15.635  69.992 -22.121  1.00 52.90           C  
HETATM   12  C12 FC1 A1499     -19.563  71.867 -26.842  1.00 44.22           C  
HETATM   13  O13 FC1 A1499     -15.371  66.892 -26.114  1.00 54.73           O  
HETATM   14  C14 FC1 A1499     -16.391  70.508 -20.904  1.00 46.74           C  
HETATM   15  C15 FC1 A1499     -15.536  71.481 -20.066  1.00 58.01           C  
HETATM   16  N16 FC1 A1499     -14.913  72.576 -20.861  1.00 62.95           N  
HETATM   17  C17 FC1 A1499     -15.924  73.431 -21.529  1.00 67.86           C  
HETATM   18  C18 FC1 A1499     -14.138  73.415 -19.932  1.00 55.62           C  
CONECT    1    2    3    4
CONECT    2    1    5    6
CONECT    3    1    7    8
CONECT    4    1    9
CONECT    5    2   10
CONECT    6    2   11
CONECT    7    3   10
CONECT    8    3   12
CONECT    9    4   12
CONECT   10    5    7   13
CONECT   11    6   14
CONECT   12    8    9
CONECT   13   10
CONECT   14   11   15
CONECT   15   14   16
CONECT   16   15   17   18
CONECT   17   16
CONECT   18   16
END
