# Supplementary material for: Network analysis and experimental pharmacology study explore the protective effects of Isoliquiritigenin on 5-fluorouracil-Induced intestinal mucositis
Source: Front Pharmacol. 2022 Oct 6;13:1014160. doi: 10.3389/fphar.2022.1014160 (PMC9582754; doi:10.3389/fphar.2022.1014160)
Supplement: Supplementary file 2 [file DataSheet3.ZIP › crystal structures/NOS2/NOS2 inhibitor.sdf]

2733506
  -OEChem-09142206373D

 30 29  0     1  0  0  0  0  0999 V2000
    3.7041   -0.9754   -1.0793 O   0  0  0  0  0  0  0  0  0  0  0  0
    3.2163    1.2220   -1.3902 O   0  0  0  0  0  0  0  0  0  0  0  0
    2.4674    1.5293    1.2152 N   0  0  0  0  0  0  0  0  0  0  0  0
   -2.5174    0.1230    0.3537 N   0  0  0  0  0  0  0  0  0  0  0  0
   -4.3537    1.6565    0.0966 N   0  0  0  0  0  0  0  0  0  0  0  0
    0.3925   -0.4844    0.2942 C   0  0  0  0  0  0  0  0  0  0  0  0
    1.6978   -0.8194    1.0301 C   0  0  0  0  0  0  0  0  0  0  0  0
   -0.7064   -1.4973    0.6342 C   0  0  0  0  0  0  0  0  0  0  0  0
    2.8390    0.1804    0.7915 C   0  0  1  0  0  0  0  0  0  0  0  0
   -2.0229   -1.1879   -0.0698 C   0  0  0  0  0  0  0  0  0  0  0  0
    3.2538    0.2381   -0.6651 C   0  0  0  0  0  0  0  0  0  0  0  0
   -3.6523    0.4958   -0.1324 C   0  0  0  0  0  0  0  0  0  0  0  0
   -4.3183   -0.4806   -1.0787 C   0  0  0  0  0  0  0  0  0  0  0  0
    0.0620    0.5227    0.5710 H   0  0  0  0  0  0  0  0  0  0  0  0
    0.5632   -0.4842   -0.7887 H   0  0  0  0  0  0  0  0  0  0  0  0
    2.0237   -1.8241    0.7319 H   0  0  0  0  0  0  0  0  0  0  0  0
    1.4955   -0.8709    2.1082 H   0  0  0  0  0  0  0  0  0  0  0  0
   -0.3766   -2.5039    0.3499 H   0  0  0  0  0  0  0  0  0  0  0  0
   -0.8687   -1.5053    1.7193 H   0  0  0  0  0  0  0  0  0  0  0  0
    3.7177   -0.1259    1.3716 H   0  0  0  0  0  0  0  0  0  0  0  0
   -1.8326   -1.2179   -1.1488 H   0  0  0  0  0  0  0  0  0  0  0  0
   -2.7162   -1.9895    0.2083 H   0  0  0  0  0  0  0  0  0  0  0  0
    3.2785    2.1438    1.1533 H   0  0  0  0  0  0  0  0  0  0  0  0
    2.1950    1.5162    2.1973 H   0  0  0  0  0  0  0  0  0  0  0  0
    3.9841   -0.9597   -2.0194 H   0  0  0  0  0  0  0  0  0  0  0  0
   -3.7038   -0.6716   -1.9621 H   0  0  0  0  0  0  0  0  0  0  0  0
   -4.5838   -1.4117   -0.5713 H   0  0  0  0  0  0  0  0  0  0  0  0
   -5.2586   -0.0556   -1.4489 H   0  0  0  0  0  0  0  0  0  0  0  0
   -5.2497    1.8445   -0.3401 H   0  0  0  0  0  0  0  0  0  0  0  0
   -3.9886    2.3681    0.7206 H   0  0  0  0  0  0  0  0  0  0  0  0
  1 11  1  0  0  0  0
  1 25  1  0  0  0  0
  2 11  2  0  0  0  0
  3  9  1  0  0  0  0
  3 23  1  0  0  0  0
  3 24  1  0  0  0  0
  4 10  1  0  0  0  0
  4 12  2  0  0  0  0
  5 12  1  0  0  0  0
  5 29  1  0  0  0  0
  5 30  1  0  0  0  0
  6  7  1  0  0  0  0
  6  8  1  0  0  0  0
  6 14  1  0  0  0  0
  6 15  1  0  0  0  0
  7  9  1  0  0  0  0
  7 16  1  0  0  0  0
  7 17  1  0  0  0  0
  8 10  1  0  0  0  0
  8 18  1  0  0  0  0
  8 19  1  0  0  0  0
  9 11  1  0  0  0  0
  9 20  1  0  0  0  0
 10 21  1  0  0  0  0
 10 22  1  0  0  0  0
 12 13  1  0  0  0  0
 13 26  1  0  0  0  0
 13 27  1  0  0  0  0
 13 28  1  0  0  0  0
M  END
> <PUBCHEM_COMPOUND_CID>
2733506

> <PUBCHEM_CONFORMER_RMSD>
0.6

> <PUBCHEM_CONFORMER_DIVERSEORDER>
1
68
10
125
55
85
6
19
36
86
17
64
122
24
9
75
59
65
81
91
48
7
30
116
131
80
137
22
37
34
40
62
134
69
136
61
18
113
83
23
88
58
38
77
93
28
26
111
67
102
90
82
49
35
79
109
129
3
120
114
135
43
60
100
20
33
66
92
107
39
76
63
8
73
133
105
47
15
112
13
94
46
71
97
138
57
95
50
70
14
41
52
5
45
98
44
103
117
27
42
72
21
78
53
89
31
74
56
4
118
11
108
110
115
2
123
29
54
87
106
16
12
32
51
130
124
119
96
25
126
132
104
99
101
121
127
128
84

> <PUBCHEM_MMFF94_PARTIAL_CHARGES>
15
1 -0.65
10 0.25
11 0.66
12 0.44
13 0.06
2 -0.57
23 0.36
24 0.36
25 0.5
29 0.4
3 -0.99
30 0.4
4 -0.7
5 -0.85
9 0.33

> <PUBCHEM_EFFECTIVE_ROTOR_COUNT>
6

> <PUBCHEM_PHARMACOPHORE_FEATURES>
7
1 1 acceptor
1 2 acceptor
1 3 cation
1 3 donor
1 5 donor
3 1 2 11 anion
3 4 5 12 cation

> <PUBCHEM_HEAVY_ATOM_COUNT>
13

> <PUBCHEM_ATOM_DEF_STEREO_COUNT>
1

> <PUBCHEM_ATOM_UDEF_STEREO_COUNT>
0

> <PUBCHEM_BOND_DEF_STEREO_COUNT>
0

> <PUBCHEM_BOND_UDEF_STEREO_COUNT>
0

> <PUBCHEM_ISOTOPIC_ATOM_COUNT>
0

> <PUBCHEM_COMPONENT_COUNT>
1

> <PUBCHEM_CACTVS_TAUTO_COUNT>
2

> <PUBCHEM_CONFORMER_ID>
0029B5C200000001

> <PUBCHEM_MMFF94_ENERGY>
22.1777

> <PUBCHEM_FEATURE_SELFOVERLAP>
35.578

> <PUBCHEM_SHAPE_FINGERPRINT>
11543360 7 17488732501827772343
11987891 27 12679461980151063355
13705890 14 16056875861999822642
14123260 362 18333734619877323897
1420 369 11887962046501515869
14252887 29 8935001498972428502
14289901 80 13695588862411499061
15239191 94 11815897877105722391
17041 50 18130793377634903448
177051 138 11383840359102100254
18186145 218 18335977606122842067
19107657 162 8358263652532679721
19107657 9 18259984864348408697
1986462 14 17632294575657390839
20233049 118 18410007728537682752
20279233 1 17775003531121356498
20281407 28 8718550544838638715
20645477 70 16200439091238895654
20671657 53 15913332381268342530
20742870 56 17703794695682982838
212847 35 18334572399997384921
21501925 9 10807930453318318098
22485316 2 10735875067262695915
22646028 28 12607415385545492628
22959321 60 14490189418825384935
23380061 81 17385721366087033034
23402655 69 17988644073120256649
4990 188 18060700576357875639
5281201 14 17561081432008266265
93112 12 17846780740756003230
9882013 296 13262688057638855747

> <PUBCHEM_SHAPE_MULTIPOLES>
240.85
9.06
1.49
1.19
4.95
0.19
0.15
2.97
2.49
0.26
-0.15
-0.93
0.13
-0.25

> <PUBCHEM_SHAPE_SELFOVERLAP>
453.513

> <PUBCHEM_SHAPE_VOLUME>
148.4

> <PUBCHEM_COORDINATE_TYPE>
2
5
10

$$$$
