# Supplementary material for: Network analysis and experimental pharmacology study explore the protective effects of Isoliquiritigenin on 5-fluorouracil-Induced intestinal mucositis
Source: Front Pharmacol. 2022 Oct 6;13:1014160. doi: 10.3389/fphar.2022.1014160 (PMC9582754; doi:10.3389/fphar.2022.1014160)
Supplement: Supplementary file 2 [file DataSheet3.ZIP › crystal structures/PTGS2/1cx2.pdb]

HEADER    OXIDOREDUCTASE                          17-DEC-96   1CX2              
TITLE     CYCLOOXYGENASE-2 (PROSTAGLANDIN SYNTHASE-2) COMPLEXED WITH A SELECTIVE
TITLE    2 INHIBITOR, SC-558                                                    
COMPND    MOL_ID: 1;                                                            
COMPND   2 MOLECULE: CYCLOOXYGENASE-2;                                          
COMPND   3 CHAIN: A, B, C, D;                                                   
COMPND   4 SYNONYM: PROSTAGLANDIN SYNTHASE-2;                                   
COMPND   5 EC: 1.14.99.1;                                                       
COMPND   6 ENGINEERED: YES                                                      
SOURCE    MOL_ID: 1;                                                            
SOURCE   2 ORGANISM_SCIENTIFIC: MUS MUSCULUS;                                   
SOURCE   3 ORGANISM_COMMON: HOUSE MOUSE;                                        
SOURCE   4 ORGANISM_TAXID: 10090;                                               
SOURCE   5 CELL_LINE: CULTURED SF21;                                            
SOURCE   6 TISSUE: DERMAL;                                                      
SOURCE   7 CELL: FIBROBLAST;                                                    
SOURCE   8 CELLULAR_LOCATION: ENDOPLASMIC RETICULUM;                            
SOURCE   9 EXPRESSION_SYSTEM: FALL ARMYWORM, SPODOPTERA FRUGIPERDA INSECT       
SOURCE  10 CELLS;                                                               
SOURCE  11 EXPRESSION_SYSTEM_CELL_LINE: CULTURED SF21;                          
SOURCE  12 EXPRESSION_SYSTEM_TISSUE: OVARIAN TISSUE;                            
SOURCE  13 EXPRESSION_SYSTEM_VECTOR_TYPE: BACULOVIRUS;                          
SOURCE  14 EXPRESSION_SYSTEM_VECTOR: PVL1393                                    
KEYWDS    PEROXIDASE, DIOXYGENASE, CYCLOOXYGENASE, NONSTEROIDAL                 
KEYWDS   2 ANTIINFLAMMATORY DRUGS, INFLAMMATION, ARTHRITIS, PROSTAGLANDIN,      
KEYWDS   3 PROSTAGLANDIN SYNTHASE, OXIDOREDUCTASE                               
EXPDTA    X-RAY DIFFRACTION                                                     
AUTHOR    R.KURUMBAIL,W.STALLINGS                                               
REVDAT   5   29-JUL-20 1CX2    1       COMPND REMARK SEQADV HETNAM              
REVDAT   5 2                   1       LINK   SITE                              
REVDAT   4   13-JUL-11 1CX2    1       VERSN                                    
REVDAT   3   24-FEB-09 1CX2    1       VERSN                                    
REVDAT   2   01-APR-03 1CX2    1       JRNL                                     
REVDAT   1   24-DEC-97 1CX2    0                                                
JRNL        AUTH   R.G.KURUMBAIL,A.M.STEVENS,J.K.GIERSE,J.J.MCDONALD,           
JRNL        AUTH 2 R.A.STEGEMAN,J.Y.PAK,D.GILDEHAUS,J.M.MIYASHIRO,T.D.PENNING,  
JRNL        AUTH 3 K.SEIBERT,P.C.ISAKSON,W.C.STALLINGS                          
JRNL        TITL   STRUCTURAL BASIS FOR SELECTIVE INHIBITION OF                 
JRNL        TITL 2 CYCLOOXYGENASE-2 BY ANTI-INFLAMMATORY AGENTS.                
JRNL        REF    NATURE                        V. 384   644 1996              
JRNL        REFN                   ISSN 0028-0836                               
JRNL        PMID   8967954                                                      
JRNL        DOI    10.1038/384644A0                                             
REMARK   1                                                                      
REMARK   1 REFERENCE 1                                                          
REMARK   1  AUTH   R.G.KURUMBAIL,A.M.STEVENS,J.K.GIERSE,J.J.MCDONALD,           
REMARK   1  AUTH 2 R.A.STEGEMAN,J.Y.PAK,D.GILDEHAUS,J.M.MIYASHIRO,T.D.PENNING,  
REMARK   1  AUTH 3 K.SEIBERT,P.C.ISAKSON,W.C.STALLINGS                          
REMARK   1  TITL   ERRATUM. STRUCTURAL BASIS FOR SELECTIVE INHIBITION OF        
REMARK   1  TITL 2 CYCLOOXYGENASE-2 BY ANTI-INFLAMMATORY AGENTS                 
REMARK   1  REF    NATURE                        V. 385   555 1997              
REMARK   1  REFN                   ISSN 0028-0836                               
REMARK   2                                                                      
REMARK   2 RESOLUTION.    3.00 ANGSTROMS.                                       
REMARK   3                                                                      
REMARK   3 REFINEMENT.                                                          
REMARK   3   PROGRAM     : X-PLOR 3.1                                           
REMARK   3   AUTHORS     : BRUNGER                                              
REMARK   3                                                                      
REMARK   3  DATA USED IN REFINEMENT.                                            
REMARK   3   RESOLUTION RANGE HIGH (ANGSTROMS) : 3.00                           
REMARK   3   RESOLUTION RANGE LOW  (ANGSTROMS) : 8.00                           
REMARK   3   DATA CUTOFF            (SIGMA(F)) : 2.000                          
REMARK   3   DATA CUTOFF HIGH         (ABS(F)) : 100000.000                     
REMARK   3   DATA CUTOFF LOW          (ABS(F)) : 0.1000                         
REMARK   3   COMPLETENESS (WORKING+TEST)   (%) : 54.0                           
REMARK   3   NUMBER OF REFLECTIONS             : 30300                          
REMARK   3                                                                      
REMARK   3  FIT TO DATA USED IN REFINEMENT.                                     
REMARK   3   CROSS-VALIDATION METHOD          : NULL                            
REMARK   3   FREE R VALUE TEST SET SELECTION  : RANDOM                          
REMARK   3   R VALUE            (WORKING SET) : 0.216                           
REMARK   3   FREE R VALUE                     : 0.218                           
REMARK   3   FREE R VALUE TEST SET SIZE   (%) : 10.000                          
REMARK   3   FREE R VALUE TEST SET COUNT      : 2987                            
REMARK   3   ESTIMATED ERROR OF FREE R VALUE  : NULL                            
REMARK   3                                                                      
REMARK   3  FIT IN THE HIGHEST RESOLUTION BIN.                                  
REMARK   3   TOTAL NUMBER OF BINS USED           : 8                            
REMARK   3   BIN RESOLUTION RANGE HIGH       (A) : 3.00                         
REMARK   3   BIN RESOLUTION RANGE LOW        (A) : 3.13                         
REMARK   3   BIN COMPLETENESS (WORKING+TEST) (%) : 25.10                        
REMARK   3   REFLECTIONS IN BIN    (WORKING SET) : 1580                         
REMARK   3   BIN R VALUE           (WORKING SET) : 0.2490                       
REMARK   3   BIN FREE R VALUE                    : 0.3740                       
REMARK   3   BIN FREE R VALUE TEST SET SIZE  (%) : 2.30                         
REMARK   3   BIN FREE R VALUE TEST SET COUNT     : 161                          
REMARK   3   ESTIMATED ERROR OF BIN FREE R VALUE : NULL                         
REMARK   3                                                                      
REMARK   3  NUMBER OF NON-HYDROGEN ATOMS USED IN REFINEMENT.                    
REMARK   3   PROTEIN ATOMS            : 17892                                   
REMARK   3   NUCLEIC ACID ATOMS       : 0                                       
REMARK   3   HETEROGEN ATOMS          : 444                                     
REMARK   3   SOLVENT ATOMS            : 0                                       
REMARK   3                                                                      
REMARK   3  B VALUES.                                                           
REMARK   3   FROM WILSON PLOT           (A**2) : NULL                           
REMARK   3   MEAN B VALUE      (OVERALL, A**2) : 7.40                           
REMARK   3   OVERALL ANISOTROPIC B VALUE.                                       
REMARK   3    B11 (A**2) : NULL                                                 
REMARK   3    B22 (A**2) : NULL                                                 
REMARK   3    B33 (A**2) : NULL                                                 
REMARK   3    B12 (A**2) : NULL                                                 
REMARK   3    B13 (A**2) : NULL                                                 
REMARK   3    B23 (A**2) : NULL                                                 
REMARK   3                                                                      
REMARK   3  ESTIMATED COORDINATE ERROR.                                         
REMARK   3   ESD FROM LUZZATI PLOT        (A) : NULL                            
REMARK   3   ESD FROM SIGMAA              (A) : NULL                            
REMARK   3   LOW RESOLUTION CUTOFF        (A) : NULL                            
REMARK   3                                                                      
REMARK   3  CROSS-VALIDATED ESTIMATED COORDINATE ERROR.                         
REMARK   3   ESD FROM C-V LUZZATI PLOT    (A) : NULL                            
REMARK   3   ESD FROM C-V SIGMAA          (A) : NULL                            
REMARK   3                                                                      
REMARK   3  RMS DEVIATIONS FROM IDEAL VALUES.                                   
REMARK   3   BOND LENGTHS                 (A) : 0.015                           
REMARK   3   BOND ANGLES            (DEGREES) : 1.940                           
REMARK   3   DIHEDRAL ANGLES        (DEGREES) : NULL                            
REMARK   3   IMPROPER ANGLES        (DEGREES) : 1.780                           
REMARK   3                                                                      
REMARK   3  ISOTROPIC THERMAL MODEL : NULL                                      
REMARK   3                                                                      
REMARK   3  ISOTROPIC THERMAL FACTOR RESTRAINTS.    RMS    SIGMA                
REMARK   3   MAIN-CHAIN BOND              (A**2) : 1.500 ; NULL                 
REMARK   3   MAIN-CHAIN ANGLE             (A**2) : 2.000 ; NULL                 
REMARK   3   SIDE-CHAIN BOND              (A**2) : 2.000 ; NULL                 
REMARK   3   SIDE-CHAIN ANGLE             (A**2) : 2.500 ; NULL                 
REMARK   3                                                                      
REMARK   3  NCS MODEL : RESTRAINED                                              
REMARK   3                                                                      
REMARK   3  NCS RESTRAINTS.                         RMS   SIGMA/WEIGHT          
REMARK   3   GROUP  1  POSITIONAL            (A) : 300   ; NULL                 
REMARK   3   GROUP  1  B-FACTOR           (A**2) : 1.0   ; NULL                 
REMARK   3   GROUP  2  POSITIONAL            (A) : 300   ; NULL                 
REMARK   3   GROUP  2  B-FACTOR           (A**2) : 1.0   ; NULL                 
REMARK   3   GROUP  3  POSITIONAL            (A) : 300   ; NULL                 
REMARK   3   GROUP  3  B-FACTOR           (A**2) : 1.0   ; NULL                 
REMARK   3   GROUP  4  POSITIONAL            (A) : 300   ; NULL                 
REMARK   3   GROUP  4  B-FACTOR           (A**2) : 1.0   ; NULL                 
REMARK   3   GROUP  5  POSITIONAL            (A) : 300   ; NULL                 
REMARK   3   GROUP  5  B-FACTOR           (A**2) : 1.0   ; NULL                 
REMARK   3   GROUP  6  POSITIONAL            (A) : 200   ; NULL                 
REMARK   3   GROUP  6  B-FACTOR           (A**2) : 2.0   ; NULL                 
REMARK   3   GROUP  7  POSITIONAL            (A) : 50    ; NULL                 
REMARK   3   GROUP  7  B-FACTOR           (A**2) : 5.0   ; NULL                 
REMARK   3                                                                      
REMARK   3  PARAMETER FILE  1  : PARAM_ENGH.PRO                                 
REMARK   3  PARAMETER FILE  2  : PARAM19X_MOD.HEME                              
REMARK   3  PARAMETER FILE  3  : PARAM3_MOD.CHO                                 
REMARK   3  PARAMETER FILE  4  : PARAM.SC558                                    
REMARK   3  PARAMETER FILE  5  : NULL                                           
REMARK   3  TOPOLOGY FILE  1   : TOP_ENGH.PRO                                   
REMARK   3  TOPOLOGY FILE  2   : TOPH19X_MOD.HEME                               
REMARK   3  TOPOLOGY FILE  3   : TOPH3.CHO                                      
REMARK   3  TOPOLOGY FILE  4   : TOP.SC558                                      
REMARK   3  TOPOLOGY FILE  5   : NULL                                           
REMARK   3                                                                      
REMARK   3  OTHER REFINEMENT REMARKS: NULL                                      
REMARK   4                                                                      
REMARK   4 1CX2 COMPLIES WITH FORMAT V. 3.30, 13-JUL-11                         
REMARK 100                                                                      
REMARK 100 THIS ENTRY HAS BEEN PROCESSED BY BNL.                                
REMARK 100 THE DEPOSITION ID IS D_1000172580.                                   
REMARK 200                                                                      
REMARK 200 EXPERIMENTAL DETAILS                                                 
REMARK 200  EXPERIMENT TYPE                : X-RAY DIFFRACTION                  
REMARK 200  DATE OF DATA COLLECTION        : 15-JUL-95                          
REMARK 200  TEMPERATURE           (KELVIN) : 113                                
REMARK 200  PH                             : 8.0                                
REMARK 200  NUMBER OF CRYSTALS USED        : 1                                  
REMARK 200                                                                      
REMARK 200  SYNCHROTRON              (Y/N) : N                                  
REMARK 200  RADIATION SOURCE               : ROTATING ANODE                     
REMARK 200  BEAMLINE                       : NULL                               
REMARK 200  X-RAY GENERATOR MODEL          : RIGAKU RUH2R                       
REMARK 200  MONOCHROMATIC OR LAUE    (M/L) : M                                  
REMARK 200  WAVELENGTH OR RANGE        (A) : 1.5418                             
REMARK 200  MONOCHROMATOR                  : NULL                               
REMARK 200  OPTICS                         : SUPPER MIRRORS                     
REMARK 200                                                                      
REMARK 200  DETECTOR TYPE                  : IMAGE PLATE                        
REMARK 200  DETECTOR MANUFACTURER          : MAR SCANNER 300 MM PLATE           
REMARK 200  INTENSITY-INTEGRATION SOFTWARE : DENZO                              
REMARK 200  DATA SCALING SOFTWARE          : SCALEPACK                          
REMARK 200                                                                      
REMARK 200  NUMBER OF UNIQUE REFLECTIONS   : 36954                              
REMARK 200  RESOLUTION RANGE HIGH      (A) : 3.000                              
REMARK 200  RESOLUTION RANGE LOW       (A) : 40.000                             
REMARK 200  REJECTION CRITERIA  (SIGMA(I)) : -0.500                             
REMARK 200                                                                      
REMARK 200 OVERALL.                                                             
REMARK 200  COMPLETENESS FOR RANGE     (%) : 62.4                               
REMARK 200  DATA REDUNDANCY                : 2.340                              
REMARK 200  R MERGE                    (I) : 0.12300                            
REMARK 200  R SYM                      (I) : 0.12300                            
REMARK 200  <I/SIGMA(I)> FOR THE DATA SET  : 5.1000                             
REMARK 200                                                                      
REMARK 200 IN THE HIGHEST RESOLUTION SHELL.                                     
REMARK 200  HIGHEST RESOLUTION SHELL, RANGE HIGH (A) : 3.00                     
REMARK 200  HIGHEST RESOLUTION SHELL, RANGE LOW  (A) : 3.11                     
REMARK 200  COMPLETENESS FOR SHELL     (%) : 36.1                               
REMARK 200  DATA REDUNDANCY IN SHELL       : 1.50                               
REMARK 200  R MERGE FOR SHELL          (I) : 0.30700                            
REMARK 200  R SYM FOR SHELL            (I) : 0.30700                            
REMARK 200  <I/SIGMA(I)> FOR SHELL         : 1.540                              
REMARK 200                                                                      
REMARK 200 DIFFRACTION PROTOCOL: NULL                                           
REMARK 200 METHOD USED TO DETERMINE THE STRUCTURE: MOLECULAR REPLACEMENT        
REMARK 200 SOFTWARE USED: MERLOT                                                
REMARK 200 STARTING MODEL: PROSTAGLANDIN SYNTHASE-1, PDB ENTRY 1PRH             
REMARK 200                                                                      
REMARK 200 REMARK: THE PGHS-1 DIMER WAS USED AS THE SEARCH MODEL.               
REMARK 280                                                                      
REMARK 280 CRYSTAL                                                              
REMARK 280 SOLVENT CONTENT, VS   (%): 52.00                                     
REMARK 280 MATTHEWS COEFFICIENT, VM (ANGSTROMS**3/DA): 2.54                     
REMARK 280                                                                      
REMARK 280 CRYSTALLIZATION CONDITIONS: 20 MM SODIUM PHOSPHATE, 100 MM NACL,     
REMARK 280  0.6% BETA- OCTYLGLUCOSIDE, 10 MG/ML PROTEIN, 1MM INHIBITOR MIXED    
REMARK 280  WITH A RESERVOIR SOLUTION CONTAINING 20-34% MONOMETHYL PEG 550,     
REMARK 280  10-240 MGCL2, 50 MM EPPS PH 8.0 IN THE RATIO OF 1:1                 
REMARK 290                                                                      
REMARK 290 CRYSTALLOGRAPHIC SYMMETRY                                            
REMARK 290 SYMMETRY OPERATORS FOR SPACE GROUP: P 21 21 2                        
REMARK 290                                                                      
REMARK 290      SYMOP   SYMMETRY                                                
REMARK 290     NNNMMM   OPERATOR                                                
REMARK 290       1555   X,Y,Z                                                   
REMARK 290       2555   -X,-Y,Z                                                 
REMARK 290       3555   -X+1/2,Y+1/2,-Z                                         
REMARK 290       4555   X+1/2,-Y+1/2,-Z                                         
REMARK 290                                                                      
REMARK 290     WHERE NNN -> OPERATOR NUMBER                                     
REMARK 290           MMM -> TRANSLATION VECTOR                                  
REMARK 290                                                                      
REMARK 290 CRYSTALLOGRAPHIC SYMMETRY TRANSFORMATIONS                            
REMARK 290 THE FOLLOWING TRANSFORMATIONS OPERATE ON THE ATOM/HETATM             
REMARK 290 RECORDS IN THIS ENTRY TO PRODUCE CRYSTALLOGRAPHICALLY                
REMARK 290 RELATED MOLECULES.                                                   
REMARK 290   SMTRY1   1  1.000000  0.000000  0.000000        0.00000            
REMARK 290   SMTRY2   1  0.000000  1.000000  0.000000        0.00000            
REMARK 290   SMTRY3   1  0.000000  0.000000  1.000000        0.00000            
REMARK 290   SMTRY1   2 -1.000000  0.000000  0.000000        0.00000            
REMARK 290   SMTRY2   2  0.000000 -1.000000  0.000000        0.00000            
REMARK 290   SMTRY3   2  0.000000  0.000000  1.000000        0.00000            
REMARK 290   SMTRY1   3 -1.000000  0.000000  0.000000       90.17000            
REMARK 290   SMTRY2   3  0.000000  1.000000  0.000000       66.96000            
REMARK 290   SMTRY3   3  0.000000  0.000000 -1.000000        0.00000            
REMARK 290   SMTRY1   4  1.000000  0.000000  0.000000       90.17000            
REMARK 290   SMTRY2   4  0.000000 -1.000000  0.000000       66.96000            
REMARK 290   SMTRY3   4  0.000000  0.000000 -1.000000        0.00000            
REMARK 290                                                                      
REMARK 290 REMARK: NULL                                                         
REMARK 300                                                                      
REMARK 300 BIOMOLECULE: 1, 2                                                    
REMARK 300 SEE REMARK 350 FOR THE AUTHOR PROVIDED AND/OR PROGRAM                
REMARK 300 GENERATED ASSEMBLY INFORMATION FOR THE STRUCTURE IN                  
REMARK 300 THIS ENTRY. THE REMARK MAY ALSO PROVIDE INFORMATION ON               
REMARK 300 BURIED SURFACE AREA.                                                 
REMARK 350                                                                      
REMARK 350 COORDINATES FOR A COMPLETE MULTIMER REPRESENTING THE KNOWN           
REMARK 350 BIOLOGICALLY SIGNIFICANT OLIGOMERIZATION STATE OF THE                
REMARK 350 MOLECULE CAN BE GENERATED BY APPLYING BIOMT TRANSFORMATIONS          
REMARK 350 GIVEN BELOW.  BOTH NON-CRYSTALLOGRAPHIC AND                          
REMARK 350 CRYSTALLOGRAPHIC OPERATIONS ARE GIVEN.                               
REMARK 350                                                                      
REMARK 350 BIOMOLECULE: 1                                                       
REMARK 350 AUTHOR DETERMINED BIOLOGICAL UNIT: DIMERIC                           
REMARK 350 SOFTWARE DETERMINED QUATERNARY STRUCTURE: DIMERIC                    
REMARK 350 SOFTWARE USED: PISA                                                  
REMARK 350 TOTAL BURIED SURFACE AREA: 10520 ANGSTROM**2                         
REMARK 350 SURFACE AREA OF THE COMPLEX: 41030 ANGSTROM**2                       
REMARK 350 CHANGE IN SOLVENT FREE ENERGY: -23.0 KCAL/MOL                        
REMARK 350 APPLY THE FOLLOWING TO CHAINS: A, B                                  
REMARK 350   BIOMT1   1  1.000000  0.000000  0.000000        0.00000            
REMARK 350   BIOMT2   1  0.000000  1.000000  0.000000        0.00000            
REMARK 350   BIOMT3   1  0.000000  0.000000  1.000000        0.00000            
REMARK 350                                                                      
REMARK 350 BIOMOLECULE: 2                                                       
REMARK 350 AUTHOR DETERMINED BIOLOGICAL UNIT: DIMERIC                           
REMARK 350 SOFTWARE DETERMINED QUATERNARY STRUCTURE: DIMERIC                    
REMARK 350 SOFTWARE USED: PISA                                                  
REMARK 350 TOTAL BURIED SURFACE AREA: 10550 ANGSTROM**2                         
REMARK 350 SURFACE AREA OF THE COMPLEX: 41000 ANGSTROM**2                       
REMARK 350 CHANGE IN SOLVENT FREE ENERGY: -24.0 KCAL/MOL                        
REMARK 350 APPLY THE FOLLOWING TO CHAINS: C, D                                  
REMARK 350   BIOMT1   1  1.000000  0.000000  0.000000        0.00000            
REMARK 350   BIOMT2   1  0.000000  1.000000  0.000000        0.00000            
REMARK 350   BIOMT3   1  0.000000  0.000000  1.000000        0.00000            
REMARK 465                                                                      
REMARK 465 MISSING RESIDUES                                                     
REMARK 465 THE FOLLOWING RESIDUES WERE NOT LOCATED IN THE                       
REMARK 465 EXPERIMENT. (M=MODEL NUMBER; RES=RESIDUE NAME; C=CHAIN               
REMARK 465 IDENTIFIER; SSSEQ=SEQUENCE NUMBER; I=INSERTION CODE.)                
REMARK 465                                                                      
REMARK 465   M RES C SSSEQI                                                     
REMARK 465     ASP A   584                                                      
REMARK 465     PRO A   585                                                      
REMARK 465     GLN A   586                                                      
REMARK 465     PRO A   587                                                      
REMARK 465     THR A   588                                                      
REMARK 465     LYS A   589                                                      
REMARK 465     THR A   590                                                      
REMARK 465     ALA A   591                                                      
REMARK 465     THR A   592                                                      
REMARK 465     ILE A   593                                                      
REMARK 465     ASN A   594                                                      
REMARK 465     ALA A   595                                                      
REMARK 465     SER A   596                                                      
REMARK 465     ALA A   597                                                      
REMARK 465     SER A   598                                                      
REMARK 465     HIS A   599                                                      
REMARK 465     SER A   600                                                      
REMARK 465     ARG A   601                                                      
REMARK 465     LEU A   602                                                      
REMARK 465     ASP A   603                                                      
REMARK 465     ASP A   604                                                      
REMARK 465     ILE A   605                                                      
REMARK 465     ASN A   606                                                      
REMARK 465     PRO A   607                                                      
REMARK 465     THR A   608                                                      
REMARK 465     VAL A   609                                                      
REMARK 465     LEU A   610                                                      
REMARK 465     ILE A   611                                                      
REMARK 465     LYS A   612                                                      
REMARK 465     ARG A   613                                                      
REMARK 465     ARG A   614                                                      
REMARK 465     SER A   615                                                      
REMARK 465     THR A   616                                                      
REMARK 465     GLU A   617                                                      
REMARK 465     LEU A   618                                                      
REMARK 465     ASP B   584                                                      
REMARK 465     PRO B   585                                                      
REMARK 465     GLN B   586                                                      
REMARK 465     PRO B   587                                                      
REMARK 465     THR B   588                                                      
REMARK 465     LYS B   589                                                      
REMARK 465     THR B   590                                                      
REMARK 465     ALA B   591                                                      
REMARK 465     THR B   592                                                      
REMARK 465     ILE B   593                                                      
REMARK 465     ASN B   594                                                      
REMARK 465     ALA B   595                                                      
REMARK 465     SER B   596                                                      
REMARK 465     ALA B   597                                                      
REMARK 465     SER B   598                                                      
REMARK 465     HIS B   599                                                      
REMARK 465     SER B   600                                                      
REMARK 465     ARG B   601                                                      
REMARK 465     LEU B   602                                                      
REMARK 465     ASP B   603                                                      
REMARK 465     ASP B   604                                                      
REMARK 465     ILE B   605                                                      
REMARK 465     ASN B   606                                                      
REMARK 465     PRO B   607                                                      
REMARK 465     THR B   608                                                      
REMARK 465     VAL B   609                                                      
REMARK 465     LEU B   610                                                      
REMARK 465     ILE B   611                                                      
REMARK 465     LYS B   612                                                      
REMARK 465     ARG B   613                                                      
REMARK 465     ARG B   614                                                      
REMARK 465     SER B   615                                                      
REMARK 465     THR B   616                                                      
REMARK 465     GLU B   617                                                      
REMARK 465     LEU B   618                                                      
REMARK 465     ASP C   584                                                      
REMARK 465     PRO C   585                                                      
REMARK 465     GLN C   586                                                      
REMARK 465     PRO C   587                                                      
REMARK 465     THR C   588                                                      
REMARK 465     LYS C   589                                                      
REMARK 465     THR C   590                                                      
REMARK 465     ALA C   591                                                      
REMARK 465     THR C   592                                                      
REMARK 465     ILE C   593                                                      
REMARK 465     ASN C   594                                                      
REMARK 465     ALA C   595                                                      
REMARK 465     SER C   596                                                      
REMARK 465     ALA C   597                                                      
REMARK 465     SER C   598                                                      
REMARK 465     HIS C   599                                                      
REMARK 465     SER C   600                                                      
REMARK 465     ARG C   601                                                      
REMARK 465     LEU C   602                                                      
REMARK 465     ASP C   603                                                      
REMARK 465     ASP C   604                                                      
REMARK 465     ILE C   605                                                      
REMARK 465     ASN C   606                                                      
REMARK 465     PRO C   607                                                      
REMARK 465     THR C   608                                                      
REMARK 465     VAL C   609                                                      
REMARK 465     LEU C   610                                                      
REMARK 465     ILE C   611                                                      
REMARK 465     LYS C   612                                                      
REMARK 465     ARG C   613                                                      
REMARK 465     ARG C   614                                                      
REMARK 465     SER C   615                                                      
REMARK 465     THR C   616                                                      
REMARK 465     GLU C   617                                                      
REMARK 465     LEU C   618                                                      
REMARK 465     ASP D   584                                                      
REMARK 465     PRO D   585                                                      
REMARK 465     GLN D   586                                                      
REMARK 465     PRO D   587                                                      
REMARK 465     THR D   588                                                      
REMARK 465     LYS D   589                                                      
REMARK 465     THR D   590                                                      
REMARK 465     ALA D   591                                                      
REMARK 465     THR D   592                                                      
REMARK 465     ILE D   593                                                      
REMARK 465     ASN D   594                                                      
REMARK 465     ALA D   595                                                      
REMARK 465     SER D   596                                                      
REMARK 465     ALA D   597                                                      
REMARK 465     SER D   598                                                      
REMARK 465     HIS D   599                                                      
REMARK 465     SER D   600                                                      
REMARK 465     ARG D   601                                                      
REMARK 465     LEU D   602                                                      
REMARK 465     ASP D   603                                                      
REMARK 465     ASP D   604                                                      
REMARK 465     ILE D   605                                                      
REMARK 465     ASN D   606                                                      
REMARK 465     PRO D   607                                                      
REMARK 465     THR D   608                                                      
REMARK 465     VAL D   609                                                      
REMARK 465     LEU D   610                                                      
REMARK 465     ILE D   611                                                      
REMARK 465     LYS D   612                                                      
REMARK 465     ARG D   613                                                      
REMARK 465     ARG D   614                                                      
REMARK 465     SER D   615                                                      
REMARK 465     THR D   616                                                      
REMARK 465     GLU D   617                                                      
REMARK 465     LEU D   618                                                      
REMARK 620                                                                      
REMARK 620 METAL COORDINATION                                                   
REMARK 620 (M=MODEL NUMBER; RES=RESIDUE NAME; C=CHAIN IDENTIFIER;               
REMARK 620 SSEQ=SEQUENCE NUMBER; I=INSERTION CODE):                             
REMARK 620                                                                      
REMARK 620 COORDINATION ANGLES FOR:  M RES CSSEQI METAL                         
REMARK 620                             HEM A 682  FE                            
REMARK 620 N RES CSSEQI ATOM                                                    
REMARK 620 1 HIS A 388   NE2                                                    
REMARK 620 2 HEM A 682   NA   94.0                                              
REMARK 620 3 HEM A 682   NB   96.1  91.7                                        
REMARK 620 4 HEM A 682   NC   84.0 177.5  90.0                                  
REMARK 620 5 HEM A 682   ND   89.8  89.4 173.9  89.1                            
REMARK 620 N                    1     2     3     4                             
REMARK 620                                                                      
REMARK 620 COORDINATION ANGLES FOR:  M RES CSSEQI METAL                         
REMARK 620                             HEM B 682  FE                            
REMARK 620 N RES CSSEQI ATOM                                                    
REMARK 620 1 HIS B 388   NE2                                                    
REMARK 620 2 HEM B 682   NA   84.0                                              
REMARK 620 3 HEM B 682   NB   96.1  91.5                                        
REMARK 620 4 HEM B 682   NC   93.3 177.1  89.8                                  
REMARK 620 5 HEM B 682   ND   87.0  90.0 176.6  88.8                            
REMARK 620 N                    1     2     3     4                             
REMARK 620                                                                      
REMARK 620 COORDINATION ANGLES FOR:  M RES CSSEQI METAL                         
REMARK 620                             HEM C 682  FE                            
REMARK 620 N RES CSSEQI ATOM                                                    
REMARK 620 1 HIS C 388   NE2                                                    
REMARK 620 2 HEM C 682   NA   86.4                                              
REMARK 620 3 HEM C 682   NB   99.9  91.3                                        
REMARK 620 4 HEM C 682   NC   92.6 178.3  90.2                                  
REMARK 620 5 HEM C 682   ND   86.5  89.5 173.7  89.0                            
REMARK 620 N                    1     2     3     4                             
REMARK 620                                                                      
REMARK 620 COORDINATION ANGLES FOR:  M RES CSSEQI METAL                         
REMARK 620                             HEM D 682  FE                            
REMARK 620 N RES CSSEQI ATOM                                                    
REMARK 620 1 HIS D 388   NE2                                                    
REMARK 620 2 HEM D 682   NA   82.8                                              
REMARK 620 3 HEM D 682   NB   95.7  90.6                                        
REMARK 620 4 HEM D 682   NC   96.8 179.0  90.3                                  
REMARK 620 5 HEM D 682   ND   86.5  90.1 177.8  89.0                            
REMARK 620 N                    1     2     3     4                             
REMARK 800                                                                      
REMARK 800 SITE                                                                 
REMARK 800 SITE_IDENTIFIER: CAT                                                 
REMARK 800 EVIDENCE_CODE: UNKNOWN                                               
REMARK 800 SITE_DESCRIPTION: TYR 385 IS BELIEVED TO BE THE AMINO ACID THAT      
REMARK 800  ABSTRACTS A HYDROGEN ATOM FROM THE SUBSTRATE. IT IS LOCATED         
REMARK 800  CLOSE TO THE HEME. A TYROSINE RADICAL IS FORMED DURING THE          
REMARK 800  COURSE OF THE REACTION.                                             
REMARK 800                                                                      
REMARK 800 SITE_IDENTIFIER: ACE                                                 
REMARK 800 EVIDENCE_CODE: UNKNOWN                                               
REMARK 800 SITE_DESCRIPTION: SER 530 IS ACETYLATED BY ASPIRIN (AN ACETYL        
REMARK 800  GROUP IS COVALENTLY ATTACHED TO THE PROTEIN WHEN INHIBITED WITH     
REMARK 800  ASPIRIN). THE ACETYLATED SER PREVENTS THE PROPER BINDING OF THE     
REMARK 800  SUBSTRATE IN THE CYCLOOXYGENASE ACTIVE SITE. IT HAS BEEN            
REMARK 800  RECENTLY SHOWN, HOWEVER, THAT ACETYLATION OF CYCLOOXYGENASE-2       
REMARK 800  RESULTS IN THE FORMATION OF A DIFFERENT PRODUCT (15-HETE).          
REMARK 800                                                                      
REMARK 800 SITE_IDENTIFIER: HEM                                                 
REMARK 800 EVIDENCE_CODE: UNKNOWN                                               
REMARK 800 SITE_DESCRIPTION: HIS 388 IS THE AXIAL LIGAND TO THE HEME.           
REMARK 800                                                                      
REMARK 800 SITE_IDENTIFIER: SUB                                                 
REMARK 800 EVIDENCE_CODE: UNKNOWN                                               
REMARK 800 SITE_DESCRIPTION: ARGININE 120 IS BELIEVED TO ANCHOR THE             
REMARK 800  CARBOXYLATE OF THE SUBSTRATE BY FORMING AN ION-PAIR.                
DBREF  1CX2 A   33   618  UNP    Q05769   PGH2_MOUSE      18    604             
DBREF  1CX2 B   33   618  UNP    Q05769   PGH2_MOUSE      18    604             
DBREF  1CX2 C   33   618  UNP    Q05769   PGH2_MOUSE      18    604             
DBREF  1CX2 D   33   618  UNP    Q05769   PGH2_MOUSE      18    604             
SEQADV 1CX2 GLN A  310  UNP  Q05769    ASN   296 CONFLICT                       
SEQADV 1CX2 LYS A  333  UNP  Q05769    ARG   319 CONFLICT                       
SEQADV 1CX2 GLN B  310  UNP  Q05769    ASN   296 CONFLICT                       
SEQADV 1CX2 LYS B  333  UNP  Q05769    ARG   319 CONFLICT                       
SEQADV 1CX2 GLN C  310  UNP  Q05769    ASN   296 CONFLICT                       
SEQADV 1CX2 LYS C  333  UNP  Q05769    ARG   319 CONFLICT                       
SEQADV 1CX2 GLN D  310  UNP  Q05769    ASN   296 CONFLICT                       
SEQADV 1CX2 LYS D  333  UNP  Q05769    ARG   319 CONFLICT                       
SEQRES   1 A  587  ALA ASN PRO CYS CYS SER ASN PRO CYS GLN ASN ARG GLY          
SEQRES   2 A  587  GLU CYS MET SER THR GLY PHE ASP GLN TYR LYS CYS ASP          
SEQRES   3 A  587  CYS THR ARG THR GLY PHE TYR GLY GLU ASN CYS THR THR          
SEQRES   4 A  587  PRO GLU PHE LEU THR ARG ILE LYS LEU LEU LEU LYS PRO          
SEQRES   5 A  587  THR PRO ASN THR VAL HIS TYR ILE LEU THR HIS PHE LYS          
SEQRES   6 A  587  GLY VAL TRP ASN ILE VAL ASN ASN ILE PRO PHE LEU ARG          
SEQRES   7 A  587  SER LEU ILE MET LYS TYR VAL LEU THR SER ARG SER TYR          
SEQRES   8 A  587  LEU ILE ASP SER PRO PRO THR TYR ASN VAL HIS TYR GLY          
SEQRES   9 A  587  TYR LYS SER TRP GLU ALA PHE SER ASN LEU SER TYR TYR          
SEQRES  10 A  587  THR ARG ALA LEU PRO PRO VAL ALA ASP ASP CYS PRO THR          
SEQRES  11 A  587  PRO MET GLY VAL LYS GLY ASN LYS GLU LEU PRO ASP SER          
SEQRES  12 A  587  LYS GLU VAL LEU GLU LYS VAL LEU LEU ARG ARG GLU PHE          
SEQRES  13 A  587  ILE PRO ASP PRO GLN GLY SER ASN MET MET PHE ALA PHE          
SEQRES  14 A  587  PHE ALA GLN HIS PHE THR HIS GLN PHE PHE LYS THR ASP          
SEQRES  15 A  587  HIS LYS ARG GLY PRO GLY PHE THR ARG GLY LEU GLY HIS          
SEQRES  16 A  587  GLY VAL ASP LEU ASN HIS ILE TYR GLY GLU THR LEU ASP          
SEQRES  17 A  587  ARG GLN HIS LYS LEU ARG LEU PHE LYS ASP GLY LYS LEU          
SEQRES  18 A  587  LYS TYR GLN VAL ILE GLY GLY GLU VAL TYR PRO PRO THR          
SEQRES  19 A  587  VAL LYS ASP THR GLN VAL GLU MET ILE TYR PRO PRO HIS          
SEQRES  20 A  587  ILE PRO GLU ASN LEU GLN PHE ALA VAL GLY GLN GLU VAL          
SEQRES  21 A  587  PHE GLY LEU VAL PRO GLY LEU MET MET TYR ALA THR ILE          
SEQRES  22 A  587  TRP LEU ARG GLU HIS GLN ARG VAL CYS ASP ILE LEU LYS          
SEQRES  23 A  587  GLN GLU HIS PRO GLU TRP GLY ASP GLU GLN LEU PHE GLN          
SEQRES  24 A  587  THR SER LYS LEU ILE LEU ILE GLY GLU THR ILE LYS ILE          
SEQRES  25 A  587  VAL ILE GLU ASP TYR VAL GLN HIS LEU SER GLY TYR HIS          
SEQRES  26 A  587  PHE LYS LEU LYS PHE ASP PRO GLU LEU LEU PHE ASN GLN          
SEQRES  27 A  587  GLN PHE GLN TYR GLN ASN ARG ILE ALA SER GLU PHE ASN          
SEQRES  28 A  587  THR LEU TYR HIS TRP HIS PRO LEU LEU PRO ASP THR PHE          
SEQRES  29 A  587  ASN ILE GLU ASP GLN GLU TYR SER PHE LYS GLN PHE LEU          
SEQRES  30 A  587  TYR ASN ASN SER ILE LEU LEU GLU HIS GLY LEU THR GLN          
SEQRES  31 A  587  PHE VAL GLU SER PHE THR ARG GLN ILE ALA GLY ARG VAL          
SEQRES  32 A  587  ALA GLY GLY ARG ASN VAL PRO ILE ALA VAL GLN ALA VAL          
SEQRES  33 A  587  ALA LYS ALA SER ILE ASP GLN SER ARG GLU MET LYS TYR          
SEQRES  34 A  587  GLN SER LEU ASN GLU TYR ARG LYS ARG PHE SER LEU LYS          
SEQRES  35 A  587  PRO TYR THR SER PHE GLU GLU LEU THR GLY GLU LYS GLU          
SEQRES  36 A  587  MET ALA ALA GLU LEU LYS ALA LEU TYR SER ASP ILE ASP          
SEQRES  37 A  587  VAL MET GLU LEU TYR PRO ALA LEU LEU VAL GLU LYS PRO          
SEQRES  38 A  587  ARG PRO ASP ALA ILE PHE GLY GLU THR MET VAL GLU LEU          
SEQRES  39 A  587  GLY ALA PRO PHE SER LEU LYS GLY LEU MET GLY ASN PRO          
SEQRES  40 A  587  ILE CYS SER PRO GLN TYR TRP LYS PRO SER THR PHE GLY          
SEQRES  41 A  587  GLY GLU VAL GLY PHE LYS ILE ILE ASN THR ALA SER ILE          
SEQRES  42 A  587  GLN SER LEU ILE CYS ASN ASN VAL LYS GLY CYS PRO PHE          
SEQRES  43 A  587  THR SER PHE ASN VAL GLN ASP PRO GLN PRO THR LYS THR          
SEQRES  44 A  587  ALA THR ILE ASN ALA SER ALA SER HIS SER ARG LEU ASP          
SEQRES  45 A  587  ASP ILE ASN PRO THR VAL LEU ILE LYS ARG ARG SER THR          
SEQRES  46 A  587  GLU LEU                                                      
SEQRES   1 B  587  ALA ASN PRO CYS CYS SER ASN PRO CYS GLN ASN ARG GLY          
SEQRES   2 B  587  GLU CYS MET SER THR GLY PHE ASP GLN TYR LYS CYS ASP          
SEQRES   3 B  587  CYS THR ARG THR GLY PHE TYR GLY GLU ASN CYS THR THR          
SEQRES   4 B  587  PRO GLU PHE LEU THR ARG ILE LYS LEU LEU LEU LYS PRO          
SEQRES   5 B  587  THR PRO ASN THR VAL HIS TYR ILE LEU THR HIS PHE LYS          
SEQRES   6 B  587  GLY VAL TRP ASN ILE VAL ASN ASN ILE PRO PHE LEU ARG          
SEQRES   7 B  587  SER LEU ILE MET LYS TYR VAL LEU THR SER ARG SER TYR          
SEQRES   8 B  587  LEU ILE ASP SER PRO PRO THR TYR ASN VAL HIS TYR GLY          
SEQRES   9 B  587  TYR LYS SER TRP GLU ALA PHE SER ASN LEU SER TYR TYR          
SEQRES  10 B  587  THR ARG ALA LEU PRO PRO VAL ALA ASP ASP CYS PRO THR          
SEQRES  11 B  587  PRO MET GLY VAL LYS GLY ASN LYS GLU LEU PRO ASP SER          
SEQRES  12 B  587  LYS GLU VAL LEU GLU LYS VAL LEU LEU ARG ARG GLU PHE          
SEQRES  13 B  587  ILE PRO ASP PRO GLN GLY SER ASN MET MET PHE ALA PHE          
SEQRES  14 B  587  PHE ALA GLN HIS PHE THR HIS GLN PHE PHE LYS THR ASP          
SEQRES  15 B  587  HIS LYS ARG GLY PRO GLY PHE THR ARG GLY LEU GLY HIS          
SEQRES  16 B  587  GLY VAL ASP LEU ASN HIS ILE TYR GLY GLU THR LEU ASP          
SEQRES  17 B  587  ARG GLN HIS LYS LEU ARG LEU PHE LYS ASP GLY LYS LEU          
SEQRES  18 B  587  LYS TYR GLN VAL ILE GLY GLY GLU VAL TYR PRO PRO THR          
SEQRES  19 B  587  VAL LYS ASP THR GLN VAL GLU MET ILE TYR PRO PRO HIS          
SEQRES  20 B  587  ILE PRO GLU ASN LEU GLN PHE ALA VAL GLY GLN GLU VAL          
SEQRES  21 B  587  PHE GLY LEU VAL PRO GLY LEU MET MET TYR ALA THR ILE          
SEQRES  22 B  587  TRP LEU ARG GLU HIS GLN ARG VAL CYS ASP ILE LEU LYS          
SEQRES  23 B  587  GLN GLU HIS PRO GLU TRP GLY ASP GLU GLN LEU PHE GLN          
SEQRES  24 B  587  THR SER LYS LEU ILE LEU ILE GLY GLU THR ILE LYS ILE          
SEQRES  25 B  587  VAL ILE GLU ASP TYR VAL GLN HIS LEU SER GLY TYR HIS          
SEQRES  26 B  587  PHE LYS LEU LYS PHE ASP PRO GLU LEU LEU PHE ASN GLN          
SEQRES  27 B  587  GLN PHE GLN TYR GLN ASN ARG ILE ALA SER GLU PHE ASN          
SEQRES  28 B  587  THR LEU TYR HIS TRP HIS PRO LEU LEU PRO ASP THR PHE          
SEQRES  29 B  587  ASN ILE GLU ASP GLN GLU TYR SER PHE LYS GLN PHE LEU          
SEQRES  30 B  587  TYR ASN ASN SER ILE LEU LEU GLU HIS GLY LEU THR GLN          
SEQRES  31 B  587  PHE VAL GLU SER PHE THR ARG GLN ILE ALA GLY ARG VAL          
SEQRES  32 B  587  ALA GLY GLY ARG ASN VAL PRO ILE ALA VAL GLN ALA VAL          
SEQRES  33 B  587  ALA LYS ALA SER ILE ASP GLN SER ARG GLU MET LYS TYR          
SEQRES  34 B  587  GLN SER LEU ASN GLU TYR ARG LYS ARG PHE SER LEU LYS          
SEQRES  35 B  587  PRO TYR THR SER PHE GLU GLU LEU THR GLY GLU LYS GLU          
SEQRES  36 B  587  MET ALA ALA GLU LEU LYS ALA LEU TYR SER ASP ILE ASP          
SEQRES  37 B  587  VAL MET GLU LEU TYR PRO ALA LEU LEU VAL GLU LYS PRO          
SEQRES  38 B  587  ARG PRO ASP ALA ILE PHE GLY GLU THR MET VAL GLU LEU          
SEQRES  39 B  587  GLY ALA PRO PHE SER LEU LYS GLY LEU MET GLY ASN PRO          
SEQRES  40 B  587  ILE CYS SER PRO GLN TYR TRP LYS PRO SER THR PHE GLY          
SEQRES  41 B  587  GLY GLU VAL GLY PHE LYS ILE ILE ASN THR ALA SER ILE          
SEQRES  42 B  587  GLN SER LEU ILE CYS ASN ASN VAL LYS GLY CYS PRO PHE          
SEQRES  43 B  587  THR SER PHE ASN VAL GLN ASP PRO GLN PRO THR LYS THR          
SEQRES  44 B  587  ALA THR ILE ASN ALA SER ALA SER HIS SER ARG LEU ASP          
SEQRES  45 B  587  ASP ILE ASN PRO THR VAL LEU ILE LYS ARG ARG SER THR          
SEQRES  46 B  587  GLU LEU                                                      
SEQRES   1 C  587  ALA ASN PRO CYS CYS SER ASN PRO CYS GLN ASN ARG GLY          
SEQRES   2 C  587  GLU CYS MET SER THR GLY PHE ASP GLN TYR LYS CYS ASP          
SEQRES   3 C  587  CYS THR ARG THR GLY PHE TYR GLY GLU ASN CYS THR THR          
SEQRES   4 C  587  PRO GLU PHE LEU THR ARG ILE LYS LEU LEU LEU LYS PRO          
SEQRES   5 C  587  THR PRO ASN THR VAL HIS TYR ILE LEU THR HIS PHE LYS          
SEQRES   6 C  587  GLY VAL TRP ASN ILE VAL ASN ASN ILE PRO PHE LEU ARG          
SEQRES   7 C  587  SER LEU ILE MET LYS TYR VAL LEU THR SER ARG SER TYR          
SEQRES   8 C  587  LEU ILE ASP SER PRO PRO THR TYR ASN VAL HIS TYR GLY          
SEQRES   9 C  587  TYR LYS SER TRP GLU ALA PHE SER ASN LEU SER TYR TYR          
SEQRES  10 C  587  THR ARG ALA LEU PRO PRO VAL ALA ASP ASP CYS PRO THR          
SEQRES  11 C  587  PRO MET GLY VAL LYS GLY ASN LYS GLU LEU PRO ASP SER          
SEQRES  12 C  587  LYS GLU VAL LEU GLU LYS VAL LEU LEU ARG ARG GLU PHE          
SEQRES  13 C  587  ILE PRO ASP PRO GLN GLY SER ASN MET MET PHE ALA PHE          
SEQRES  14 C  587  PHE ALA GLN HIS PHE THR HIS GLN PHE PHE LYS THR ASP          
SEQRES  15 C  587  HIS LYS ARG GLY PRO GLY PHE THR ARG GLY LEU GLY HIS          
SEQRES  16 C  587  GLY VAL ASP LEU ASN HIS ILE TYR GLY GLU THR LEU ASP          
SEQRES  17 C  587  ARG GLN HIS LYS LEU ARG LEU PHE LYS ASP GLY LYS LEU          
SEQRES  18 C  587  LYS TYR GLN VAL ILE GLY GLY GLU VAL TYR PRO PRO THR          
SEQRES  19 C  587  VAL LYS ASP THR GLN VAL GLU MET ILE TYR PRO PRO HIS          
SEQRES  20 C  587  ILE PRO GLU ASN LEU GLN PHE ALA VAL GLY GLN GLU VAL          
SEQRES  21 C  587  PHE GLY LEU VAL PRO GLY LEU MET MET TYR ALA THR ILE          
SEQRES  22 C  587  TRP LEU ARG GLU HIS GLN ARG VAL CYS ASP ILE LEU LYS          
SEQRES  23 C  587  GLN GLU HIS PRO GLU TRP GLY ASP GLU GLN LEU PHE GLN          
SEQRES  24 C  587  THR SER LYS LEU ILE LEU ILE GLY GLU THR ILE LYS ILE          
SEQRES  25 C  587  VAL ILE GLU ASP TYR VAL GLN HIS LEU SER GLY TYR HIS          
SEQRES  26 C  587  PHE LYS LEU LYS PHE ASP PRO GLU LEU LEU PHE ASN GLN          
SEQRES  27 C  587  GLN PHE GLN TYR GLN ASN ARG ILE ALA SER GLU PHE ASN          
SEQRES  28 C  587  THR LEU TYR HIS TRP HIS PRO LEU LEU PRO ASP THR PHE          
SEQRES  29 C  587  ASN ILE GLU ASP GLN GLU TYR SER PHE LYS GLN PHE LEU          
SEQRES  30 C  587  TYR ASN ASN SER ILE LEU LEU GLU HIS GLY LEU THR GLN          
SEQRES  31 C  587  PHE VAL GLU SER PHE THR ARG GLN ILE ALA GLY ARG VAL          
SEQRES  32 C  587  ALA GLY GLY ARG ASN VAL PRO ILE ALA VAL GLN ALA VAL          
SEQRES  33 C  587  ALA LYS ALA SER ILE ASP GLN SER ARG GLU MET LYS TYR          
SEQRES  34 C  587  GLN SER LEU ASN GLU TYR ARG LYS ARG PHE SER LEU LYS          
SEQRES  35 C  587  PRO TYR THR SER PHE GLU GLU LEU THR GLY GLU LYS GLU          
SEQRES  36 C  587  MET ALA ALA GLU LEU LYS ALA LEU TYR SER ASP ILE ASP          
SEQRES  37 C  587  VAL MET GLU LEU TYR PRO ALA LEU LEU VAL GLU LYS PRO          
SEQRES  38 C  587  ARG PRO ASP ALA ILE PHE GLY GLU THR MET VAL GLU LEU          
SEQRES  39 C  587  GLY ALA PRO PHE SER LEU LYS GLY LEU MET GLY ASN PRO          
SEQRES  40 C  587  ILE CYS SER PRO GLN TYR TRP LYS PRO SER THR PHE GLY          
SEQRES  41 C  587  GLY GLU VAL GLY PHE LYS ILE ILE ASN THR ALA SER ILE          
SEQRES  42 C  587  GLN SER LEU ILE CYS ASN ASN VAL LYS GLY CYS PRO PHE          
SEQRES  43 C  587  THR SER PHE ASN VAL GLN ASP PRO GLN PRO THR LYS THR          
SEQRES  44 C  587  ALA THR ILE ASN ALA SER ALA SER HIS SER ARG LEU ASP          
SEQRES  45 C  587  ASP ILE ASN PRO THR VAL LEU ILE LYS ARG ARG SER THR          
SEQRES  46 C  587  GLU LEU                                                      
SEQRES   1 D  587  ALA ASN PRO CYS CYS SER ASN PRO CYS GLN ASN ARG GLY          
SEQRES   2 D  587  GLU CYS MET SER THR GLY PHE ASP GLN TYR LYS CYS ASP          
SEQRES   3 D  587  CYS THR ARG THR GLY PHE TYR GLY GLU ASN CYS THR THR          
SEQRES   4 D  587  PRO GLU PHE LEU THR ARG ILE LYS LEU LEU LEU LYS PRO          
SEQRES   5 D  587  THR PRO ASN THR VAL HIS TYR ILE LEU THR HIS PHE LYS          
SEQRES   6 D  587  GLY VAL TRP ASN ILE VAL ASN ASN ILE PRO PHE LEU ARG          
SEQRES   7 D  587  SER LEU ILE MET LYS TYR VAL LEU THR SER ARG SER TYR          
SEQRES   8 D  587  LEU ILE ASP SER PRO PRO THR TYR ASN VAL HIS TYR GLY          
SEQRES   9 D  587  TYR LYS SER TRP GLU ALA PHE SER ASN LEU SER TYR TYR          
SEQRES  10 D  587  THR ARG ALA LEU PRO PRO VAL ALA ASP ASP CYS PRO THR          
SEQRES  11 D  587  PRO MET GLY VAL LYS GLY ASN LYS GLU LEU PRO ASP SER          
SEQRES  12 D  587  LYS GLU VAL LEU GLU LYS VAL LEU LEU ARG ARG GLU PHE          
SEQRES  13 D  587  ILE PRO ASP PRO GLN GLY SER ASN MET MET PHE ALA PHE          
SEQRES  14 D  587  PHE ALA GLN HIS PHE THR HIS GLN PHE PHE LYS THR ASP          
SEQRES  15 D  587  HIS LYS ARG GLY PRO GLY PHE THR ARG GLY LEU GLY HIS          
SEQRES  16 D  587  GLY VAL ASP LEU ASN HIS ILE TYR GLY GLU THR LEU ASP          
SEQRES  17 D  587  ARG GLN HIS LYS LEU ARG LEU PHE LYS ASP GLY LYS LEU          
SEQRES  18 D  587  LYS TYR GLN VAL ILE GLY GLY GLU VAL TYR PRO PRO THR          
SEQRES  19 D  587  VAL LYS ASP THR GLN VAL GLU MET ILE TYR PRO PRO HIS          
SEQRES  20 D  587  ILE PRO GLU ASN LEU GLN PHE ALA VAL GLY GLN GLU VAL          
SEQRES  21 D  587  PHE GLY LEU VAL PRO GLY LEU MET MET TYR ALA THR ILE          
SEQRES  22 D  587  TRP LEU ARG GLU HIS GLN ARG VAL CYS ASP ILE LEU LYS          
SEQRES  23 D  587  GLN GLU HIS PRO GLU TRP GLY ASP GLU GLN LEU PHE GLN          
SEQRES  24 D  587  THR SER LYS LEU ILE LEU ILE GLY GLU THR ILE LYS ILE          
SEQRES  25 D  587  VAL ILE GLU ASP TYR VAL GLN HIS LEU SER GLY TYR HIS          
SEQRES  26 D  587  PHE LYS LEU LYS PHE ASP PRO GLU LEU LEU PHE ASN GLN          
SEQRES  27 D  587  GLN PHE GLN TYR GLN ASN ARG ILE ALA SER GLU PHE ASN          
SEQRES  28 D  587  THR LEU TYR HIS TRP HIS PRO LEU LEU PRO ASP THR PHE          
SEQRES  29 D  587  ASN ILE GLU ASP GLN GLU TYR SER PHE LYS GLN PHE LEU          
SEQRES  30 D  587  TYR ASN ASN SER ILE LEU LEU GLU HIS GLY LEU THR GLN          
SEQRES  31 D  587  PHE VAL GLU SER PHE THR ARG GLN ILE ALA GLY ARG VAL          
SEQRES  32 D  587  ALA GLY GLY ARG ASN VAL PRO ILE ALA VAL GLN ALA VAL          
SEQRES  33 D  587  ALA LYS ALA SER ILE ASP GLN SER ARG GLU MET LYS TYR          
SEQRES  34 D  587  GLN SER LEU ASN GLU TYR ARG LYS ARG PHE SER LEU LYS          
SEQRES  35 D  587  PRO TYR THR SER PHE GLU GLU LEU THR GLY GLU LYS GLU          
SEQRES  36 D  587  MET ALA ALA GLU LEU LYS ALA LEU TYR SER ASP ILE ASP          
SEQRES  37 D  587  VAL MET GLU LEU TYR PRO ALA LEU LEU VAL GLU LYS PRO          
SEQRES  38 D  587  ARG PRO ASP ALA ILE PHE GLY GLU THR MET VAL GLU LEU          
SEQRES  39 D  587  GLY ALA PRO PHE SER LEU LYS GLY LEU MET GLY ASN PRO          
SEQRES  40 D  587  ILE CYS SER PRO GLN TYR TRP LYS PRO SER THR PHE GLY          
SEQRES  41 D  587  GLY GLU VAL GLY PHE LYS ILE ILE ASN THR ALA SER ILE          
SEQRES  42 D  587  GLN SER LEU ILE CYS ASN ASN VAL LYS GLY CYS PRO PHE          
SEQRES  43 D  587  THR SER PHE ASN VAL GLN ASP PRO GLN PRO THR LYS THR          
SEQRES  44 D  587  ALA THR ILE ASN ALA SER ALA SER HIS SER ARG LEU ASP          
SEQRES  45 D  587  ASP ILE ASN PRO THR VAL LEU ILE LYS ARG ARG SER THR          
SEQRES  46 D  587  GLU LEU                                                      
MODRES 1CX2 ASN A   68  ASN  GLYCOSYLATION SITE                                 
MODRES 1CX2 ASN A  144  ASN  GLYCOSYLATION SITE                                 
MODRES 1CX2 ASN A  410  ASN  GLYCOSYLATION SITE                                 
MODRES 1CX2 ASN B   68  ASN  GLYCOSYLATION SITE                                 
MODRES 1CX2 ASN B  144  ASN  GLYCOSYLATION SITE                                 
MODRES 1CX2 ASN B  410  ASN  GLYCOSYLATION SITE                                 
MODRES 1CX2 ASN C   68  ASN  GLYCOSYLATION SITE                                 
MODRES 1CX2 ASN C  144  ASN  GLYCOSYLATION SITE                                 
MODRES 1CX2 ASN C  410  ASN  GLYCOSYLATION SITE                                 
MODRES 1CX2 ASN D   68  ASN  GLYCOSYLATION SITE                                 
MODRES 1CX2 ASN D  144  ASN  GLYCOSYLATION SITE                                 
MODRES 1CX2 ASN D  410  ASN  GLYCOSYLATION SITE                                 
HET    NAG  A 661      28                                                       
HET    NAG  A 671      28                                                       
HET    NAG  A 681      28                                                       
HET    HEM  A 682      43                                                       
HET    S58  A 701      28                                                       
HET    NAG  B 661      28                                                       
HET    NAG  B 671      28                                                       
HET    NAG  B 681      28                                                       
HET    HEM  B 682      43                                                       
HET    S58  B 701      28                                                       
HET    NAG  C 661      28                                                       
HET    NAG  C 671      28                                                       
HET    NAG  C 681      28                                                       
HET    HEM  C 682      43                                                       
HET    S58  C 701      28                                                       
HET    NAG  D 661      28                                                       
HET    NAG  D 671      28                                                       
HET    NAG  D 681      28                                                       
HET    HEM  D 682      43                                                       
HET    S58  D 701      28                                                       
HETNAM     NAG 2-ACETAMIDO-2-DEOXY-BETA-D-GLUCOPYRANOSE                         
HETNAM     HEM PROTOPORPHYRIN IX CONTAINING FE                                  
HETNAM     S58 1-PHENYLSULFONAMIDE-3-TRIFLUOROMETHYL-5-                         
HETNAM   2 S58  PARABROMOPHENYLPYRAZOLE                                         
HETSYN     HEM HEME                                                             
FORMUL   5  NAG    12(C8 H15 N O6)                                              
FORMUL   8  HEM    4(C34 H32 FE N4 O4)                                          
FORMUL   9  S58    4(C16 H11 BR F3 N3 O2 S)                                     
HELIX    1   1 PHE A   74  LEU A   82  1                                   9    
HELIX    2   2 PRO A   86  THR A   94  1                                   9    
HELIX    3   3 LYS A   97  ASN A  105  1                                   9    
HELIX    4   4 PRO A  106  LEU A  123  1                                  18    
HELIX    5   5 TRP A  139  SER A  143  1                                   5    
HELIX    6   6 LYS A  175  LEU A  178  1                                   4    
HELIX    7   7 MET A  196  PHE A  209  1                                  14    
HELIX    8   8 ASN A  231  TYR A  234  1                                   4    
HELIX    9   9 ASP A  239  LEU A  244  1                                   6    
HELIX   10  10 PRO A  296  GLN A  318  1                                  23    
HELIX   11  11 ASP A  325  GLU A  346  1                                  22    
HELIX   12  12 TYR A  348  SER A  353  1                                   6    
HELIX   13  13 PRO A  363  LEU A  365  5                                   3    
HELIX   14  14 SER A  379  TYR A  385  1                                   7    
HELIX   15  15 HIS A  388  LEU A  390  5                                   3    
HELIX   16  16 PHE A  404  PHE A  407  1                                   4    
HELIX   17  17 ASN A  411  HIS A  417  1                                   7    
HELIX   18  18 THR A  420  THR A  427  1                                   8    
HELIX   19  19 GLN A  445  GLU A  457  1                                  13    
HELIX   20  20 LEU A  463  ARG A  469  1                                   7    
HELIX   21  21 PHE A  478  THR A  482  1                                   5    
HELIX   22  22 GLU A  486  TYR A  495  1                                  10    
HELIX   23  23 ILE A  498  VAL A  500  5                                   3    
HELIX   24  24 LEU A  503  LEU A  508  1                                   6    
HELIX   25  25 GLU A  520  LYS A  532  1                                  13    
HELIX   26  26 PRO A  538  CYS A  540  5                                   3    
HELIX   27  27 GLU A  553  THR A  561  1                                   9    
HELIX   28  28 ILE A  564  ASN A  571  1                                   8    
HELIX   29  29 PHE B   74  LEU B   82  1                                   9    
HELIX   30  30 PRO B   86  THR B   94  1                                   9    
HELIX   31  31 LYS B   97  ASN B  105  1                                   9    
HELIX   32  32 PRO B  106  SER B  121  1                                  16    
HELIX   33  33 TRP B  139  SER B  143  1                                   5    
HELIX   34  34 LYS B  175  LEU B  178  1                                   4    
HELIX   35  35 MET B  196  PHE B  209  1                                  14    
HELIX   36  36 ASN B  231  TYR B  234  1                                   4    
HELIX   37  37 ASP B  239  LEU B  244  1                                   6    
HELIX   38  38 PRO B  296  GLN B  318  1                                  23    
HELIX   39  39 ASP B  325  GLU B  346  1                                  22    
HELIX   40  40 TYR B  348  SER B  353  1                                   6    
HELIX   41  41 PRO B  363  LEU B  365  5                                   3    
HELIX   42  42 SER B  379  TYR B  385  1                                   7    
HELIX   43  43 HIS B  388  LEU B  390  5                                   3    
HELIX   44  44 PHE B  404  PHE B  407  1                                   4    
HELIX   45  45 SER B  412  HIS B  417  1                                   6    
HELIX   46  46 THR B  420  THR B  427  1                                   8    
HELIX   47  47 GLN B  445  GLU B  457  1                                  13    
HELIX   48  48 LEU B  463  ARG B  469  1                                   7    
HELIX   49  49 PHE B  478  THR B  482  1                                   5    
HELIX   50  50 GLU B  486  TYR B  495  1                                  10    
HELIX   51  51 ILE B  498  VAL B  500  5                                   3    
HELIX   52  52 LEU B  503  LEU B  508  1                                   6    
HELIX   53  53 GLU B  520  LYS B  532  1                                  13    
HELIX   54  54 PRO B  538  CYS B  540  5                                   3    
HELIX   55  55 GLU B  553  THR B  561  1                                   9    
HELIX   56  56 ILE B  564  ASN B  571  1                                   8    
HELIX   57  57 PHE C   74  LEU C   82  1                                   9    
HELIX   58  58 PRO C   86  THR C   94  1                                   9    
HELIX   59  59 LYS C   97  ASN C  105  1                                   9    
HELIX   60  60 PRO C  106  LEU C  123  1                                  18    
HELIX   61  61 TRP C  139  SER C  143  1                                   5    
HELIX   62  62 LYS C  175  VAL C  181  1                                   7    
HELIX   63  63 MET C  196  PHE C  209  1                                  14    
HELIX   64  64 ASN C  231  TYR C  234  1                                   4    
HELIX   65  65 ASP C  239  LEU C  244  1                                   6    
HELIX   66  66 PRO C  296  GLN C  318  1                                  23    
HELIX   67  67 ASP C  325  GLU C  346  1                                  22    
HELIX   68  68 TYR C  348  SER C  353  1                                   6    
HELIX   69  69 PRO C  363  LEU C  365  5                                   3    
HELIX   70  70 SER C  379  TYR C  385  1                                   7    
HELIX   71  71 HIS C  388  LEU C  390  5                                   3    
HELIX   72  72 PHE C  404  PHE C  407  1                                   4    
HELIX   73  73 SER C  412  HIS C  417  1                                   6    
HELIX   74  74 THR C  420  THR C  427  1                                   8    
HELIX   75  75 GLN C  445  GLU C  457  1                                  13    
HELIX   76  76 LEU C  463  ARG C  469  1                                   7    
HELIX   77  77 PHE C  478  THR C  482  1                                   5    
HELIX   78  78 GLU C  486  TYR C  495  1                                  10    
HELIX   79  79 ILE C  498  VAL C  500  5                                   3    
HELIX   80  80 LEU C  503  LEU C  508  1                                   6    
HELIX   81  81 GLU C  520  LYS C  532  1                                  13    
HELIX   82  82 PRO C  538  CYS C  540  5                                   3    
HELIX   83  83 GLU C  553  THR C  561  1                                   9    
HELIX   84  84 ILE C  564  ASN C  571  1                                   8    
HELIX   85  85 PHE D   74  LEU D   82  1                                   9    
HELIX   86  86 PRO D   86  THR D   94  1                                   9    
HELIX   87  87 LYS D   97  ASN D  105  1                                   9    
HELIX   88  88 PRO D  106  LEU D  123  1                                  18    
HELIX   89  89 TRP D  139  SER D  143  1                                   5    
HELIX   90  90 LYS D  175  VAL D  181  1                                   7    
HELIX   91  91 MET D  196  PHE D  209  1                                  14    
HELIX   92  92 ASN D  231  TYR D  234  1                                   4    
HELIX   93  93 ASP D  239  LEU D  244  1                                   6    
HELIX   94  94 PHE D  292  LEU D  294  5                                   3    
HELIX   95  95 PRO D  296  GLN D  318  1                                  23    
HELIX   96  96 ASP D  325  GLU D  346  1                                  22    
HELIX   97  97 TYR D  348  SER D  353  1                                   6    
HELIX   98  98 PRO D  363  LEU D  365  5                                   3    
HELIX   99  99 SER D  379  TYR D  385  1                                   7    
HELIX  100 100 HIS D  388  LEU D  390  5                                   3    
HELIX  101 101 PHE D  404  PHE D  407  1                                   4    
HELIX  102 102 ASN D  411  HIS D  417  1                                   7    
HELIX  103 103 THR D  420  THR D  427  1                                   8    
HELIX  104 104 GLN D  445  GLU D  457  1                                  13    
HELIX  105 105 LEU D  463  ARG D  469  1                                   7    
HELIX  106 106 PHE D  478  THR D  482  1                                   5    
HELIX  107 107 GLU D  486  TYR D  495  1                                  10    
HELIX  108 108 ILE D  498  VAL D  500  5                                   3    
HELIX  109 109 LEU D  503  LEU D  508  1                                   6    
HELIX  110 110 GLU D  520  LYS D  532  1                                  13    
HELIX  111 111 PRO D  538  CYS D  540  5                                   3    
HELIX  112 112 GLU D  553  THR D  561  1                                   9    
HELIX  113 113 ILE D  564  ASN D  571  1                                   8    
SHEET    1   A 2 GLU A  46  MET A  48  0                                        
SHEET    2   A 2 LYS A  56  ASP A  58 -1  N  ASP A  58   O  GLU A  46           
SHEET    1   B 2 TYR A 254  ILE A 257  0                                        
SHEET    2   B 2 GLU A 260  PRO A 263 -1  N  TYR A 262   O  GLN A 255           
SHEET    1   C 2 GLU B  46  MET B  48  0                                        
SHEET    2   C 2 LYS B  56  ASP B  58 -1  N  ASP B  58   O  GLU B  46           
SHEET    1   D 2 TYR B 254  ILE B 257  0                                        
SHEET    2   D 2 GLU B 260  PRO B 263 -1  N  TYR B 262   O  GLN B 255           
SHEET    1   E 2 GLU C  46  MET C  48  0                                        
SHEET    2   E 2 LYS C  56  ASP C  58 -1  N  ASP C  58   O  GLU C  46           
SHEET    1   F 2 TYR C 254  ILE C 257  0                                        
SHEET    2   F 2 GLU C 260  PRO C 263 -1  N  TYR C 262   O  GLN C 255           
SHEET    1   G 2 GLU D  46  MET D  48  0                                        
SHEET    2   G 2 LYS D  56  ASP D  58 -1  N  ASP D  58   O  GLU D  46           
SHEET    1   H 2 TYR D 254  ILE D 257  0                                        
SHEET    2   H 2 GLU D 260  PRO D 263 -1  N  TYR D 262   O  GLN D 255           
SSBOND   1 CYS A   36    CYS A   47                          1555   1555  2.05  
SSBOND   2 CYS A   37    CYS A  159                          1555   1555  2.03  
SSBOND   3 CYS A   41    CYS A   57                          1555   1555  2.01  
SSBOND   4 CYS A   59    CYS A   69                          1555   1555  2.03  
SSBOND   5 CYS A  569    CYS A  575                          1555   1555  2.01  
SSBOND   6 CYS B   36    CYS B   47                          1555   1555  2.03  
SSBOND   7 CYS B   37    CYS B  159                          1555   1555  2.02  
SSBOND   8 CYS B   41    CYS B   57                          1555   1555  2.01  
SSBOND   9 CYS B   59    CYS B   69                          1555   1555  2.03  
SSBOND  10 CYS B  569    CYS B  575                          1555   1555  2.03  
SSBOND  11 CYS C   36    CYS C   47                          1555   1555  2.05  
SSBOND  12 CYS C   37    CYS C  159                          1555   1555  2.05  
SSBOND  13 CYS C   41    CYS C   57                          1555   1555  2.02  
SSBOND  14 CYS C   59    CYS C   69                          1555   1555  2.04  
SSBOND  15 CYS C  569    CYS C  575                          1555   1555  2.03  
SSBOND  16 CYS D   36    CYS D   47                          1555   1555  2.04  
SSBOND  17 CYS D   37    CYS D  159                          1555   1555  2.03  
SSBOND  18 CYS D   41    CYS D   57                          1555   1555  2.04  
SSBOND  19 CYS D   59    CYS D   69                          1555   1555  2.04  
SSBOND  20 CYS D  569    CYS D  575                          1555   1555  2.05  
LINK         ND2 ASN A  68                 C1  NAG A 661     1555   1555  1.44  
LINK         ND2 ASN A 144                 C1  NAG A 671     1555   1555  1.45  
LINK         ND2 ASN A 410                 C1  NAG A 681     1555   1555  1.46  
LINK         ND2 ASN B  68                 C1  NAG B 661     1555   1555  1.45  
LINK         ND2 ASN B 144                 C1  NAG B 671     1555   1555  1.45  
LINK         ND2 ASN B 410                 C1  NAG B 681     1555   1555  1.45  
LINK         ND2 ASN C  68                 C1  NAG C 661     1555   1555  1.47  
LINK         ND2 ASN C 144                 C1  NAG C 671     1555   1555  1.48  
LINK         ND2 ASN C 410                 C1  NAG C 681     1555   1555  1.46  
LINK         ND2 ASN D  68                 C1  NAG D 661     1555   1555  1.44  
LINK         ND2 ASN D 144                 C1  NAG D 671     1555   1555  1.44  
LINK         ND2 ASN D 410                 C1  NAG D 681     1555   1555  1.47  
LINK         NE2 HIS A 388                FE   HEM A 682     1555   1555  2.23  
LINK         NE2 HIS B 388                FE   HEM B 682     1555   1555  2.19  
LINK         NE2 HIS C 388                FE   HEM C 682     1555   1555  2.18  
LINK         NE2 HIS D 388                FE   HEM D 682     1555   1555  2.17  
CISPEP   1 SER A  126    PRO A  127          0        -0.20                     
CISPEP   2 SER B  126    PRO B  127          0         0.12                     
CISPEP   3 SER C  126    PRO C  127          0        -0.03                     
CISPEP   4 SER D  126    PRO D  127          0        -0.50                     
SITE     1 CAT  1 TYR A 385                                                     
SITE     1 ACE  1 SER A 530                                                     
SITE     1 HEM  1 HIS A 388                                                     
SITE     1 SUB  1 ARG A 120                                                     
CRYST1  180.340  133.920  121.140  90.00  90.00  90.00 P 21 21 2    16          
ORIGX1      1.000000  0.000000  0.000000        0.00000                         
ORIGX2      0.000000  1.000000  0.000000        0.00000                         
ORIGX3      0.000000  0.000000  1.000000        0.00000                         
SCALE1      0.005545  0.000000  0.000000        0.00000                         
SCALE2      0.000000  0.007467  0.000000        0.00000                         
SCALE3      0.000000  0.000000  0.008255        0.00000                         
MTRIX1   1 -0.999900 -0.008700  0.009200       96.19230    1                    
MTRIX2   1 -0.009100 -0.010800 -0.999900       32.00130    1                    
MTRIX3   1  0.008800 -0.999900  0.010800       30.71820    1                    
MTRIX1   2 -0.999200 -0.035700  0.019200       85.45550    1                    
MTRIX2   2  0.036400 -0.998700  0.036900       65.16640    1                    
MTRIX3   2  0.017900  0.037600  0.999100       58.45680    1                    
MTRIX1   3  0.999700 -0.011100  0.023900      -11.21310    1                    
MTRIX2   3 -0.024100 -0.019000  0.999500       37.57270    1                    
MTRIX3   3 -0.010700 -0.999800 -0.019300       92.31160    1                    
ATOM      1  N   ALA A  33      29.975   7.470 -18.728  1.00  9.61           N  
ATOM      2  CA  ALA A  33      30.901   6.321 -18.947  1.00  8.42           C  
ATOM      3  C   ALA A  33      31.609   5.973 -17.643  1.00  8.11           C  
ATOM      4  O   ALA A  33      31.541   4.834 -17.172  1.00 10.86           O  
ATOM      5  CB  ALA A  33      31.935   6.649 -20.022  1.00  7.43           C  
ATOM      6  H1  ALA A  33      30.399   8.350 -18.387  1.00 17.00           H  
ATOM      7  H2  ALA A  33      29.474   7.704 -19.607  1.00 17.00           H  
ATOM      8  H3  ALA A  33      29.265   7.169 -18.033  1.00 17.00           H  
ATOM      9  N   ASN A  34      32.330   6.947 -17.102  1.00  5.71           N  
ATOM     10  CA  ASN A  34      33.058   6.780 -15.855  1.00  5.89           C  
ATOM     11  C   ASN A  34      32.388   5.779 -14.907  1.00  4.46           C  
ATOM     12  O   ASN A  34      31.319   6.049 -14.373  1.00  5.37           O  
ATOM     13  CB  ASN A  34      33.253   8.149 -15.173  1.00  3.63           C  
ATOM     14  CG  ASN A  34      33.841   8.035 -13.778  1.00  2.65           C  
ATOM     15  OD1 ASN A  34      34.331   6.986 -13.367  1.00  3.58           O  
ATOM     16  ND2 ASN A  34      33.782   9.113 -13.038  1.00  2.00           N  
ATOM     17  H   ASN A  34      32.490   7.762 -17.591  1.00 17.00           H  
ATOM     18 HD21 ASN A  34      34.118   9.109 -12.119  1.00 17.00           H  
ATOM     19 HD22 ASN A  34      33.394   9.875 -13.476  1.00 17.00           H  
ATOM     20  N   PRO A  35      32.990   4.591 -14.746  1.00  3.98           N  
ATOM     21  CA  PRO A  35      32.554   3.472 -13.901  1.00  5.55           C  
ATOM     22  C   PRO A  35      32.331   3.837 -12.429  1.00  4.88           C  
ATOM     23  O   PRO A  35      31.693   3.090 -11.691  1.00  3.73           O  
ATOM     24  CB  PRO A  35      33.683   2.450 -14.081  1.00  5.62           C  
ATOM     25  CG  PRO A  35      34.833   3.268 -14.464  1.00  5.70           C  
ATOM     26  CD  PRO A  35      34.233   4.230 -15.432  1.00  4.83           C  
ATOM     27  N   CYS A  36      32.878   4.966 -11.996  1.00  4.80           N  
ATOM     28  CA  CYS A  36      32.662   5.408 -10.628  1.00  5.41           C  
ATOM     29  C   CYS A  36      31.443   6.306 -10.494  1.00  4.96           C  
ATOM     30  O   CYS A  36      31.154   6.785  -9.399  1.00  4.71           O  
ATOM     31  CB  CYS A  36      33.889   6.115 -10.071  1.00  6.44           C  
ATOM     32  SG  CYS A  36      35.219   4.955  -9.673  1.00  5.08           S  
ATOM     33  H   CYS A  36      33.465   5.489 -12.575  1.00 17.00           H  
ATOM     34  N   CYS A  37      30.741   6.530 -11.613  1.00  6.70           N  
ATOM     35  CA  CYS A  37      29.521   7.347 -11.670  1.00  4.48           C  
ATOM     36  C   CYS A  37      28.561   6.902 -10.590  1.00  3.46           C  
ATOM     37  O   CYS A  37      28.118   7.704  -9.775  1.00  2.05           O  
ATOM     38  CB  CYS A  37      28.819   7.178 -13.010  1.00  2.00           C  
ATOM     39  SG  CYS A  37      29.398   8.305 -14.276  1.00  3.53           S  
ATOM     40  H   CYS A  37      31.049   6.127 -12.451  1.00 17.00           H  
ATOM     41  N   SER A  38      28.291   5.600 -10.561  1.00  2.62           N  
ATOM     42  CA  SER A  38      27.359   5.034  -9.605  1.00  2.32           C  
ATOM     43  C   SER A  38      27.803   5.010  -8.161  1.00  2.00           C  
ATOM     44  O   SER A  38      27.178   4.324  -7.369  1.00  3.98           O  
ATOM     45  CB  SER A  38      26.859   3.645 -10.045  1.00  2.90           C  
ATOM     46  OG  SER A  38      27.894   2.804 -10.537  1.00  7.81           O  
ATOM     47  H   SER A  38      28.726   4.970 -11.173  1.00 17.00           H  
ATOM     48  HG  SER A  38      27.522   1.958 -10.817  1.00 17.00           H  
ATOM     49  N   ASN A  39      28.860   5.746  -7.811  1.00  2.00           N  
ATOM     50  CA  ASN A  39      29.358   5.790  -6.426  1.00  2.70           C  
ATOM     51  C   ASN A  39      29.421   4.423  -5.710  1.00  3.19           C  
ATOM     52  O   ASN A  39      29.138   4.341  -4.517  1.00  4.20           O  
ATOM     53  CB  ASN A  39      28.466   6.709  -5.594  1.00  5.38           C  
ATOM     54  CG  ASN A  39      28.396   8.112  -6.145  1.00 10.22           C  
ATOM     55  OD1 ASN A  39      28.579   9.103  -5.409  1.00 10.55           O  
ATOM     56  ND2 ASN A  39      28.105   8.221  -7.442  1.00  8.98           N  
ATOM     57  H   ASN A  39      29.357   6.269  -8.475  1.00 17.00           H  
ATOM     58 HD21 ASN A  39      28.114   9.117  -7.829  1.00 17.00           H  
ATOM     59 HD22 ASN A  39      27.895   7.435  -7.960  1.00 17.00           H  
ATOM     60  N   PRO A  40      29.891   3.363  -6.392  1.00  3.05           N  
ATOM     61  CA  PRO A  40      29.988   2.005  -5.847  1.00  2.75           C  
ATOM     62  C   PRO A  40      30.607   1.806  -4.458  1.00  4.16           C  
ATOM     63  O   PRO A  40      30.063   1.115  -3.591  1.00  2.00           O  
ATOM     64  CB  PRO A  40      30.824   1.294  -6.896  1.00  2.00           C  
ATOM     65  CG  PRO A  40      30.528   2.019  -8.144  1.00  2.00           C  
ATOM     66  CD  PRO A  40      30.595   3.423  -7.688  1.00  3.73           C  
ATOM     67  N   CYS A  41      31.779   2.393  -4.273  1.00  7.64           N  
ATOM     68  CA  CYS A  41      32.528   2.271  -3.031  1.00  6.57           C  
ATOM     69  C   CYS A  41      31.850   2.900  -1.824  1.00  5.60           C  
ATOM     70  O   CYS A  41      31.640   4.114  -1.761  1.00  4.99           O  
ATOM     71  CB  CYS A  41      33.904   2.876  -3.240  1.00  7.09           C  
ATOM     72  SG  CYS A  41      34.644   2.306  -4.792  1.00  7.53           S  
ATOM     73  H   CYS A  41      32.170   2.932  -4.977  1.00 17.00           H  
ATOM     74  N   GLN A  42      31.503   2.064  -0.870  1.00  2.26           N  
ATOM     75  CA  GLN A  42      30.862   2.545   0.326  1.00  2.00           C  
ATOM     76  C   GLN A  42      31.862   2.668   1.441  1.00  2.00           C  
ATOM     77  O   GLN A  42      33.038   2.431   1.265  1.00  2.00           O  
ATOM     78  CB  GLN A  42      29.743   1.584   0.727  1.00  3.67           C  
ATOM     79  CG  GLN A  42      28.711   1.270  -0.398  1.00  4.37           C  
ATOM     80  CD  GLN A  42      27.933   2.490  -0.872  1.00  3.29           C  
ATOM     81  OE1 GLN A  42      27.162   3.071  -0.112  1.00  6.11           O  
ATOM     82  NE2 GLN A  42      28.119   2.870  -2.127  1.00  2.03           N  
ATOM     83  H   GLN A  42      31.633   1.127  -1.002  1.00 17.00           H  
ATOM     84 HE21 GLN A  42      27.670   3.676  -2.451  1.00 17.00           H  
ATOM     85 HE22 GLN A  42      28.720   2.333  -2.683  1.00 17.00           H  
ATOM     86  N   ASN A  43      31.384   3.087   2.596  1.00  3.52           N  
ATOM     87  CA  ASN A  43      32.216   3.237   3.795  1.00  5.37           C  
ATOM     88  C   ASN A  43      33.478   4.106   3.704  1.00  3.57           C  
ATOM     89  O   ASN A  43      34.354   4.032   4.570  1.00  2.00           O  
ATOM     90  CB  ASN A  43      32.552   1.854   4.370  1.00  5.11           C  
ATOM     91  CG  ASN A  43      31.349   1.179   4.986  1.00  3.41           C  
ATOM     92  OD1 ASN A  43      30.577   1.804   5.709  1.00  4.12           O  
ATOM     93  ND2 ASN A  43      31.198  -0.097   4.728  1.00  2.02           N  
ATOM     94  H   ASN A  43      30.431   3.298   2.652  1.00 17.00           H  
ATOM     95 HD21 ASN A  43      30.423  -0.561   5.102  1.00 17.00           H  
ATOM     96 HD22 ASN A  43      31.880  -0.506   4.176  1.00 17.00           H  
ATOM     97  N   ARG A  44      33.522   4.951   2.674  1.00  4.49           N  
ATOM     98  CA  ARG A  44      34.598   5.903   2.406  1.00  2.00           C  
ATOM     99  C   ARG A  44      35.619   5.461   1.397  1.00  2.00           C  
ATOM    100  O   ARG A  44      36.392   6.265   0.911  1.00  3.19           O  
ATOM    101  CB  ARG A  44      35.289   6.348   3.691  1.00  2.01           C  
ATOM    102  CG  ARG A  44      34.382   7.014   4.707  1.00  2.00           C  
ATOM    103  CD  ARG A  44      33.912   8.337   4.211  1.00  2.73           C  
ATOM    104  NE  ARG A  44      34.833   9.402   4.583  1.00  4.31           N  
ATOM    105  CZ  ARG A  44      35.101  10.447   3.816  1.00  5.41           C  
ATOM    106  NH1 ARG A  44      34.532  10.584   2.626  1.00  7.57           N  
ATOM    107  NH2 ARG A  44      35.912  11.374   4.262  1.00  6.66           N  
ATOM    108  H   ARG A  44      32.791   4.920   2.034  1.00 17.00           H  
ATOM    109  HE  ARG A  44      35.275   9.338   5.454  1.00 17.00           H  
ATOM    110 HH11 ARG A  44      33.882   9.903   2.290  1.00 17.00           H  
ATOM    111 HH12 ARG A  44      34.747  11.380   2.061  1.00 17.00           H  
ATOM    112 HH21 ARG A  44      36.315  11.291   5.173  1.00 17.00           H  
ATOM    113 HH22 ARG A  44      36.125  12.167   3.690  1.00 17.00           H  
ATOM    114  N   GLY A  45      35.615   4.194   1.039  1.00  3.32           N  
ATOM    115  CA  GLY A  45      36.595   3.718   0.075  1.00  4.54           C  
ATOM    116  C   GLY A  45      36.596   4.572  -1.173  1.00  3.81           C  
ATOM    117  O   GLY A  45      35.538   4.829  -1.693  1.00  5.29           O  
ATOM    118  H   GLY A  45      34.931   3.586   1.389  1.00 17.00           H  
ATOM    119  N   GLU A  46      37.737   5.105  -1.596  1.00  4.73           N  
ATOM    120  CA  GLU A  46      37.771   5.910  -2.827  1.00  6.84           C  
ATOM    121  C   GLU A  46      37.637   5.003  -4.066  1.00  4.97           C  
ATOM    122  O   GLU A  46      38.319   3.992  -4.190  1.00  5.11           O  
ATOM    123  CB  GLU A  46      39.072   6.702  -2.934  1.00  9.16           C  
ATOM    124  CG  GLU A  46      39.004   8.134  -2.491  1.00 12.69           C  
ATOM    125  CD  GLU A  46      39.570   8.366  -1.092  1.00 17.07           C  
ATOM    126  OE1 GLU A  46      40.204   7.430  -0.529  1.00 17.09           O  
ATOM    127  OE2 GLU A  46      39.383   9.504  -0.565  1.00 17.52           O  
ATOM    128  H   GLU A  46      38.550   4.959  -1.069  1.00 17.00           H  
ATOM    129  N   CYS A  47      36.804   5.404  -5.007  1.00  3.26           N  
ATOM    130  CA  CYS A  47      36.559   4.609  -6.202  1.00  3.53           C  
ATOM    131  C   CYS A  47      37.477   5.007  -7.331  1.00  2.00           C  
ATOM    132  O   CYS A  47      37.730   6.184  -7.502  1.00  3.61           O  
ATOM    133  CB  CYS A  47      35.088   4.772  -6.633  1.00  6.39           C  
ATOM    134  SG  CYS A  47      34.536   3.830  -8.107  1.00  9.41           S  
ATOM    135  H   CYS A  47      36.365   6.271  -4.921  1.00 17.00           H  
ATOM    136  N   MET A  48      37.985   4.036  -8.096  1.00  3.11           N  
ATOM    137  CA  MET A  48      38.859   4.362  -9.209  1.00  2.19           C  
ATOM    138  C   MET A  48      38.652   3.637 -10.513  1.00  2.00           C  
ATOM    139  O   MET A  48      38.631   2.429 -10.546  1.00  2.00           O  
ATOM    140  CB  MET A  48      40.329   4.325  -8.810  1.00  4.82           C  
ATOM    141  CG  MET A  48      40.987   5.502  -9.420  1.00  8.48           C  
ATOM    142  SD  MET A  48      39.662   6.766  -9.547  1.00 13.79           S  
ATOM    143  CE  MET A  48      39.959   7.565 -11.163  1.00 18.11           C  
ATOM    144  H   MET A  48      37.755   3.106  -7.894  1.00 17.00           H  
ATOM    145  N   SER A  49      38.608   4.407 -11.595  1.00  2.00           N  
ATOM    146  CA  SER A  49      38.388   3.892 -12.939  1.00  2.41           C  
ATOM    147  C   SER A  49      39.492   3.023 -13.505  1.00  4.27           C  
ATOM    148  O   SER A  49      40.385   3.523 -14.219  1.00  7.42           O  
ATOM    149  CB  SER A  49      38.101   5.042 -13.903  1.00  3.24           C  
ATOM    150  OG  SER A  49      38.655   6.267 -13.436  1.00  8.00           O  
ATOM    151  H   SER A  49      38.704   5.379 -11.514  1.00 17.00           H  
ATOM    152  HG  SER A  49      38.606   6.912 -14.154  1.00 17.00           H  
ATOM    153  N   THR A  50      39.393   1.713 -13.270  1.00  3.76           N  
ATOM    154  CA  THR A  50      40.406   0.777 -13.754  1.00  2.90           C  
ATOM    155  C   THR A  50      40.208   0.198 -15.149  1.00  2.00           C  
ATOM    156  O   THR A  50      40.483  -0.972 -15.352  1.00  2.00           O  
ATOM    157  CB  THR A  50      40.693  -0.354 -12.721  1.00  2.00           C  
ATOM    158  OG1 THR A  50      39.635  -1.312 -12.696  1.00  2.66           O  
ATOM    159  CG2 THR A  50      40.817   0.240 -11.342  1.00  2.00           C  
ATOM    160  H   THR A  50      38.638   1.370 -12.742  1.00 17.00           H  
ATOM    161  HG1 THR A  50      39.734  -1.816 -13.518  1.00 17.00           H  
ATOM    162  N   GLY A  51      39.717   0.997 -16.099  1.00  2.00           N  
ATOM    163  CA  GLY A  51      39.568   0.486 -17.454  1.00  2.90           C  
ATOM    164  C   GLY A  51      38.315   0.746 -18.266  1.00  5.38           C  
ATOM    165  O   GLY A  51      37.883  -0.151 -18.993  1.00  6.05           O  
ATOM    166  H   GLY A  51      39.493   1.919 -15.862  1.00 17.00           H  
ATOM    167  N   PHE A  52      37.790   1.973 -18.198  1.00  6.97           N  
ATOM    168  CA  PHE A  52      36.589   2.420 -18.923  1.00  8.27           C  
ATOM    169  C   PHE A  52      35.338   1.876 -18.263  1.00 11.28           C  
ATOM    170  O   PHE A  52      34.504   2.626 -17.744  1.00 10.98           O  
ATOM    171  CB  PHE A  52      36.555   1.916 -20.367  1.00 10.71           C  
ATOM    172  CG  PHE A  52      37.499   2.598 -21.297  1.00 11.35           C  
ATOM    173  CD1 PHE A  52      37.195   3.869 -21.810  1.00 13.26           C  
ATOM    174  CD2 PHE A  52      38.646   1.941 -21.741  1.00 10.93           C  
ATOM    175  CE1 PHE A  52      38.019   4.482 -22.760  1.00 12.41           C  
ATOM    176  CE2 PHE A  52      39.478   2.535 -22.687  1.00 13.17           C  
ATOM    177  CZ  PHE A  52      39.165   3.814 -23.202  1.00 13.43           C  
ATOM    178  H   PHE A  52      38.210   2.625 -17.607  1.00 17.00           H  
ATOM    179  N   ASP A  53      35.223   0.551 -18.336  1.00 12.16           N  
ATOM    180  CA  ASP A  53      34.109  -0.224 -17.833  1.00 12.59           C  
ATOM    181  C   ASP A  53      34.269  -0.664 -16.379  1.00 12.51           C  
ATOM    182  O   ASP A  53      33.272  -1.026 -15.731  1.00 14.57           O  
ATOM    183  CB  ASP A  53      34.004  -1.456 -18.705  1.00 18.00           C  
ATOM    184  CG  ASP A  53      35.382  -2.178 -18.880  1.00 25.32           C  
ATOM    185  OD1 ASP A  53      35.979  -2.643 -17.866  1.00 25.25           O  
ATOM    186  OD2 ASP A  53      35.883  -2.266 -20.036  1.00 24.56           O  
ATOM    187  H   ASP A  53      35.955   0.064 -18.767  1.00 17.00           H  
ATOM    188  N   GLN A  54      35.500  -0.629 -15.858  1.00 10.28           N  
ATOM    189  CA  GLN A  54      35.745  -1.090 -14.490  1.00  8.14           C  
ATOM    190  C   GLN A  54      36.102  -0.035 -13.449  1.00  6.16           C  
ATOM    191  O   GLN A  54      36.293   1.123 -13.776  1.00  2.04           O  
ATOM    192  CB  GLN A  54      36.819  -2.179 -14.499  1.00  9.09           C  
ATOM    193  CG  GLN A  54      36.492  -3.388 -13.611  1.00  8.10           C  
ATOM    194  CD  GLN A  54      35.682  -4.470 -14.339  1.00  9.85           C  
ATOM    195  OE1 GLN A  54      35.243  -4.297 -15.490  1.00  9.63           O  
ATOM    196  NE2 GLN A  54      35.520  -5.606 -13.685  1.00  3.53           N  
ATOM    197  H   GLN A  54      36.234  -0.284 -16.395  1.00 17.00           H  
ATOM    198 HE21 GLN A  54      34.989  -6.292 -14.138  1.00 17.00           H  
ATOM    199 HE22 GLN A  54      35.925  -5.701 -12.800  1.00 17.00           H  
ATOM    200  N   TYR A  55      36.209  -0.476 -12.195  1.00  6.11           N  
ATOM    201  CA  TYR A  55      36.558   0.376 -11.054  1.00  8.13           C  
ATOM    202  C   TYR A  55      37.015  -0.506  -9.872  1.00  8.29           C  
ATOM    203  O   TYR A  55      36.765  -1.705  -9.847  1.00  6.65           O  
ATOM    204  CB  TYR A  55      35.363   1.262 -10.599  1.00  6.61           C  
ATOM    205  CG  TYR A  55      34.371   0.541  -9.673  1.00  7.38           C  
ATOM    206  CD1 TYR A  55      33.348  -0.259 -10.208  1.00  4.07           C  
ATOM    207  CD2 TYR A  55      34.494   0.610  -8.264  1.00  7.34           C  
ATOM    208  CE1 TYR A  55      32.484  -0.969  -9.392  1.00  5.42           C  
ATOM    209  CE2 TYR A  55      33.625  -0.119  -7.426  1.00  7.67           C  
ATOM    210  CZ  TYR A  55      32.619  -0.908  -8.002  1.00  7.52           C  
ATOM    211  OH  TYR A  55      31.733  -1.620  -7.206  1.00  6.08           O  
ATOM    212  H   TYR A  55      36.061  -1.418 -11.982  1.00 17.00           H  
ATOM    213  HH  TYR A  55      32.079  -1.598  -6.303  1.00 17.00           H  
ATOM    214  N   LYS A  56      37.676   0.114  -8.897  1.00 10.71           N  
ATOM    215  CA  LYS A  56      38.125  -0.557  -7.673  1.00  7.71           C  
ATOM    216  C   LYS A  56      37.912   0.421  -6.526  1.00  7.18           C  
ATOM    217  O   LYS A  56      37.988   1.639  -6.692  1.00  2.00           O  
ATOM    218  CB  LYS A  56      39.610  -0.945  -7.707  1.00  7.69           C  
ATOM    219  CG  LYS A  56      39.950  -1.982  -8.697  1.00  3.96           C  
ATOM    220  CD  LYS A  56      41.381  -2.385  -8.599  1.00  6.81           C  
ATOM    221  CE  LYS A  56      41.583  -3.636  -9.446  1.00 12.61           C  
ATOM    222  NZ  LYS A  56      40.790  -4.828  -8.917  1.00 18.71           N  
ATOM    223  H   LYS A  56      37.883   1.067  -9.016  1.00 17.00           H  
ATOM    224  HZ1 LYS A  56      41.050  -5.005  -7.925  1.00 17.00           H  
ATOM    225  HZ2 LYS A  56      39.774  -4.608  -8.970  1.00 17.00           H  
ATOM    226  HZ3 LYS A  56      40.990  -5.671  -9.492  1.00 17.00           H  
ATOM    227  N   CYS A  57      37.689  -0.140  -5.349  1.00 10.36           N  
ATOM    228  CA  CYS A  57      37.459   0.656  -4.148  1.00 10.55           C  
ATOM    229  C   CYS A  57      38.651   0.645  -3.210  1.00  7.98           C  
ATOM    230  O   CYS A  57      39.093  -0.418  -2.752  1.00  9.16           O  
ATOM    231  CB  CYS A  57      36.206   0.165  -3.409  1.00 10.02           C  
ATOM    232  SG  CYS A  57      34.719   0.330  -4.434  1.00  7.23           S  
ATOM    233  H   CYS A  57      37.692  -1.113  -5.254  1.00 17.00           H  
ATOM    234  N   ASP A  58      39.149   1.835  -2.905  1.00  2.00           N  
ATOM    235  CA  ASP A  58      40.272   1.939  -2.032  1.00  2.00           C  
ATOM    236  C   ASP A  58      39.785   1.942  -0.603  1.00  2.72           C  
ATOM    237  O   ASP A  58      39.731   2.971   0.055  1.00  2.00           O  
ATOM    238  CB  ASP A  58      41.067   3.186  -2.361  1.00  3.36           C  
ATOM    239  CG  ASP A  58      42.536   3.060  -2.007  1.00  2.18           C  
ATOM    240  OD1 ASP A  58      43.060   1.930  -2.011  1.00  3.19           O  
ATOM    241  OD2 ASP A  58      43.156   4.095  -1.722  1.00  2.00           O  
ATOM    242  H   ASP A  58      38.753   2.639  -3.239  1.00 17.00           H  
ATOM    243  N   CYS A  59      39.445   0.752  -0.128  1.00  3.63           N  
ATOM    244  CA  CYS A  59      38.945   0.551   1.217  1.00  5.57           C  
ATOM    245  C   CYS A  59      40.005   0.791   2.255  1.00  6.95           C  
ATOM    246  O   CYS A  59      39.744   0.582   3.447  1.00  6.92           O  
ATOM    247  CB  CYS A  59      38.442  -0.883   1.369  1.00  9.55           C  
ATOM    248  SG  CYS A  59      37.298  -1.404   0.050  1.00 11.92           S  
ATOM    249  H   CYS A  59      39.504  -0.035  -0.721  1.00 17.00           H  
ATOM    250  N   THR A  60      41.205   1.187   1.811  1.00  7.59           N  
ATOM    251  CA  THR A  60      42.320   1.442   2.720  1.00  4.80           C  
ATOM    252  C   THR A  60      41.937   2.426   3.832  1.00  4.35           C  
ATOM    253  O   THR A  60      41.294   3.471   3.590  1.00  2.00           O  
ATOM    254  CB  THR A  60      43.565   1.950   1.965  1.00  2.00           C  
ATOM    255  OG1 THR A  60      43.164   2.808   0.907  1.00  2.00           O  
ATOM    256  CG2 THR A  60      44.324   0.810   1.374  1.00  5.51           C  
ATOM    257  H   THR A  60      41.386   1.363   0.871  1.00 17.00           H  
ATOM    258  HG1 THR A  60      42.670   3.559   1.275  1.00 17.00           H  
ATOM    259  N   ARG A  61      42.245   2.030   5.061  1.00  3.71           N  
ATOM    260  CA  ARG A  61      41.970   2.871   6.208  1.00  7.10           C  
ATOM    261  C   ARG A  61      40.476   3.128   6.426  1.00  7.93           C  
ATOM    262  O   ARG A  61      40.080   4.225   6.803  1.00  7.29           O  
ATOM    263  CB  ARG A  61      42.728   4.205   6.062  1.00 12.76           C  
ATOM    264  CG  ARG A  61      43.376   4.795   7.360  1.00 13.62           C  
ATOM    265  CD  ARG A  61      44.712   5.524   7.048  1.00 10.84           C  
ATOM    266  NE  ARG A  61      45.626   4.569   6.412  1.00 13.47           N  
ATOM    267  CZ  ARG A  61      46.374   4.831   5.344  1.00 12.38           C  
ATOM    268  NH1 ARG A  61      46.334   6.044   4.796  1.00 11.48           N  
ATOM    269  NH2 ARG A  61      47.106   3.866   4.793  1.00  6.52           N  
ATOM    270  H   ARG A  61      42.640   1.148   5.196  1.00 17.00           H  
ATOM    271  HE  ARG A  61      45.689   3.672   6.802  1.00 17.00           H  
ATOM    272 HH11 ARG A  61      45.752   6.758   5.183  1.00 17.00           H  
ATOM    273 HH12 ARG A  61      46.892   6.240   3.991  1.00 17.00           H  
ATOM    274 HH21 ARG A  61      47.095   2.947   5.184  1.00 17.00           H  
ATOM    275 HH22 ARG A  61      47.664   4.057   3.985  1.00 17.00           H  
ATOM    276  N   THR A  62      39.642   2.167   6.055  1.00  9.29           N  
ATOM    277  CA  THR A  62      38.205   2.264   6.316  1.00  8.93           C  
ATOM    278  C   THR A  62      38.105   1.149   7.355  1.00 11.05           C  
ATOM    279  O   THR A  62      39.150   0.565   7.737  1.00 11.82           O  
ATOM    280  CB  THR A  62      37.291   1.859   5.067  1.00 10.31           C  
ATOM    281  OG1 THR A  62      37.477   0.475   4.703  1.00  5.06           O  
ATOM    282  CG2 THR A  62      37.549   2.756   3.857  1.00  8.35           C  
ATOM    283  H   THR A  62      39.968   1.362   5.607  1.00 17.00           H  
ATOM    284  HG1 THR A  62      38.385   0.225   4.519  1.00 17.00           H  
ATOM    285  N   GLY A  63      36.888   0.843   7.817  1.00  9.87           N  
ATOM    286  CA  GLY A  63      36.729  -0.274   8.746  1.00  7.93           C  
ATOM    287  C   GLY A  63      36.183  -1.497   8.004  1.00  6.23           C  
ATOM    288  O   GLY A  63      35.931  -2.560   8.591  1.00  2.72           O  
ATOM    289  H   GLY A  63      36.112   1.363   7.534  1.00 17.00           H  
ATOM    290  N   PHE A  64      36.045  -1.345   6.686  1.00  7.51           N  
ATOM    291  CA  PHE A  64      35.479  -2.379   5.829  1.00  7.17           C  
ATOM    292  C   PHE A  64      36.336  -2.763   4.623  1.00  7.08           C  
ATOM    293  O   PHE A  64      37.175  -1.988   4.151  1.00  6.56           O  
ATOM    294  CB  PHE A  64      34.111  -1.924   5.330  1.00  6.00           C  
ATOM    295  CG  PHE A  64      33.208  -1.435   6.413  1.00  3.67           C  
ATOM    296  CD1 PHE A  64      33.332  -0.154   6.922  1.00  3.63           C  
ATOM    297  CD2 PHE A  64      32.221  -2.245   6.907  1.00  2.65           C  
ATOM    298  CE1 PHE A  64      32.470   0.299   7.911  1.00  5.14           C  
ATOM    299  CE2 PHE A  64      31.357  -1.802   7.894  1.00  4.55           C  
ATOM    300  CZ  PHE A  64      31.480  -0.528   8.398  1.00  3.80           C  
ATOM    301  H   PHE A  64      36.384  -0.551   6.220  1.00 17.00           H  
ATOM    302  N   TYR A  65      36.060  -3.958   4.116  1.00  5.66           N  
ATOM    303  CA  TYR A  65      36.753  -4.502   2.977  1.00  5.90           C  
ATOM    304  C   TYR A  65      35.750  -5.135   2.015  1.00  6.44           C  
ATOM    305  O   TYR A  65      34.529  -5.007   2.197  1.00  9.37           O  
ATOM    306  CB  TYR A  65      37.775  -5.536   3.443  1.00  7.91           C  
ATOM    307  CG  TYR A  65      37.244  -6.612   4.364  1.00  7.84           C  
ATOM    308  CD1 TYR A  65      36.799  -6.297   5.634  1.00  7.53           C  
ATOM    309  CD2 TYR A  65      37.241  -7.960   3.982  1.00  7.76           C  
ATOM    310  CE1 TYR A  65      36.365  -7.299   6.517  1.00  9.42           C  
ATOM    311  CE2 TYR A  65      36.807  -8.971   4.864  1.00  7.17           C  
ATOM    312  CZ  TYR A  65      36.373  -8.627   6.134  1.00  7.65           C  
ATOM    313  OH  TYR A  65      35.945  -9.594   7.024  1.00  7.08           O  
ATOM    314  H   TYR A  65      35.342  -4.498   4.500  1.00 17.00           H  
ATOM    315  HH  TYR A  65      35.516  -9.144   7.768  1.00 17.00           H  
ATOM    316  N   GLY A  66      36.263  -5.826   1.000  1.00  4.74           N  
ATOM    317  CA  GLY A  66      35.406  -6.462   0.016  1.00  4.38           C  
ATOM    318  C   GLY A  66      35.083  -5.434  -1.040  1.00  3.70           C  
ATOM    319  O   GLY A  66      34.781  -4.317  -0.694  1.00  3.59           O  
ATOM    320  H   GLY A  66      37.231  -5.890   0.905  1.00 17.00           H  
ATOM    321  N   GLU A  67      35.062  -5.841  -2.305  1.00  5.73           N  
ATOM    322  CA  GLU A  67      34.808  -4.956  -3.459  1.00  7.27           C  
ATOM    323  C   GLU A  67      34.267  -3.544  -3.249  1.00  5.93           C  
ATOM    324  O   GLU A  67      34.718  -2.613  -3.901  1.00  4.28           O  
ATOM    325  CB  GLU A  67      33.948  -5.655  -4.526  1.00  6.89           C  
ATOM    326  CG  GLU A  67      33.772  -4.807  -5.806  1.00  8.18           C  
ATOM    327  CD  GLU A  67      32.871  -5.437  -6.868  1.00 10.59           C  
ATOM    328  OE1 GLU A  67      32.221  -6.475  -6.582  1.00 11.54           O  
ATOM    329  OE2 GLU A  67      32.820  -4.878  -7.994  1.00  8.85           O  
ATOM    330  H   GLU A  67      35.223  -6.787  -2.487  1.00 17.00           H  
ATOM    331  N   ASN A  68      33.307  -3.389  -2.352  1.00  6.68           N  
ATOM    332  CA  ASN A  68      32.721  -2.081  -2.137  1.00  9.17           C  
ATOM    333  C   ASN A  68      33.006  -1.395  -0.806  1.00  8.78           C  
ATOM    334  O   ASN A  68      32.449  -0.326  -0.553  1.00  7.78           O  
ATOM    335  CB  ASN A  68      31.200  -2.152  -2.355  1.00 10.73           C  
ATOM    336  CG  ASN A  68      30.835  -2.374  -3.794  1.00  9.81           C  
ATOM    337  OD1 ASN A  68      31.694  -2.340  -4.680  1.00  5.45           O  
ATOM    338  ND2 ASN A  68      29.550  -2.616  -4.023  1.00 13.90           N  
ATOM    339  H   ASN A  68      33.021  -4.135  -1.793  1.00 17.00           H  
ATOM    340 HD21 ASN A  68      28.934  -2.801  -3.285  1.00 17.00           H  
ATOM    341  N   CYS A  69      33.898  -1.973   0.001  1.00  9.32           N  
ATOM    342  CA  CYS A  69      34.255  -1.457   1.326  1.00  9.84           C  
ATOM    343  C   CYS A  69      32.966  -1.468   2.139  1.00  9.73           C  
ATOM    344  O   CYS A  69      32.391  -0.426   2.460  1.00 11.75           O  
ATOM    345  CB  CYS A  69      34.843  -0.037   1.208  1.00 12.96           C  
ATOM    346  SG  CYS A  69      36.067   0.203  -0.148  1.00 13.42           S  
ATOM    347  H   CYS A  69      34.404  -2.692  -0.354  1.00 17.00           H  
ATOM    348  N   THR A  70      32.505  -2.664   2.462  1.00 10.66           N  
ATOM    349  CA  THR A  70      31.241  -2.823   3.184  1.00 12.38           C  
ATOM    350  C   THR A  70      31.244  -3.899   4.294  1.00 10.60           C  
ATOM    351  O   THR A  70      30.547  -3.768   5.308  1.00  9.76           O  
ATOM    352  CB  THR A  70      30.106  -3.130   2.177  1.00 14.52           C  
ATOM    353  OG1 THR A  70      30.618  -4.023   1.170  1.00 21.06           O  
ATOM    354  CG2 THR A  70      29.587  -1.857   1.513  1.00 11.82           C  
ATOM    355  H   THR A  70      33.003  -3.468   2.193  1.00 17.00           H  
ATOM    356  HG1 THR A  70      29.888  -4.278   0.595  1.00 17.00           H  
ATOM    357  N   THR A  71      32.006  -4.963   4.093  1.00  6.73           N  
ATOM    358  CA  THR A  71      32.089  -6.030   5.080  1.00  5.10           C  
ATOM    359  C   THR A  71      33.107  -5.564   6.141  1.00  5.13           C  
ATOM    360  O   THR A  71      34.232  -5.174   5.824  1.00  6.51           O  
ATOM    361  CB  THR A  71      32.477  -7.376   4.385  1.00  5.90           C  
ATOM    362  OG1 THR A  71      33.894  -7.576   4.437  1.00  8.56           O  
ATOM    363  CG2 THR A  71      32.072  -7.337   2.904  1.00  3.97           C  
ATOM    364  H   THR A  71      32.566  -5.016   3.291  1.00 17.00           H  
ATOM    365  HG1 THR A  71      34.102  -8.434   4.057  1.00 17.00           H  
ATOM    366  N   PRO A  72      32.736  -5.596   7.415  1.00  3.79           N  
ATOM    367  CA  PRO A  72      33.647  -5.150   8.463  1.00  5.38           C  
ATOM    368  C   PRO A  72      34.675  -6.111   9.041  1.00  6.20           C  
ATOM    369  O   PRO A  72      34.593  -7.356   8.919  1.00  6.97           O  
ATOM    370  CB  PRO A  72      32.684  -4.739   9.557  1.00  3.77           C  
ATOM    371  CG  PRO A  72      31.700  -5.819   9.476  1.00  3.86           C  
ATOM    372  CD  PRO A  72      31.456  -6.000   7.994  1.00  4.17           C  
ATOM    373  N   GLU A  73      35.649  -5.504   9.692  1.00  5.56           N  
ATOM    374  CA  GLU A  73      36.668  -6.267  10.378  1.00  8.73           C  
ATOM    375  C   GLU A  73      35.938  -6.388  11.713  1.00  8.37           C  
ATOM    376  O   GLU A  73      35.121  -5.515  12.044  1.00  5.60           O  
ATOM    377  CB  GLU A  73      37.967  -5.437  10.549  1.00 12.38           C  
ATOM    378  CG  GLU A  73      38.572  -4.838   9.252  1.00 15.63           C  
ATOM    379  CD  GLU A  73      39.291  -3.486   9.457  1.00 19.85           C  
ATOM    380  OE1 GLU A  73      39.189  -2.888  10.556  1.00 22.03           O  
ATOM    381  OE2 GLU A  73      39.946  -2.996   8.505  1.00 21.55           O  
ATOM    382  H   GLU A  73      35.689  -4.525   9.723  1.00 17.00           H  
ATOM    383  N   PHE A  74      36.212  -7.441  12.482  1.00 10.12           N  
ATOM    384  CA  PHE A  74      35.539  -7.607  13.766  1.00 11.90           C  
ATOM    385  C   PHE A  74      35.515  -6.323  14.590  1.00 10.05           C  
ATOM    386  O   PHE A  74      34.441  -5.865  14.960  1.00 12.69           O  
ATOM    387  CB  PHE A  74      36.085  -8.794  14.587  1.00 13.17           C  
ATOM    388  CG  PHE A  74      35.027  -9.831  14.940  1.00 15.16           C  
ATOM    389  CD1 PHE A  74      33.770  -9.444  15.383  1.00 18.36           C  
ATOM    390  CD2 PHE A  74      35.277 -11.189  14.774  1.00 20.17           C  
ATOM    391  CE1 PHE A  74      32.771 -10.385  15.650  1.00 21.87           C  
ATOM    392  CE2 PHE A  74      34.289 -12.156  15.036  1.00 21.63           C  
ATOM    393  CZ  PHE A  74      33.033 -11.754  15.474  1.00 22.81           C  
ATOM    394  H   PHE A  74      36.846  -8.114  12.164  1.00 17.00           H  
ATOM    395  N   LEU A  75      36.662  -5.705  14.826  1.00  8.65           N  
ATOM    396  CA  LEU A  75      36.696  -4.468  15.618  1.00 10.40           C  
ATOM    397  C   LEU A  75      35.578  -3.486  15.216  1.00  9.99           C  
ATOM    398  O   LEU A  75      34.918  -2.874  16.081  1.00  2.67           O  
ATOM    399  CB  LEU A  75      38.062  -3.786  15.488  1.00 12.86           C  
ATOM    400  CG  LEU A  75      38.187  -2.333  16.002  1.00 13.18           C  
ATOM    401  CD1 LEU A  75      38.016  -2.263  17.537  1.00  9.43           C  
ATOM    402  CD2 LEU A  75      39.532  -1.711  15.540  1.00 12.30           C  
ATOM    403  H   LEU A  75      37.493  -6.074  14.476  1.00 17.00           H  
ATOM    404  N   THR A  76      35.392  -3.354  13.899  1.00  9.68           N  
ATOM    405  CA  THR A  76      34.353  -2.501  13.324  1.00 11.34           C  
ATOM    406  C   THR A  76      33.014  -2.945  13.920  1.00 10.19           C  
ATOM    407  O   THR A  76      32.333  -2.177  14.616  1.00  9.00           O  
ATOM    408  CB  THR A  76      34.266  -2.706  11.791  1.00 12.11           C  
ATOM    409  OG1 THR A  76      35.583  -2.653  11.232  1.00 12.73           O  
ATOM    410  CG2 THR A  76      33.365  -1.645  11.142  1.00 10.45           C  
ATOM    411  H   THR A  76      35.949  -3.834  13.257  1.00 17.00           H  
ATOM    412  HG1 THR A  76      35.481  -2.656  10.286  1.00 17.00           H  
ATOM    413  N   ARG A  77      32.672  -4.201  13.643  1.00  7.60           N  
ATOM    414  CA  ARG A  77      31.459  -4.815  14.127  1.00  4.57           C  
ATOM    415  C   ARG A  77      31.223  -4.358  15.538  1.00  4.93           C  
ATOM    416  O   ARG A  77      30.235  -3.699  15.807  1.00  7.95           O  
ATOM    417  CB  ARG A  77      31.606  -6.328  14.092  1.00  6.64           C  
ATOM    418  CG  ARG A  77      31.991  -6.851  12.737  1.00  5.63           C  
ATOM    419  CD  ARG A  77      32.193  -8.339  12.734  1.00  8.76           C  
ATOM    420  NE  ARG A  77      33.344  -8.682  11.896  1.00 16.97           N  
ATOM    421  CZ  ARG A  77      33.627  -9.906  11.445  1.00 20.57           C  
ATOM    422  NH1 ARG A  77      32.844 -10.940  11.743  1.00 22.40           N  
ATOM    423  NH2 ARG A  77      34.702 -10.103  10.686  1.00 22.21           N  
ATOM    424  H   ARG A  77      33.304  -4.745  13.125  1.00 17.00           H  
ATOM    425  HE  ARG A  77      33.950  -7.961  11.632  1.00 17.00           H  
ATOM    426 HH11 ARG A  77      32.036 -10.802  12.317  1.00 17.00           H  
ATOM    427 HH12 ARG A  77      33.061 -11.854  11.402  1.00 17.00           H  
ATOM    428 HH21 ARG A  77      35.304  -9.340  10.454  1.00 17.00           H  
ATOM    429 HH22 ARG A  77      34.907 -11.023  10.354  1.00 17.00           H  
ATOM    430  N   ILE A  78      32.199  -4.602  16.398  1.00  7.10           N  
ATOM    431  CA  ILE A  78      32.141  -4.211  17.803  1.00 10.44           C  
ATOM    432  C   ILE A  78      31.789  -2.717  18.012  1.00 11.89           C  
ATOM    433  O   ILE A  78      30.936  -2.372  18.840  1.00 10.15           O  
ATOM    434  CB  ILE A  78      33.485  -4.548  18.471  1.00 11.88           C  
ATOM    435  CG1 ILE A  78      33.745  -6.039  18.311  1.00 13.60           C  
ATOM    436  CG2 ILE A  78      33.509  -4.148  19.970  1.00 12.63           C  
ATOM    437  CD1 ILE A  78      35.181  -6.413  18.551  1.00 17.06           C  
ATOM    438  H   ILE A  78      33.002  -5.038  16.047  1.00 17.00           H  
ATOM    439  N   LYS A  79      32.454  -1.830  17.275  1.00 13.42           N  
ATOM    440  CA  LYS A  79      32.172  -0.395  17.408  1.00 13.95           C  
ATOM    441  C   LYS A  79      30.730  -0.204  16.990  1.00 13.70           C  
ATOM    442  O   LYS A  79      29.880   0.101  17.819  1.00 15.82           O  
ATOM    443  CB  LYS A  79      33.060   0.479  16.501  1.00 13.97           C  
ATOM    444  CG  LYS A  79      34.548   0.469  16.785  1.00 14.17           C  
ATOM    445  CD  LYS A  79      35.266   1.385  15.788  1.00 15.93           C  
ATOM    446  CE  LYS A  79      36.813   1.249  15.791  1.00 18.07           C  
ATOM    447  NZ  LYS A  79      37.500   1.543  17.098  1.00 16.09           N  
ATOM    448  H   LYS A  79      33.121  -2.149  16.632  1.00 17.00           H  
ATOM    449  HZ1 LYS A  79      37.292   2.518  17.394  1.00 17.00           H  
ATOM    450  HZ2 LYS A  79      37.133   0.882  17.813  1.00 17.00           H  
ATOM    451  HZ3 LYS A  79      38.526   1.414  16.997  1.00 17.00           H  
ATOM    452  N   LEU A  80      30.457  -0.456  15.712  1.00 12.20           N  
ATOM    453  CA  LEU A  80      29.115  -0.299  15.143  1.00 10.81           C  
ATOM    454  C   LEU A  80      28.023  -0.771  16.085  1.00  9.85           C  
ATOM    455  O   LEU A  80      27.178   0.025  16.520  1.00  7.00           O  
ATOM    456  CB  LEU A  80      28.972  -1.063  13.819  1.00  7.18           C  
ATOM    457  CG  LEU A  80      29.976  -0.866  12.694  1.00  5.77           C  
ATOM    458  CD1 LEU A  80      29.291  -1.261  11.413  1.00  4.62           C  
ATOM    459  CD2 LEU A  80      30.465   0.570  12.622  1.00  7.39           C  
ATOM    460  H   LEU A  80      31.186  -0.786  15.155  1.00 17.00           H  
ATOM    461  N   LEU A  81      28.098  -2.052  16.443  1.00  9.05           N  
ATOM    462  CA  LEU A  81      27.118  -2.679  17.323  1.00 10.71           C  
ATOM    463  C   LEU A  81      27.185  -2.153  18.746  1.00  9.51           C  
ATOM    464  O   LEU A  81      26.772  -2.834  19.685  1.00 10.21           O  
ATOM    465  CB  LEU A  81      27.277  -4.203  17.334  1.00 11.32           C  
ATOM    466  CG  LEU A  81      27.289  -4.955  15.998  1.00 11.98           C  
ATOM    467  CD1 LEU A  81      27.526  -6.454  16.255  1.00 14.46           C  
ATOM    468  CD2 LEU A  81      26.012  -4.746  15.232  1.00 11.05           C  
ATOM    469  H   LEU A  81      28.854  -2.573  16.125  1.00 17.00           H  
ATOM    470  N   LEU A  82      27.709  -0.944  18.897  1.00  9.83           N  
ATOM    471  CA  LEU A  82      27.833  -0.316  20.197  1.00  9.95           C  
ATOM    472  C   LEU A  82      27.858   1.209  20.015  1.00  9.73           C  
ATOM    473  O   LEU A  82      28.312   1.945  20.892  1.00 11.63           O  
ATOM    474  CB  LEU A  82      29.118  -0.796  20.890  1.00  7.27           C  
ATOM    475  CG  LEU A  82      28.953  -1.143  22.367  1.00  4.60           C  
ATOM    476  CD1 LEU A  82      28.721  -2.624  22.474  1.00  4.86           C  
ATOM    477  CD2 LEU A  82      30.161  -0.708  23.189  1.00  3.61           C  
ATOM    478  H   LEU A  82      28.083  -0.417  18.181  1.00 17.00           H  
ATOM    479  N   LYS A  83      27.427   1.699  18.860  1.00  9.23           N  
ATOM    480  CA  LYS A  83      27.422   3.140  18.684  1.00  9.56           C  
ATOM    481  C   LYS A  83      26.011   3.683  18.682  1.00  9.55           C  
ATOM    482  O   LYS A  83      25.095   3.122  18.062  1.00 11.26           O  
ATOM    483  CB  LYS A  83      28.169   3.581  17.435  1.00 11.77           C  
ATOM    484  CG  LYS A  83      27.356   3.588  16.168  1.00 14.07           C  
ATOM    485  CD  LYS A  83      27.619   4.863  15.409  1.00 18.13           C  
ATOM    486  CE  LYS A  83      27.249   6.085  16.244  1.00 20.72           C  
ATOM    487  NZ  LYS A  83      27.690   7.360  15.607  1.00 21.81           N  
ATOM    488  H   LYS A  83      27.095   1.119  18.143  1.00 17.00           H  
ATOM    489  HZ1 LYS A  83      27.265   7.442  14.662  1.00 17.00           H  
ATOM    490  HZ2 LYS A  83      27.369   8.152  16.199  1.00 17.00           H  
ATOM    491  HZ3 LYS A  83      28.727   7.381  15.533  1.00 17.00           H  
ATOM    492  N   PRO A  84      25.795   4.749  19.449  1.00 10.55           N  
ATOM    493  CA  PRO A  84      24.484   5.397  19.562  1.00 10.07           C  
ATOM    494  C   PRO A  84      24.178   6.482  18.523  1.00  8.69           C  
ATOM    495  O   PRO A  84      24.979   7.388  18.270  1.00  5.00           O  
ATOM    496  CB  PRO A  84      24.529   5.965  20.974  1.00 10.99           C  
ATOM    497  CG  PRO A  84      25.957   6.377  21.099  1.00 10.15           C  
ATOM    498  CD  PRO A  84      26.707   5.203  20.511  1.00  7.98           C  
ATOM    499  N   THR A  85      22.986   6.364  17.952  1.00  9.58           N  
ATOM    500  CA  THR A  85      22.432   7.287  16.952  1.00 10.67           C  
ATOM    501  C   THR A  85      22.583   8.763  17.378  1.00  8.67           C  
ATOM    502  O   THR A  85      22.345   9.113  18.537  1.00  4.70           O  
ATOM    503  CB  THR A  85      20.897   7.016  16.808  1.00 12.19           C  
ATOM    504  OG1 THR A  85      20.663   5.609  16.687  1.00 12.53           O  
ATOM    505  CG2 THR A  85      20.290   7.737  15.622  1.00 12.72           C  
ATOM    506  H   THR A  85      22.405   5.626  18.231  1.00 17.00           H  
ATOM    507  HG1 THR A  85      21.156   5.242  15.947  1.00 17.00           H  
ATOM    508  N   PRO A  86      22.852   9.662  16.410  1.00 10.37           N  
ATOM    509  CA  PRO A  86      23.005  11.081  16.725  1.00 10.68           C  
ATOM    510  C   PRO A  86      21.780  11.591  17.494  1.00 12.30           C  
ATOM    511  O   PRO A  86      21.831  12.581  18.221  1.00 14.17           O  
ATOM    512  CB  PRO A  86      23.107  11.721  15.329  1.00 10.95           C  
ATOM    513  CG  PRO A  86      22.320  10.810  14.461  1.00 11.52           C  
ATOM    514  CD  PRO A  86      22.840   9.477  14.943  1.00 11.91           C  
ATOM    515  N   ASN A  87      20.669  10.891  17.331  1.00 12.26           N  
ATOM    516  CA  ASN A  87      19.435  11.256  18.003  1.00  9.07           C  
ATOM    517  C   ASN A  87      19.488  10.692  19.419  1.00  7.17           C  
ATOM    518  O   ASN A  87      19.237  11.400  20.385  1.00  4.00           O  
ATOM    519  CB  ASN A  87      18.225  10.680  17.252  1.00 10.72           C  
ATOM    520  CG  ASN A  87      18.221  11.031  15.766  1.00  9.51           C  
ATOM    521  OD1 ASN A  87      18.013  12.173  15.375  1.00  7.60           O  
ATOM    522  ND2 ASN A  87      18.412  10.022  14.934  1.00  9.31           N  
ATOM    523  H   ASN A  87      20.692  10.137  16.720  1.00 17.00           H  
ATOM    524 HD21 ASN A  87      18.478  10.277  13.989  1.00 17.00           H  
ATOM    525 HD22 ASN A  87      18.472   9.111  15.265  1.00 17.00           H  
ATOM    526  N   THR A  88      19.897   9.432  19.537  1.00  8.10           N  
ATOM    527  CA  THR A  88      19.969   8.775  20.844  1.00 10.16           C  
ATOM    528  C   THR A  88      21.036   9.486  21.649  1.00 10.36           C  
ATOM    529  O   THR A  88      21.104   9.386  22.886  1.00 10.69           O  
ATOM    530  CB  THR A  88      20.286   7.263  20.733  1.00  7.47           C  
ATOM    531  OG1 THR A  88      21.574   7.086  20.151  1.00  8.50           O  
ATOM    532  CG2 THR A  88      19.247   6.556  19.864  1.00  7.66           C  
ATOM    533  H   THR A  88      20.209   8.916  18.771  1.00 17.00           H  
ATOM    534  HG1 THR A  88      22.249   7.521  20.687  1.00 17.00           H  
ATOM    535  N   VAL A  89      21.853  10.220  20.905  1.00 11.04           N  
ATOM    536  CA  VAL A  89      22.928  11.008  21.446  1.00 11.66           C  
ATOM    537  C   VAL A  89      22.332  12.347  21.857  1.00 13.29           C  
ATOM    538  O   VAL A  89      22.527  12.808  23.008  1.00 12.47           O  
ATOM    539  CB  VAL A  89      24.007  11.172  20.371  1.00  9.95           C  
ATOM    540  CG1 VAL A  89      24.841  12.397  20.614  1.00 10.43           C  
ATOM    541  CG2 VAL A  89      24.880   9.925  20.342  1.00 10.01           C  
ATOM    542  H   VAL A  89      21.768  10.213  19.939  1.00 17.00           H  
ATOM    543  N   HIS A  90      21.532  12.909  20.938  1.00 13.63           N  
ATOM    544  CA  HIS A  90      20.867  14.201  21.130  1.00 12.86           C  
ATOM    545  C   HIS A  90      19.914  14.181  22.312  1.00 12.66           C  
ATOM    546  O   HIS A  90      19.886  15.117  23.111  1.00 12.32           O  
ATOM    547  CB  HIS A  90      20.093  14.626  19.874  1.00 10.25           C  
ATOM    548  CG  HIS A  90      19.718  16.084  19.856  1.00 12.74           C  
ATOM    549  ND1 HIS A  90      18.777  16.634  20.703  1.00 12.18           N  
ATOM    550  CD2 HIS A  90      20.193  17.116  19.113  1.00 14.18           C  
ATOM    551  CE1 HIS A  90      18.691  17.935  20.483  1.00 12.41           C  
ATOM    552  NE2 HIS A  90      19.540  18.255  19.524  1.00 10.89           N  
ATOM    553  H   HIS A  90      21.396  12.435  20.097  1.00 17.00           H  
ATOM    554  HD1 HIS A  90      18.314  16.205  21.460  1.00 17.00           H  
ATOM    555  HE2 HIS A  90      19.705  19.177  19.218  1.00 17.00           H  
ATOM    556  N   TYR A  91      19.138  13.110  22.430  1.00 11.83           N  
ATOM    557  CA  TYR A  91      18.173  13.002  23.516  1.00 13.34           C  
ATOM    558  C   TYR A  91      18.844  13.226  24.858  1.00 11.80           C  
ATOM    559  O   TYR A  91      18.508  14.184  25.564  1.00 13.65           O  
ATOM    560  CB  TYR A  91      17.483  11.636  23.525  1.00 16.41           C  
ATOM    561  CG  TYR A  91      16.414  11.514  24.593  1.00 17.37           C  
ATOM    562  CD1 TYR A  91      15.089  11.913  24.333  1.00 17.52           C  
ATOM    563  CD2 TYR A  91      16.715  11.005  25.865  1.00 17.81           C  
ATOM    564  CE1 TYR A  91      14.086  11.807  25.310  1.00 13.96           C  
ATOM    565  CE2 TYR A  91      15.715  10.903  26.851  1.00 17.19           C  
ATOM    566  CZ  TYR A  91      14.407  11.308  26.558  1.00 14.20           C  
ATOM    567  OH  TYR A  91      13.431  11.249  27.517  1.00 13.57           O  
ATOM    568  H   TYR A  91      19.260  12.367  21.834  1.00 17.00           H  
ATOM    569  HH  TYR A  91      12.555  11.320  27.125  1.00 17.00           H  
ATOM    570  N   ILE A  92      19.773  12.340  25.206  1.00  8.50           N  
ATOM    571  CA  ILE A  92      20.494  12.445  26.462  1.00  7.84           C  
ATOM    572  C   ILE A  92      20.967  13.874  26.675  1.00  9.67           C  
ATOM    573  O   ILE A  92      20.635  14.517  27.685  1.00  8.53           O  
ATOM    574  CB  ILE A  92      21.730  11.589  26.438  1.00  8.31           C  
ATOM    575  CG1 ILE A  92      21.357  10.191  25.965  1.00  8.36           C  
ATOM    576  CG2 ILE A  92      22.377  11.592  27.826  1.00  6.64           C  
ATOM    577  CD1 ILE A  92      22.531   9.334  25.665  1.00  6.88           C  
ATOM    578  H   ILE A  92      19.985  11.619  24.578  1.00 17.00           H  
ATOM    579  N   LEU A  93      21.667  14.373  25.656  1.00  9.41           N  
ATOM    580  CA  LEU A  93      22.233  15.706  25.637  1.00  8.45           C  
ATOM    581  C   LEU A  93      21.239  16.836  25.846  1.00  8.12           C  
ATOM    582  O   LEU A  93      21.643  17.895  26.341  1.00 11.33           O  
ATOM    583  CB  LEU A  93      23.000  15.905  24.326  1.00  9.69           C  
ATOM    584  CG  LEU A  93      24.323  16.702  24.291  1.00 10.50           C  
ATOM    585  CD1 LEU A  93      25.139  16.634  25.619  1.00  4.09           C  
ATOM    586  CD2 LEU A  93      25.124  16.139  23.109  1.00  6.07           C  
ATOM    587  H   LEU A  93      21.809  13.818  24.860  1.00 17.00           H  
ATOM    588  N   THR A  94      19.969  16.638  25.474  1.00  7.21           N  
ATOM    589  CA  THR A  94      18.984  17.697  25.654  1.00  7.03           C  
ATOM    590  C   THR A  94      18.130  17.471  26.881  1.00  5.31           C  
ATOM    591  O   THR A  94      17.515  18.403  27.400  1.00  6.47           O  
ATOM    592  CB  THR A  94      18.094  17.915  24.412  1.00  6.03           C  
ATOM    593  OG1 THR A  94      18.842  17.677  23.220  1.00  2.00           O  
ATOM    594  CG2 THR A  94      17.640  19.356  24.366  1.00  5.24           C  
ATOM    595  H   THR A  94      19.700  15.798  25.050  1.00 17.00           H  
ATOM    596  HG1 THR A  94      19.577  18.303  23.344  1.00 17.00           H  
ATOM    597  N   HIS A  95      18.161  16.256  27.396  1.00  3.85           N  
ATOM    598  CA  HIS A  95      17.387  15.934  28.579  1.00  6.30           C  
ATOM    599  C   HIS A  95      18.212  15.963  29.872  1.00  7.34           C  
ATOM    600  O   HIS A  95      19.273  16.583  29.920  1.00  4.17           O  
ATOM    601  CB  HIS A  95      16.706  14.598  28.363  1.00  3.10           C  
ATOM    602  CG  HIS A  95      15.687  14.645  27.273  1.00  3.24           C  
ATOM    603  ND1 HIS A  95      14.356  14.891  27.510  1.00  3.98           N  
ATOM    604  CD2 HIS A  95      15.811  14.540  25.932  1.00  4.01           C  
ATOM    605  CE1 HIS A  95      13.704  14.935  26.363  1.00  2.41           C  
ATOM    606  NE2 HIS A  95      14.564  14.723  25.389  1.00  2.00           N  
ATOM    607  H   HIS A  95      18.769  15.586  27.007  1.00 17.00           H  
ATOM    608  HD1 HIS A  95      13.925  14.992  28.387  1.00 17.00           H  
ATOM    609  HE2 HIS A  95      14.362  14.714  24.429  1.00 17.00           H  
ATOM    610  N   PHE A  96      17.631  15.433  30.950  1.00  8.30           N  
ATOM    611  CA  PHE A  96      18.285  15.328  32.264  1.00  7.34           C  
ATOM    612  C   PHE A  96      18.927  16.570  32.863  1.00  7.00           C  
ATOM    613  O   PHE A  96      19.949  16.438  33.551  1.00  5.17           O  
ATOM    614  CB  PHE A  96      19.321  14.211  32.207  1.00  4.33           C  
ATOM    615  CG  PHE A  96      18.859  13.034  31.446  1.00  2.81           C  
ATOM    616  CD1 PHE A  96      19.049  12.970  30.070  1.00  4.54           C  
ATOM    617  CD2 PHE A  96      18.242  11.984  32.097  1.00  5.05           C  
ATOM    618  CE1 PHE A  96      18.631  11.863  29.346  1.00  8.27           C  
ATOM    619  CE2 PHE A  96      17.814  10.858  31.396  1.00  7.04           C  
ATOM    620  CZ  PHE A  96      18.008  10.791  30.016  1.00  8.39           C  
ATOM    621  H   PHE A  96      16.727  15.074  30.884  1.00 17.00           H  
ATOM    622  N   LYS A  97      18.275  17.729  32.702  1.00  8.50           N  
ATOM    623  CA  LYS A  97      18.785  19.026  33.203  1.00 10.72           C  
ATOM    624  C   LYS A  97      19.659  18.995  34.457  1.00 10.60           C  
ATOM    625  O   LYS A  97      20.798  19.468  34.424  1.00 10.95           O  
ATOM    626  CB  LYS A  97      17.632  20.013  33.429  1.00 10.65           C  
ATOM    627  CG  LYS A  97      17.997  21.200  34.311  1.00 11.42           C  
ATOM    628  CD  LYS A  97      16.989  22.330  34.203  1.00 11.89           C  
ATOM    629  CE  LYS A  97      17.143  23.090  32.878  1.00 13.56           C  
ATOM    630  NZ  LYS A  97      16.139  24.185  32.682  1.00 11.58           N  
ATOM    631  H   LYS A  97      17.418  17.693  32.240  1.00 17.00           H  
ATOM    632  HZ1 LYS A  97      15.181  23.784  32.710  1.00 17.00           H  
ATOM    633  HZ2 LYS A  97      16.247  24.876  33.453  1.00 17.00           H  
ATOM    634  HZ3 LYS A  97      16.297  24.658  31.770  1.00 17.00           H  
ATOM    635  N   GLY A  98      19.107  18.444  35.542  1.00 11.63           N  
ATOM    636  CA  GLY A  98      19.807  18.340  36.817  1.00 12.07           C  
ATOM    637  C   GLY A  98      21.172  17.669  36.762  1.00 12.30           C  
ATOM    638  O   GLY A  98      22.142  18.164  37.360  1.00 10.80           O  
ATOM    639  H   GLY A  98      18.199  18.087  35.478  1.00 17.00           H  
ATOM    640  N   VAL A  99      21.240  16.531  36.071  1.00 10.97           N  
ATOM    641  CA  VAL A  99      22.497  15.805  35.925  1.00 10.78           C  
ATOM    642  C   VAL A  99      23.489  16.742  35.260  1.00  9.16           C  
ATOM    643  O   VAL A  99      24.503  17.099  35.838  1.00  9.29           O  
ATOM    644  CB  VAL A  99      22.306  14.543  35.057  1.00 10.58           C  
ATOM    645  CG1 VAL A  99      23.640  14.139  34.401  1.00  7.05           C  
ATOM    646  CG2 VAL A  99      21.687  13.408  35.915  1.00  7.39           C  
ATOM    647  H   VAL A  99      20.443  16.186  35.618  1.00 17.00           H  
ATOM    648  N   TRP A 100      23.134  17.210  34.074  1.00  9.94           N  
ATOM    649  CA  TRP A 100      23.983  18.118  33.334  1.00 11.52           C  
ATOM    650  C   TRP A 100      24.371  19.283  34.203  1.00 10.58           C  
ATOM    651  O   TRP A 100      25.426  19.864  34.028  1.00 10.37           O  
ATOM    652  CB  TRP A 100      23.281  18.583  32.058  1.00 11.49           C  
ATOM    653  CG  TRP A 100      23.158  17.471  31.077  1.00 13.21           C  
ATOM    654  CD1 TRP A 100      22.019  16.849  30.703  1.00 12.91           C  
ATOM    655  CD2 TRP A 100      24.227  16.803  30.394  1.00 13.62           C  
ATOM    656  NE1 TRP A 100      22.295  15.836  29.833  1.00 14.30           N  
ATOM    657  CE2 TRP A 100      23.645  15.781  29.624  1.00 13.62           C  
ATOM    658  CE3 TRP A 100      25.621  16.965  30.366  1.00 15.18           C  
ATOM    659  CZ2 TRP A 100      24.400  14.920  28.828  1.00 15.04           C  
ATOM    660  CZ3 TRP A 100      26.376  16.109  29.575  1.00 14.45           C  
ATOM    661  CH2 TRP A 100      25.763  15.100  28.817  1.00 15.54           C  
ATOM    662  H   TRP A 100      22.271  16.939  33.694  1.00 17.00           H  
ATOM    663  HE1 TRP A 100      21.609  15.273  29.401  1.00 17.00           H  
ATOM    664  N   ASN A 101      23.510  19.621  35.146  1.00 12.73           N  
ATOM    665  CA  ASN A 101      23.801  20.705  36.050  1.00 13.47           C  
ATOM    666  C   ASN A 101      24.993  20.247  36.872  1.00 12.64           C  
ATOM    667  O   ASN A 101      26.013  20.931  36.964  1.00 13.53           O  
ATOM    668  CB  ASN A 101      22.604  20.980  36.945  1.00 15.54           C  
ATOM    669  CG  ASN A 101      21.611  21.912  36.299  1.00 21.56           C  
ATOM    670  OD1 ASN A 101      21.971  22.976  35.753  1.00 25.99           O  
ATOM    671  ND2 ASN A 101      20.343  21.533  36.358  1.00 26.55           N  
ATOM    672  H   ASN A 101      22.653  19.160  35.214  1.00 17.00           H  
ATOM    673 HD21 ASN A 101      19.705  22.147  35.946  1.00 17.00           H  
ATOM    674 HD22 ASN A 101      20.127  20.699  36.801  1.00 17.00           H  
ATOM    675  N   ILE A 102      24.884  19.054  37.424  1.00 11.08           N  
ATOM    676  CA  ILE A 102      25.946  18.510  38.219  1.00  9.96           C  
ATOM    677  C   ILE A 102      27.218  18.489  37.395  1.00 10.32           C  
ATOM    678  O   ILE A 102      28.262  18.943  37.872  1.00 11.40           O  
ATOM    679  CB  ILE A 102      25.556  17.123  38.745  1.00 11.31           C  
ATOM    680  CG1 ILE A 102      24.419  17.283  39.776  1.00 12.98           C  
ATOM    681  CG2 ILE A 102      26.767  16.406  39.333  1.00 12.29           C  
ATOM    682  CD1 ILE A 102      23.846  15.988  40.340  1.00 11.59           C  
ATOM    683  H   ILE A 102      24.073  18.526  37.274  1.00 17.00           H  
ATOM    684  N   VAL A 103      27.122  18.054  36.136  1.00 10.45           N  
ATOM    685  CA  VAL A 103      28.297  18.010  35.252  1.00  9.13           C  
ATOM    686  C   VAL A 103      28.899  19.409  35.089  1.00  8.78           C  
ATOM    687  O   VAL A 103      30.064  19.631  35.387  1.00  8.66           O  
ATOM    688  CB  VAL A 103      27.949  17.423  33.873  1.00  7.80           C  
ATOM    689  CG1 VAL A 103      28.816  18.070  32.784  1.00  8.06           C  
ATOM    690  CG2 VAL A 103      28.164  15.902  33.892  1.00  4.85           C  
ATOM    691  H   VAL A 103      26.251  17.770  35.807  1.00 17.00           H  
ATOM    692  N   ASN A 104      28.071  20.356  34.679  1.00 10.06           N  
ATOM    693  CA  ASN A 104      28.511  21.733  34.496  1.00 12.50           C  
ATOM    694  C   ASN A 104      29.133  22.332  35.757  1.00 14.36           C  
ATOM    695  O   ASN A 104      29.831  23.352  35.686  1.00 14.70           O  
ATOM    696  CB  ASN A 104      27.367  22.605  33.960  1.00  8.23           C  
ATOM    697  CG  ASN A 104      26.982  22.232  32.545  1.00  4.35           C  
ATOM    698  OD1 ASN A 104      27.467  21.246  32.003  1.00  5.33           O  
ATOM    699  ND2 ASN A 104      26.130  23.019  31.938  1.00  3.38           N  
ATOM    700  H   ASN A 104      27.150  20.124  34.488  1.00 17.00           H  
ATOM    701 HD21 ASN A 104      25.794  22.811  31.043  1.00 17.00           H  
ATOM    702 HD22 ASN A 104      25.818  23.795  32.446  1.00 17.00           H  
ATOM    703  N   ASN A 105      28.863  21.726  36.909  1.00 16.58           N  
ATOM    704  CA  ASN A 105      29.487  22.213  38.127  1.00 21.06           C  
ATOM    705  C   ASN A 105      30.902  21.598  38.148  1.00 21.97           C  
ATOM    706  O   ASN A 105      31.900  22.352  38.122  1.00 24.41           O  
ATOM    707  CB  ASN A 105      28.649  21.885  39.393  1.00 24.32           C  
ATOM    708  CG  ASN A 105      29.323  20.865  40.352  1.00 25.66           C  
ATOM    709  OD1 ASN A 105      30.464  21.047  40.777  1.00 27.17           O  
ATOM    710  ND2 ASN A 105      28.582  19.818  40.726  1.00 25.42           N  
ATOM    711  H   ASN A 105      28.252  20.964  36.937  1.00 17.00           H  
ATOM    712 HD21 ASN A 105      29.002  19.180  41.336  1.00 17.00           H  
ATOM    713 HD22 ASN A 105      27.675  19.738  40.376  1.00 17.00           H  
ATOM    714  N   ILE A 105A     30.985  20.259  38.089  1.00 18.40           N  
ATOM    715  CA  ILE A 105A     32.269  19.552  38.110  1.00 16.11           C  
ATOM    716  C   ILE A 105A     33.136  19.930  36.910  1.00 17.16           C  
ATOM    717  O   ILE A 105A     32.991  19.368  35.813  1.00 16.30           O  
ATOM    718  CB  ILE A 105A     32.088  18.004  38.135  1.00 17.14           C  
ATOM    719  CG1 ILE A 105A     31.525  17.558  39.484  1.00 16.95           C  
ATOM    720  CG2 ILE A 105A     33.409  17.301  37.878  1.00 13.31           C  
ATOM    721  CD1 ILE A 105A     31.716  16.075  39.776  1.00 17.76           C  
ATOM    722  H   ILE A 105A     30.156  19.749  37.982  1.00 17.00           H  
ATOM    723  N   PRO A 106      34.107  20.839  37.120  1.00 17.47           N  
ATOM    724  CA  PRO A 106      34.975  21.247  36.006  1.00 16.68           C  
ATOM    725  C   PRO A 106      35.766  20.071  35.411  1.00 12.32           C  
ATOM    726  O   PRO A 106      35.839  19.912  34.195  1.00 11.35           O  
ATOM    727  CB  PRO A 106      35.877  22.328  36.652  1.00 17.74           C  
ATOM    728  CG  PRO A 106      35.004  22.879  37.801  1.00 15.53           C  
ATOM    729  CD  PRO A 106      34.475  21.562  38.355  1.00 17.38           C  
ATOM    730  N   PHE A 107      36.266  19.200  36.271  1.00 10.57           N  
ATOM    731  CA  PHE A 107      37.017  18.048  35.808  1.00 12.65           C  
ATOM    732  C   PHE A 107      36.141  17.016  35.098  1.00 12.57           C  
ATOM    733  O   PHE A 107      36.538  15.852  34.941  1.00 14.08           O  
ATOM    734  CB  PHE A 107      37.815  17.401  36.964  1.00 16.68           C  
ATOM    735  CG  PHE A 107      36.965  16.863  38.119  1.00 21.47           C  
ATOM    736  CD1 PHE A 107      36.443  17.736  39.108  1.00 22.77           C  
ATOM    737  CD2 PHE A 107      36.759  15.470  38.272  1.00 21.29           C  
ATOM    738  CE1 PHE A 107      35.731  17.221  40.243  1.00 23.47           C  
ATOM    739  CE2 PHE A 107      36.053  14.943  39.401  1.00 22.07           C  
ATOM    740  CZ  PHE A 107      35.539  15.823  40.388  1.00 22.51           C  
ATOM    741  H   PHE A 107      36.130  19.333  37.227  1.00 17.00           H  
ATOM    742  N   LEU A 108      34.939  17.443  34.703  1.00 11.10           N  
ATOM    743  CA  LEU A 108      33.966  16.585  34.010  1.00  9.46           C  
ATOM    744  C   LEU A 108      33.452  17.258  32.743  1.00  7.62           C  
ATOM    745  O   LEU A 108      33.348  16.637  31.669  1.00  2.93           O  
ATOM    746  CB  LEU A 108      32.774  16.295  34.918  1.00  5.94           C  
ATOM    747  CG  LEU A 108      32.756  14.938  35.589  1.00  5.57           C  
ATOM    748  CD1 LEU A 108      31.484  14.844  36.394  1.00  6.04           C  
ATOM    749  CD2 LEU A 108      32.830  13.828  34.537  1.00  5.21           C  
ATOM    750  H   LEU A 108      34.618  18.342  34.857  1.00 17.00           H  
ATOM    751  N   ARG A 109      33.079  18.528  32.911  1.00  7.43           N  
ATOM    752  CA  ARG A 109      32.573  19.351  31.817  1.00  8.83           C  
ATOM    753  C   ARG A 109      33.577  19.267  30.657  1.00 10.36           C  
ATOM    754  O   ARG A 109      33.218  18.894  29.518  1.00  6.92           O  
ATOM    755  CB  ARG A 109      32.395  20.798  32.286  1.00  8.59           C  
ATOM    756  CG  ARG A 109      31.926  21.721  31.174  1.00 11.44           C  
ATOM    757  CD  ARG A 109      31.716  23.163  31.622  1.00  9.19           C  
ATOM    758  NE  ARG A 109      31.783  24.063  30.470  1.00  8.19           N  
ATOM    759  CZ  ARG A 109      31.917  25.380  30.560  1.00 11.63           C  
ATOM    760  NH1 ARG A 109      32.006  25.981  31.749  1.00 15.78           N  
ATOM    761  NH2 ARG A 109      31.951  26.122  29.463  1.00 13.54           N  
ATOM    762  H   ARG A 109      33.123  18.920  33.809  1.00 17.00           H  
ATOM    763  HE  ARG A 109      31.781  23.671  29.576  1.00 17.00           H  
ATOM    764 HH11 ARG A 109      31.975  25.446  32.593  1.00 17.00           H  
ATOM    765 HH12 ARG A 109      32.111  26.974  31.795  1.00 17.00           H  
ATOM    766 HH21 ARG A 109      31.902  25.672  28.581  1.00 17.00           H  
ATOM    767 HH22 ARG A 109      32.051  27.114  29.526  1.00 17.00           H  
ATOM    768  N   SER A 110      34.843  19.519  31.017  1.00 11.16           N  
ATOM    769  CA  SER A 110      36.014  19.467  30.135  1.00 11.51           C  
ATOM    770  C   SER A 110      36.125  18.086  29.446  1.00 11.86           C  
ATOM    771  O   SER A 110      36.429  17.996  28.253  1.00  9.89           O  
ATOM    772  CB  SER A 110      37.222  19.660  31.015  1.00  9.27           C  
ATOM    773  OG  SER A 110      37.046  18.781  32.127  1.00 10.71           O  
ATOM    774  H   SER A 110      35.024  19.733  31.959  1.00 17.00           H  
ATOM    775  HG  SER A 110      37.695  18.999  32.807  1.00 17.00           H  
ATOM    776  N   LEU A 111      35.944  17.020  30.226  1.00 10.51           N  
ATOM    777  CA  LEU A 111      36.012  15.678  29.685  1.00 12.48           C  
ATOM    778  C   LEU A 111      34.984  15.558  28.559  1.00 13.73           C  
ATOM    779  O   LEU A 111      35.260  15.041  27.449  1.00 12.86           O  
ATOM    780  CB  LEU A 111      35.675  14.668  30.775  1.00 12.16           C  
ATOM    781  CG  LEU A 111      36.847  14.010  31.479  1.00 12.21           C  
ATOM    782  CD1 LEU A 111      36.301  12.815  32.235  1.00 11.77           C  
ATOM    783  CD2 LEU A 111      37.900  13.542  30.457  1.00 11.10           C  
ATOM    784  H   LEU A 111      35.788  17.161  31.184  1.00 17.00           H  
ATOM    785  N   ILE A 112      33.793  16.064  28.871  1.00 12.73           N  
ATOM    786  CA  ILE A 112      32.666  16.033  27.951  1.00 10.45           C  
ATOM    787  C   ILE A 112      33.020  16.889  26.725  1.00  9.24           C  
ATOM    788  O   ILE A 112      33.053  16.366  25.594  1.00  9.07           O  
ATOM    789  CB  ILE A 112      31.360  16.519  28.673  1.00  5.64           C  
ATOM    790  CG1 ILE A 112      31.038  15.626  29.874  1.00  2.76           C  
ATOM    791  CG2 ILE A 112      30.184  16.467  27.739  1.00  5.89           C  
ATOM    792  CD1 ILE A 112      30.527  14.283  29.500  1.00  2.00           C  
ATOM    793  H   ILE A 112      33.660  16.471  29.752  1.00 17.00           H  
ATOM    794  N   MET A 113      33.412  18.146  26.970  1.00  6.87           N  
ATOM    795  CA  MET A 113      33.741  19.087  25.899  1.00  7.52           C  
ATOM    796  C   MET A 113      34.790  18.518  24.963  1.00  9.40           C  
ATOM    797  O   MET A 113      34.659  18.548  23.728  1.00  6.72           O  
ATOM    798  CB  MET A 113      34.265  20.384  26.482  1.00  5.24           C  
ATOM    799  CG  MET A 113      34.522  21.438  25.424  1.00  5.64           C  
ATOM    800  SD  MET A 113      32.967  22.097  24.751  1.00  6.36           S  
ATOM    801  CE  MET A 113      33.236  22.070  23.009  1.00  2.56           C  
ATOM    802  H   MET A 113      33.519  18.418  27.881  1.00 17.00           H  
ATOM    803  N   LYS A 114      35.826  17.973  25.587  1.00 12.63           N  
ATOM    804  CA  LYS A 114      36.948  17.378  24.878  1.00 13.34           C  
ATOM    805  C   LYS A 114      36.379  16.334  23.923  1.00 13.68           C  
ATOM    806  O   LYS A 114      36.735  16.292  22.734  1.00 16.04           O  
ATOM    807  CB  LYS A 114      37.919  16.717  25.867  1.00 12.00           C  
ATOM    808  CG  LYS A 114      39.365  16.711  25.396  1.00 10.99           C  
ATOM    809  CD  LYS A 114      40.239  15.787  26.216  1.00  9.05           C  
ATOM    810  CE  LYS A 114      39.783  14.354  26.067  1.00 10.23           C  
ATOM    811  NZ  LYS A 114      40.681  13.410  26.794  1.00 15.71           N  
ATOM    812  H   LYS A 114      35.817  17.952  26.557  1.00 17.00           H  
ATOM    813  HZ1 LYS A 114      41.646  13.490  26.414  1.00 17.00           H  
ATOM    814  HZ2 LYS A 114      40.690  13.639  27.808  1.00 17.00           H  
ATOM    815  HZ3 LYS A 114      40.335  12.440  26.656  1.00 17.00           H  
ATOM    816  N   TYR A 115      35.426  15.553  24.410  1.00 11.99           N  
ATOM    817  CA  TYR A 115      34.856  14.549  23.555  1.00 12.53           C  
ATOM    818  C   TYR A 115      34.054  15.084  22.412  1.00 11.91           C  
ATOM    819  O   TYR A 115      34.233  14.614  21.295  1.00 13.07           O  
ATOM    820  CB  TYR A 115      33.972  13.602  24.301  1.00 20.53           C  
ATOM    821  CG  TYR A 115      33.565  12.482  23.379  1.00 27.60           C  
ATOM    822  CD1 TYR A 115      34.382  11.338  23.240  1.00 28.92           C  
ATOM    823  CD2 TYR A 115      32.399  12.577  22.588  1.00 26.80           C  
ATOM    824  CE1 TYR A 115      34.053  10.325  22.339  1.00 28.00           C  
ATOM    825  CE2 TYR A 115      32.068  11.560  21.683  1.00 27.24           C  
ATOM    826  CZ  TYR A 115      32.904  10.448  21.568  1.00 26.98           C  
ATOM    827  OH  TYR A 115      32.619   9.470  20.651  1.00 31.31           O  
ATOM    828  H   TYR A 115      35.112  15.650  25.338  1.00 17.00           H  
ATOM    829  HH  TYR A 115      31.810   9.703  20.188  1.00 17.00           H  
ATOM    830  N   VAL A 116      33.123  16.000  22.690  1.00 11.48           N  
ATOM    831  CA  VAL A 116      32.290  16.555  21.618  1.00 11.46           C  
ATOM    832  C   VAL A 116      33.217  17.002  20.517  1.00 12.60           C  
ATOM    833  O   VAL A 116      33.023  16.651  19.344  1.00 13.85           O  
ATOM    834  CB  VAL A 116      31.372  17.785  22.037  1.00 12.48           C  
ATOM    835  CG1 VAL A 116      30.409  17.423  23.153  1.00 12.75           C  
ATOM    836  CG2 VAL A 116      32.182  18.965  22.445  1.00 14.62           C  
ATOM    837  H   VAL A 116      33.013  16.301  23.616  1.00 17.00           H  
ATOM    838  N   LEU A 117      34.299  17.646  20.949  1.00 11.73           N  
ATOM    839  CA  LEU A 117      35.315  18.190  20.065  1.00 12.16           C  
ATOM    840  C   LEU A 117      35.959  17.119  19.189  1.00 13.69           C  
ATOM    841  O   LEU A 117      35.737  17.058  17.951  1.00 13.00           O  
ATOM    842  CB  LEU A 117      36.372  18.923  20.907  1.00 10.05           C  
ATOM    843  CG  LEU A 117      36.376  20.455  20.750  1.00 12.26           C  
ATOM    844  CD1 LEU A 117      34.952  21.024  20.491  1.00 12.04           C  
ATOM    845  CD2 LEU A 117      36.989  21.119  21.985  1.00 13.24           C  
ATOM    846  H   LEU A 117      34.421  17.759  21.914  1.00 17.00           H  
ATOM    847  N   THR A 118      36.711  16.253  19.862  1.00 13.88           N  
ATOM    848  CA  THR A 118      37.440  15.160  19.243  1.00 14.63           C  
ATOM    849  C   THR A 118      36.645  14.345  18.189  1.00 14.66           C  
ATOM    850  O   THR A 118      36.917  14.418  16.973  1.00 15.35           O  
ATOM    851  CB  THR A 118      38.046  14.245  20.366  1.00 15.11           C  
ATOM    852  OG1 THR A 118      37.017  13.842  21.295  1.00 13.80           O  
ATOM    853  CG2 THR A 118      39.126  15.020  21.148  1.00 13.39           C  
ATOM    854  H   THR A 118      36.765  16.352  20.831  1.00 17.00           H  
ATOM    855  HG1 THR A 118      36.783  14.617  21.821  1.00 17.00           H  
ATOM    856  N   SER A 119      35.626  13.631  18.639  1.00 14.16           N  
ATOM    857  CA  SER A 119      34.836  12.809  17.742  1.00 16.40           C  
ATOM    858  C   SER A 119      34.172  13.555  16.578  1.00 18.18           C  
ATOM    859  O   SER A 119      34.335  13.175  15.393  1.00 19.43           O  
ATOM    860  CB  SER A 119      33.770  12.112  18.546  1.00 15.90           C  
ATOM    861  OG  SER A 119      33.133  13.088  19.336  1.00 15.00           O  
ATOM    862  H   SER A 119      35.410  13.679  19.593  1.00 17.00           H  
ATOM    863  HG  SER A 119      33.733  13.435  20.002  1.00 17.00           H  
ATOM    864  N   ARG A 120      33.428  14.609  16.918  1.00 18.36           N  
ATOM    865  CA  ARG A 120      32.701  15.403  15.925  1.00 18.97           C  
ATOM    866  C   ARG A 120      33.477  15.648  14.610  1.00 18.54           C  
ATOM    867  O   ARG A 120      32.923  15.507  13.495  1.00 15.76           O  
ATOM    868  CB  ARG A 120      32.267  16.755  16.535  1.00 18.64           C  
ATOM    869  CG  ARG A 120      31.172  17.474  15.748  1.00 22.13           C  
ATOM    870  CD  ARG A 120      29.840  17.578  16.525  1.00 26.37           C  
ATOM    871  NE  ARG A 120      29.253  16.286  16.907  1.00 29.22           N  
ATOM    872  CZ  ARG A 120      28.507  16.090  17.999  1.00 29.89           C  
ATOM    873  NH1 ARG A 120      28.239  17.097  18.820  1.00 31.92           N  
ATOM    874  NH2 ARG A 120      28.095  14.873  18.326  1.00 30.51           N  
ATOM    875  H   ARG A 120      33.360  14.861  17.867  1.00 17.00           H  
ATOM    876  HE  ARG A 120      29.421  15.517  16.322  1.00 17.00           H  
ATOM    877 HH11 ARG A 120      28.593  18.012  18.627  1.00 17.00           H  
ATOM    878 HH12 ARG A 120      27.681  16.941  19.635  1.00 17.00           H  
ATOM    879 HH21 ARG A 120      28.343  14.094  17.751  1.00 17.00           H  
ATOM    880 HH22 ARG A 120      27.539  14.734  19.145  1.00 17.00           H  
ATOM    881  N   SER A 121      34.776  15.916  14.739  1.00 16.73           N  
ATOM    882  CA  SER A 121      35.555  16.254  13.561  1.00 14.23           C  
ATOM    883  C   SER A 121      36.406  15.192  12.891  1.00 12.21           C  
ATOM    884  O   SER A 121      37.184  15.480  11.979  1.00 12.90           O  
ATOM    885  CB  SER A 121      36.324  17.578  13.794  1.00 15.14           C  
ATOM    886  OG  SER A 121      35.438  18.696  13.954  1.00  5.29           O  
ATOM    887  H   SER A 121      35.210  15.887  15.618  1.00 17.00           H  
ATOM    888  HG  SER A 121      34.898  18.531  14.731  1.00 17.00           H  
ATOM    889  N   TYR A 122      36.227  13.948  13.272  1.00 10.35           N  
ATOM    890  CA  TYR A 122      36.996  12.936  12.584  1.00 11.02           C  
ATOM    891  C   TYR A 122      36.534  12.927  11.102  1.00  9.97           C  
ATOM    892  O   TYR A 122      37.226  12.457  10.212  1.00  7.23           O  
ATOM    893  CB  TYR A 122      36.765  11.575  13.249  1.00 14.90           C  
ATOM    894  CG  TYR A 122      35.571  10.776  12.726  1.00 19.33           C  
ATOM    895  CD1 TYR A 122      35.622  10.144  11.460  1.00 20.41           C  
ATOM    896  CD2 TYR A 122      34.389  10.652  13.483  1.00 18.34           C  
ATOM    897  CE1 TYR A 122      34.527   9.414  10.956  1.00 21.72           C  
ATOM    898  CE2 TYR A 122      33.282   9.918  12.986  1.00 20.60           C  
ATOM    899  CZ  TYR A 122      33.367   9.307  11.719  1.00 21.24           C  
ATOM    900  OH  TYR A 122      32.310   8.609  11.192  1.00 19.38           O  
ATOM    901  H   TYR A 122      35.615  13.711  14.001  1.00 17.00           H  
ATOM    902  HH  TYR A 122      32.505   8.358  10.277  1.00 17.00           H  
ATOM    903  N   LEU A 123      35.339  13.455  10.863  1.00 10.83           N  
ATOM    904  CA  LEU A 123      34.735  13.504   9.527  1.00 11.63           C  
ATOM    905  C   LEU A 123      35.347  14.481   8.509  1.00 13.29           C  
ATOM    906  O   LEU A 123      34.804  14.623   7.406  1.00 13.22           O  
ATOM    907  CB  LEU A 123      33.246  13.873   9.631  1.00  9.14           C  
ATOM    908  CG  LEU A 123      32.216  13.022  10.356  1.00  9.83           C  
ATOM    909  CD1 LEU A 123      32.156  11.587   9.786  1.00  9.45           C  
ATOM    910  CD2 LEU A 123      32.570  13.032  11.812  1.00 12.40           C  
ATOM    911  H   LEU A 123      34.848  13.838  11.615  1.00 17.00           H  
ATOM    912  N   ILE A 124      36.415  15.197   8.861  1.00 13.13           N  
ATOM    913  CA  ILE A 124      36.963  16.162   7.914  1.00  9.92           C  
ATOM    914  C   ILE A 124      38.323  15.827   7.315  1.00 11.89           C  
ATOM    915  O   ILE A 124      39.275  15.420   8.015  1.00 10.63           O  
ATOM    916  CB  ILE A 124      36.992  17.556   8.491  1.00  7.25           C  
ATOM    917  CG1 ILE A 124      35.600  17.932   8.972  1.00  5.19           C  
ATOM    918  CG2 ILE A 124      37.427  18.534   7.431  1.00  7.69           C  
ATOM    919  CD1 ILE A 124      35.294  17.487  10.346  1.00  2.13           C  
ATOM    920  H   ILE A 124      36.866  15.067   9.722  1.00 17.00           H  
ATOM    921  N   ASP A 125      38.383  15.994   5.994  1.00 11.96           N  
ATOM    922  CA  ASP A 125      39.581  15.723   5.216  1.00 10.52           C  
ATOM    923  C   ASP A 125      40.488  16.941   5.212  1.00 10.25           C  
ATOM    924  O   ASP A 125      40.463  17.724   4.264  1.00 10.50           O  
ATOM    925  CB  ASP A 125      39.207  15.320   3.775  1.00  9.81           C  
ATOM    926  CG  ASP A 125      38.994  13.791   3.616  1.00 10.43           C  
ATOM    927  OD1 ASP A 125      39.025  13.038   4.625  1.00  6.63           O  
ATOM    928  OD2 ASP A 125      38.825  13.334   2.462  1.00  9.75           O  
ATOM    929  H   ASP A 125      37.590  16.316   5.522  1.00 17.00           H  
ATOM    930  N   SER A 126      41.248  17.112   6.292  1.00  6.37           N  
ATOM    931  CA  SER A 126      42.166  18.219   6.417  1.00  3.20           C  
ATOM    932  C   SER A 126      43.492  17.578   6.723  1.00  3.72           C  
ATOM    933  O   SER A 126      43.606  16.869   7.713  1.00  3.26           O  
ATOM    934  CB  SER A 126      41.762  19.126   7.570  1.00  2.14           C  
ATOM    935  OG  SER A 126      42.167  20.460   7.337  1.00  5.13           O  
ATOM    936  H   SER A 126      41.217  16.464   7.033  1.00 17.00           H  
ATOM    937  HG  SER A 126      41.830  21.013   8.059  1.00 17.00           H  
ATOM    938  N   PRO A 127      44.491  17.738   5.835  1.00  3.74           N  
ATOM    939  CA  PRO A 127      44.517  18.456   4.562  1.00  3.33           C  
ATOM    940  C   PRO A 127      43.408  18.151   3.560  1.00  2.70           C  
ATOM    941  O   PRO A 127      43.094  16.987   3.273  1.00  2.00           O  
ATOM    942  CB  PRO A 127      45.879  18.107   4.019  1.00  2.00           C  
ATOM    943  CG  PRO A 127      46.661  18.231   5.219  1.00  4.86           C  
ATOM    944  CD  PRO A 127      45.865  17.418   6.222  1.00  3.47           C  
ATOM    945  N   PRO A 128      42.800  19.219   3.017  1.00  2.00           N  
ATOM    946  CA  PRO A 128      41.722  19.217   2.046  1.00  2.59           C  
ATOM    947  C   PRO A 128      41.944  18.414   0.796  1.00  3.23           C  
ATOM    948  O   PRO A 128      43.020  18.468   0.217  1.00  3.83           O  
ATOM    949  CB  PRO A 128      41.592  20.683   1.699  1.00  2.00           C  
ATOM    950  CG  PRO A 128      42.871  21.244   2.057  1.00  2.00           C  
ATOM    951  CD  PRO A 128      43.167  20.606   3.323  1.00  2.00           C  
ATOM    952  N   THR A 129      40.914  17.657   0.405  1.00  5.45           N  
ATOM    953  CA  THR A 129      40.913  16.842  -0.809  1.00  4.43           C  
ATOM    954  C   THR A 129      39.706  17.352  -1.537  1.00  3.41           C  
ATOM    955  O   THR A 129      38.733  17.725  -0.894  1.00  3.72           O  
ATOM    956  CB  THR A 129      40.682  15.315  -0.536  1.00  3.02           C  
ATOM    957  OG1 THR A 129      39.517  15.128   0.252  1.00  2.00           O  
ATOM    958  CG2 THR A 129      41.810  14.715   0.223  1.00  5.38           C  
ATOM    959  H   THR A 129      40.093  17.647   0.945  1.00 17.00           H  
ATOM    960  HG1 THR A 129      38.744  15.615  -0.067  1.00 17.00           H  
ATOM    961  N   TYR A 130      39.787  17.403  -2.861  1.00  3.61           N  
ATOM    962  CA  TYR A 130      38.678  17.831  -3.730  1.00  3.79           C  
ATOM    963  C   TYR A 130      38.161  19.290  -3.708  1.00  5.95           C  
ATOM    964  O   TYR A 130      38.385  20.108  -2.779  1.00  5.83           O  
ATOM    965  CB  TYR A 130      37.453  16.901  -3.610  1.00  2.62           C  
ATOM    966  CG  TYR A 130      37.722  15.410  -3.418  1.00  3.33           C  
ATOM    967  CD1 TYR A 130      38.066  14.584  -4.499  1.00  3.46           C  
ATOM    968  CD2 TYR A 130      37.647  14.827  -2.149  1.00  2.95           C  
ATOM    969  CE1 TYR A 130      38.334  13.233  -4.319  1.00  2.00           C  
ATOM    970  CE2 TYR A 130      37.919  13.490  -1.966  1.00  3.71           C  
ATOM    971  CZ  TYR A 130      38.268  12.702  -3.060  1.00  2.00           C  
ATOM    972  OH  TYR A 130      38.615  11.394  -2.867  1.00  2.07           O  
ATOM    973  H   TYR A 130      40.643  17.182  -3.289  1.00 17.00           H  
ATOM    974  HH  TYR A 130      38.489  11.162  -1.942  1.00 17.00           H  
ATOM    975  N   ASN A 131      37.436  19.584  -4.777  1.00  5.62           N  
ATOM    976  CA  ASN A 131      36.825  20.869  -5.014  1.00  4.33           C  
ATOM    977  C   ASN A 131      36.023  20.652  -6.286  1.00  2.19           C  
ATOM    978  O   ASN A 131      36.079  19.596  -6.867  1.00  2.00           O  
ATOM    979  CB  ASN A 131      37.891  21.938  -5.201  1.00  5.10           C  
ATOM    980  CG  ASN A 131      38.803  21.655  -6.382  1.00  8.70           C  
ATOM    981  OD1 ASN A 131      38.369  21.159  -7.419  1.00  9.78           O  
ATOM    982  ND2 ASN A 131      40.075  21.994  -6.236  1.00 11.15           N  
ATOM    983  H   ASN A 131      37.286  18.886  -5.457  1.00 17.00           H  
ATOM    984 HD21 ASN A 131      40.690  21.854  -6.981  1.00 17.00           H  
ATOM    985 HD22 ASN A 131      40.348  22.386  -5.374  1.00 17.00           H  
ATOM    986  N   VAL A 132      35.377  21.691  -6.775  1.00  5.27           N  
ATOM    987  CA  VAL A 132      34.526  21.594  -7.958  1.00  5.65           C  
ATOM    988  C   VAL A 132      35.104  20.921  -9.183  1.00  5.78           C  
ATOM    989  O   VAL A 132      34.382  20.214  -9.876  1.00  7.59           O  
ATOM    990  CB  VAL A 132      33.982  22.961  -8.390  1.00  4.68           C  
ATOM    991  CG1 VAL A 132      32.919  22.763  -9.463  1.00  2.64           C  
ATOM    992  CG2 VAL A 132      33.426  23.731  -7.171  1.00  6.57           C  
ATOM    993  H   VAL A 132      35.468  22.539  -6.294  1.00 17.00           H  
ATOM    994  N   HIS A 133      36.372  21.176  -9.482  1.00  5.29           N  
ATOM    995  CA  HIS A 133      37.016  20.574 -10.655  1.00  5.11           C  
ATOM    996  C   HIS A 133      37.796  19.291 -10.388  1.00  2.72           C  
ATOM    997  O   HIS A 133      38.279  18.679 -11.332  1.00  2.05           O  
ATOM    998  CB  HIS A 133      37.964  21.569 -11.347  1.00  4.56           C  
ATOM    999  CG  HIS A 133      37.291  22.810 -11.837  1.00  6.62           C  
ATOM   1000  ND1 HIS A 133      37.697  24.072 -11.465  1.00  5.51           N  
ATOM   1001  CD2 HIS A 133      36.238  22.986 -12.669  1.00  8.19           C  
ATOM   1002  CE1 HIS A 133      36.925  24.973 -12.043  1.00  4.63           C  
ATOM   1003  NE2 HIS A 133      36.029  24.341 -12.780  1.00  7.16           N  
ATOM   1004  H   HIS A 133      36.909  21.710  -8.866  1.00 17.00           H  
ATOM   1005  HD1 HIS A 133      38.458  24.286 -10.902  1.00 17.00           H  
ATOM   1006  HE2 HIS A 133      35.332  24.768 -13.319  1.00 17.00           H  
ATOM   1007  N   TYR A 134      37.962  18.908  -9.125  1.00  2.00           N  
ATOM   1008  CA  TYR A 134      38.724  17.711  -8.823  1.00  2.21           C  
ATOM   1009  C   TYR A 134      37.985  16.604  -8.083  1.00  2.78           C  
ATOM   1010  O   TYR A 134      37.612  16.742  -6.913  1.00  2.00           O  
ATOM   1011  CB  TYR A 134      40.072  18.065  -8.162  1.00  2.04           C  
ATOM   1012  CG  TYR A 134      40.976  18.837  -9.119  1.00  3.98           C  
ATOM   1013  CD1 TYR A 134      41.802  18.171 -10.032  1.00  2.40           C  
ATOM   1014  CD2 TYR A 134      40.878  20.221  -9.235  1.00  4.98           C  
ATOM   1015  CE1 TYR A 134      42.485  18.841 -11.037  1.00  2.00           C  
ATOM   1016  CE2 TYR A 134      41.560  20.909 -10.244  1.00  4.70           C  
ATOM   1017  CZ  TYR A 134      42.359  20.212 -11.146  1.00  2.82           C  
ATOM   1018  OH  TYR A 134      42.996  20.893 -12.168  1.00  2.98           O  
ATOM   1019  H   TYR A 134      37.551  19.414  -8.390  1.00 17.00           H  
ATOM   1020  HH  TYR A 134      43.350  20.245 -12.789  1.00 17.00           H  
ATOM   1021  N   GLY A 135      37.710  15.534  -8.825  1.00  2.00           N  
ATOM   1022  CA  GLY A 135      37.054  14.385  -8.255  1.00  2.00           C  
ATOM   1023  C   GLY A 135      38.130  13.459  -7.736  1.00  2.00           C  
ATOM   1024  O   GLY A 135      37.878  12.521  -6.999  1.00  2.00           O  
ATOM   1025  H   GLY A 135      37.954  15.556  -9.774  1.00 17.00           H  
ATOM   1026  N   TYR A 136      39.359  13.715  -8.149  1.00  4.22           N  
ATOM   1027  CA  TYR A 136      40.489  12.910  -7.709  1.00  3.33           C  
ATOM   1028  C   TYR A 136      41.396  13.810  -6.875  1.00  2.00           C  
ATOM   1029  O   TYR A 136      41.439  15.024  -7.075  1.00  2.00           O  
ATOM   1030  CB  TYR A 136      41.195  12.298  -8.914  1.00  2.32           C  
ATOM   1031  CG  TYR A 136      41.415  13.244 -10.070  1.00  2.02           C  
ATOM   1032  CD1 TYR A 136      41.839  14.557  -9.853  1.00  3.78           C  
ATOM   1033  CD2 TYR A 136      41.279  12.805 -11.377  1.00  2.12           C  
ATOM   1034  CE1 TYR A 136      42.135  15.411 -10.925  1.00  3.86           C  
ATOM   1035  CE2 TYR A 136      41.561  13.633 -12.438  1.00  2.05           C  
ATOM   1036  CZ  TYR A 136      41.993  14.944 -12.215  1.00  4.53           C  
ATOM   1037  OH  TYR A 136      42.267  15.784 -13.266  1.00  2.01           O  
ATOM   1038  H   TYR A 136      39.529  14.497  -8.703  1.00 17.00           H  
ATOM   1039  HH  TYR A 136      42.077  15.327 -14.088  1.00 17.00           H  
ATOM   1040  N   LYS A 137      42.090  13.209  -5.926  1.00  2.00           N  
ATOM   1041  CA  LYS A 137      42.950  13.943  -5.014  1.00  2.10           C  
ATOM   1042  C   LYS A 137      43.699  15.178  -5.540  1.00  2.47           C  
ATOM   1043  O   LYS A 137      43.587  16.228  -4.931  1.00  5.27           O  
ATOM   1044  CB  LYS A 137      43.863  12.973  -4.278  1.00  2.00           C  
ATOM   1045  CG  LYS A 137      43.088  11.891  -3.516  1.00  2.25           C  
ATOM   1046  CD  LYS A 137      42.669  12.406  -2.156  1.00  2.62           C  
ATOM   1047  CE  LYS A 137      41.913  11.383  -1.349  1.00  2.00           C  
ATOM   1048  NZ  LYS A 137      42.755  10.230  -1.060  1.00  4.70           N  
ATOM   1049  H   LYS A 137      42.017  12.236  -5.839  1.00 17.00           H  
ATOM   1050  HZ1 LYS A 137      43.600  10.536  -0.538  1.00 17.00           H  
ATOM   1051  HZ2 LYS A 137      42.232   9.526  -0.502  1.00 17.00           H  
ATOM   1052  HZ3 LYS A 137      43.048   9.809  -1.964  1.00 17.00           H  
ATOM   1053  N   SER A 138      44.442  15.066  -6.642  1.00  2.00           N  
ATOM   1054  CA  SER A 138      45.167  16.198  -7.238  1.00  2.00           C  
ATOM   1055  C   SER A 138      45.905  17.238  -6.390  1.00  2.00           C  
ATOM   1056  O   SER A 138      45.413  17.684  -5.363  1.00  2.00           O  
ATOM   1057  CB  SER A 138      44.224  16.930  -8.173  1.00  4.92           C  
ATOM   1058  OG  SER A 138      44.400  18.350  -8.172  1.00  4.47           O  
ATOM   1059  H   SER A 138      44.529  14.192  -7.062  1.00 17.00           H  
ATOM   1060  HG  SER A 138      43.721  18.677  -8.767  1.00 17.00           H  
ATOM   1061  N   TRP A 139      47.051  17.711  -6.886  1.00  3.36           N  
ATOM   1062  CA  TRP A 139      47.800  18.742  -6.154  1.00  3.27           C  
ATOM   1063  C   TRP A 139      47.188  20.121  -6.394  1.00  2.69           C  
ATOM   1064  O   TRP A 139      47.331  20.999  -5.555  1.00  2.00           O  
ATOM   1065  CB  TRP A 139      49.301  18.745  -6.493  1.00  3.14           C  
ATOM   1066  CG  TRP A 139      50.109  19.772  -5.704  1.00  2.00           C  
ATOM   1067  CD1 TRP A 139      50.285  21.077  -6.027  1.00  2.00           C  
ATOM   1068  CD2 TRP A 139      50.713  19.600  -4.411  1.00  2.00           C  
ATOM   1069  NE1 TRP A 139      50.924  21.735  -5.007  1.00  3.41           N  
ATOM   1070  CE2 TRP A 139      51.195  20.848  -4.002  1.00  2.00           C  
ATOM   1071  CE3 TRP A 139      50.878  18.517  -3.562  1.00  2.00           C  
ATOM   1072  CZ2 TRP A 139      51.817  21.043  -2.789  1.00  2.00           C  
ATOM   1073  CZ3 TRP A 139      51.493  18.714  -2.366  1.00  2.00           C  
ATOM   1074  CH2 TRP A 139      51.953  19.963  -1.987  1.00  2.00           C  
ATOM   1075  H   TRP A 139      47.397  17.368  -7.735  1.00 17.00           H  
ATOM   1076  HE1 TRP A 139      51.172  22.681  -5.028  1.00 17.00           H  
ATOM   1077  N   GLU A 140      46.489  20.300  -7.520  1.00  2.88           N  
ATOM   1078  CA  GLU A 140      45.836  21.584  -7.835  1.00  3.18           C  
ATOM   1079  C   GLU A 140      44.677  21.786  -6.893  1.00  3.17           C  
ATOM   1080  O   GLU A 140      44.362  22.917  -6.482  1.00  2.00           O  
ATOM   1081  CB  GLU A 140      45.356  21.607  -9.289  1.00  2.48           C  
ATOM   1082  CG  GLU A 140      44.353  22.703  -9.682  1.00  2.00           C  
ATOM   1083  CD  GLU A 140      44.881  24.110  -9.605  1.00  3.30           C  
ATOM   1084  OE1 GLU A 140      46.108  24.324  -9.734  1.00  4.61           O  
ATOM   1085  OE2 GLU A 140      44.047  25.018  -9.428  1.00  3.18           O  
ATOM   1086  H   GLU A 140      46.402  19.545  -8.146  1.00 17.00           H  
ATOM   1087  N   ALA A 141      44.049  20.666  -6.555  1.00  3.08           N  
ATOM   1088  CA  ALA A 141      42.934  20.655  -5.625  1.00  3.84           C  
ATOM   1089  C   ALA A 141      43.449  20.985  -4.234  1.00  3.64           C  
ATOM   1090  O   ALA A 141      42.703  21.419  -3.374  1.00  3.61           O  
ATOM   1091  CB  ALA A 141      42.296  19.300  -5.613  1.00  7.34           C  
ATOM   1092  H   ALA A 141      44.361  19.808  -6.912  1.00 17.00           H  
ATOM   1093  N   PHE A 142      44.725  20.704  -4.006  1.00  4.28           N  
ATOM   1094  CA  PHE A 142      45.335  20.980  -2.726  1.00  2.00           C  
ATOM   1095  C   PHE A 142      45.947  22.363  -2.649  1.00  2.11           C  
ATOM   1096  O   PHE A 142      45.920  22.993  -1.617  1.00  2.00           O  
ATOM   1097  CB  PHE A 142      46.416  19.972  -2.410  1.00  2.00           C  
ATOM   1098  CG  PHE A 142      47.110  20.273  -1.145  1.00  2.00           C  
ATOM   1099  CD1 PHE A 142      46.526  19.935   0.057  1.00  2.00           C  
ATOM   1100  CD2 PHE A 142      48.283  20.999  -1.139  1.00  2.00           C  
ATOM   1101  CE1 PHE A 142      47.100  20.329   1.259  1.00  2.46           C  
ATOM   1102  CE2 PHE A 142      48.854  21.392   0.046  1.00  2.21           C  
ATOM   1103  CZ  PHE A 142      48.265  21.061   1.254  1.00  2.02           C  
ATOM   1104  H   PHE A 142      45.248  20.248  -4.689  1.00 17.00           H  
ATOM   1105  N   SER A 143      46.579  22.795  -3.728  1.00  3.60           N  
ATOM   1106  CA  SER A 143      47.242  24.093  -3.777  1.00  3.99           C  
ATOM   1107  C   SER A 143      46.336  25.317  -3.940  1.00  4.87           C  
ATOM   1108  O   SER A 143      46.330  26.212  -3.079  1.00  5.75           O  
ATOM   1109  CB  SER A 143      48.315  24.105  -4.880  1.00  4.89           C  
ATOM   1110  OG  SER A 143      47.829  23.703  -6.163  1.00  2.91           O  
ATOM   1111  H   SER A 143      46.556  22.245  -4.519  1.00 17.00           H  
ATOM   1112  HG  SER A 143      47.623  22.767  -6.097  1.00 17.00           H  
ATOM   1113  N   ASN A 144      45.575  25.349  -5.037  1.00  4.21           N  
ATOM   1114  CA  ASN A 144      44.698  26.473  -5.344  1.00  2.00           C  
ATOM   1115  C   ASN A 144      43.778  26.848  -4.225  1.00  2.07           C  
ATOM   1116  O   ASN A 144      42.736  26.245  -4.040  1.00  5.01           O  
ATOM   1117  CB  ASN A 144      43.874  26.188  -6.575  1.00  2.06           C  
ATOM   1118  CG  ASN A 144      43.400  27.435  -7.202  1.00  2.76           C  
ATOM   1119  OD1 ASN A 144      43.002  28.329  -6.484  1.00  2.00           O  
ATOM   1120  ND2 ASN A 144      43.573  27.563  -8.515  1.00  4.47           N  
ATOM   1121  H   ASN A 144      45.588  24.578  -5.641  1.00 17.00           H  
ATOM   1122 HD21 ASN A 144      44.234  27.006  -8.971  1.00 17.00           H  
ATOM   1123  N   LEU A 145      44.160  27.855  -3.467  1.00  3.02           N  
ATOM   1124  CA  LEU A 145      43.342  28.280  -2.339  1.00  4.12           C  
ATOM   1125  C   LEU A 145      42.096  29.055  -2.727  1.00  2.31           C  
ATOM   1126  O   LEU A 145      41.300  29.417  -1.854  1.00  2.00           O  
ATOM   1127  CB  LEU A 145      44.178  29.105  -1.357  1.00  4.61           C  
ATOM   1128  CG  LEU A 145      45.232  28.373  -0.521  1.00  3.09           C  
ATOM   1129  CD1 LEU A 145      45.776  29.370   0.485  1.00  2.00           C  
ATOM   1130  CD2 LEU A 145      44.658  27.181   0.208  1.00  2.00           C  
ATOM   1131  H   LEU A 145      45.035  28.263  -3.627  1.00 17.00           H  
ATOM   1132  N   SER A 146      41.941  29.313  -4.026  1.00  2.29           N  
ATOM   1133  CA  SER A 146      40.811  30.082  -4.536  1.00  2.14           C  
ATOM   1134  C   SER A 146      39.528  29.284  -4.564  1.00  2.00           C  
ATOM   1135  O   SER A 146      38.464  29.850  -4.748  1.00  3.31           O  
ATOM   1136  CB  SER A 146      41.106  30.641  -5.938  1.00  2.00           C  
ATOM   1137  OG  SER A 146      42.268  31.454  -5.972  1.00  2.24           O  
ATOM   1138  H   SER A 146      42.596  28.990  -4.674  1.00 17.00           H  
ATOM   1139  HG  SER A 146      42.114  32.162  -5.333  1.00 17.00           H  
ATOM   1140  N   TYR A 147      39.640  27.979  -4.363  1.00  2.00           N  
ATOM   1141  CA  TYR A 147      38.501  27.049  -4.362  1.00  3.39           C  
ATOM   1142  C   TYR A 147      37.883  26.847  -2.977  1.00  2.05           C  
ATOM   1143  O   TYR A 147      38.340  27.382  -1.986  1.00  2.84           O  
ATOM   1144  CB  TYR A 147      38.954  25.655  -4.843  1.00  4.14           C  
ATOM   1145  CG  TYR A 147      39.284  25.472  -6.317  1.00  3.21           C  
ATOM   1146  CD1 TYR A 147      38.329  25.694  -7.314  1.00  5.15           C  
ATOM   1147  CD2 TYR A 147      40.495  24.949  -6.694  1.00  2.89           C  
ATOM   1148  CE1 TYR A 147      38.587  25.373  -8.638  1.00  5.65           C  
ATOM   1149  CE2 TYR A 147      40.758  24.633  -8.015  1.00  5.24           C  
ATOM   1150  CZ  TYR A 147      39.804  24.841  -8.974  1.00  5.32           C  
ATOM   1151  OH  TYR A 147      40.061  24.487 -10.266  1.00  5.37           O  
ATOM   1152  H   TYR A 147      40.523  27.597  -4.188  1.00 17.00           H  
ATOM   1153  HH  TYR A 147      40.991  24.217 -10.363  1.00 17.00           H  
ATOM   1154  N   TYR A 148      36.827  26.069  -2.927  1.00  2.00           N  
ATOM   1155  CA  TYR A 148      36.174  25.740  -1.668  1.00  3.43           C  
ATOM   1156  C   TYR A 148      36.427  24.247  -1.644  1.00  3.83           C  
ATOM   1157  O   TYR A 148      36.221  23.561  -2.672  1.00  2.58           O  
ATOM   1158  CB  TYR A 148      34.648  25.904  -1.745  1.00  5.44           C  
ATOM   1159  CG  TYR A 148      34.073  27.257  -1.488  1.00  2.00           C  
ATOM   1160  CD1 TYR A 148      34.114  27.806  -0.220  1.00  2.66           C  
ATOM   1161  CD2 TYR A 148      33.413  27.960  -2.501  1.00  2.00           C  
ATOM   1162  CE1 TYR A 148      33.497  29.051   0.052  1.00  4.94           C  
ATOM   1163  CE2 TYR A 148      32.791  29.201  -2.253  1.00  4.20           C  
ATOM   1164  CZ  TYR A 148      32.838  29.745  -0.970  1.00  3.66           C  
ATOM   1165  OH  TYR A 148      32.240  30.959  -0.712  1.00  2.00           O  
ATOM   1166  H   TYR A 148      36.461  25.684  -3.751  1.00 17.00           H  
ATOM   1167  HH  TYR A 148      31.742  31.187  -1.500  1.00 17.00           H  
ATOM   1168  N   THR A 149      36.837  23.706  -0.502  1.00  4.36           N  
ATOM   1169  CA  THR A 149      37.082  22.263  -0.468  1.00  7.01           C  
ATOM   1170  C   THR A 149      35.690  21.641  -0.643  1.00  8.86           C  
ATOM   1171  O   THR A 149      34.690  22.378  -0.700  1.00 12.43           O  
ATOM   1172  CB  THR A 149      37.820  21.803   0.842  1.00  5.52           C  
ATOM   1173  OG1 THR A 149      38.375  20.495   0.650  1.00  4.02           O  
ATOM   1174  CG2 THR A 149      36.885  21.766   2.051  1.00  3.92           C  
ATOM   1175  H   THR A 149      36.902  24.258   0.300  1.00 17.00           H  
ATOM   1176  HG1 THR A 149      38.760  20.419  -0.236  1.00 17.00           H  
ATOM   1177  N   ARG A 150      35.590  20.323  -0.753  1.00  7.51           N  
ATOM   1178  CA  ARG A 150      34.282  19.713  -0.935  1.00  5.35           C  
ATOM   1179  C   ARG A 150      34.252  18.337  -0.262  1.00  5.34           C  
ATOM   1180  O   ARG A 150      34.993  17.447  -0.645  1.00  4.15           O  
ATOM   1181  CB  ARG A 150      34.004  19.605  -2.444  1.00  4.95           C  
ATOM   1182  CG  ARG A 150      32.609  19.189  -2.802  1.00  3.48           C  
ATOM   1183  CD  ARG A 150      31.775  20.326  -3.279  1.00  2.00           C  
ATOM   1184  NE  ARG A 150      31.610  20.324  -4.722  1.00  2.00           N  
ATOM   1185  CZ  ARG A 150      31.167  19.288  -5.441  1.00  3.69           C  
ATOM   1186  NH1 ARG A 150      30.834  18.142  -4.854  1.00  6.03           N  
ATOM   1187  NH2 ARG A 150      31.074  19.378  -6.767  1.00  2.19           N  
ATOM   1188  H   ARG A 150      36.391  19.751  -0.704  1.00 17.00           H  
ATOM   1189  HE  ARG A 150      31.843  21.142  -5.207  1.00 17.00           H  
ATOM   1190 HH11 ARG A 150      30.895  18.024  -3.864  1.00 17.00           H  
ATOM   1191 HH12 ARG A 150      30.501  17.381  -5.411  1.00 17.00           H  
ATOM   1192 HH21 ARG A 150      31.342  20.216  -7.240  1.00 17.00           H  
ATOM   1193 HH22 ARG A 150      30.711  18.607  -7.287  1.00 17.00           H  
ATOM   1194  N   ALA A 151      33.407  18.174   0.753  1.00  5.57           N  
ATOM   1195  CA  ALA A 151      33.290  16.900   1.473  1.00  4.08           C  
ATOM   1196  C   ALA A 151      33.047  15.709   0.560  1.00  3.32           C  
ATOM   1197  O   ALA A 151      33.462  14.600   0.889  1.00  5.93           O  
ATOM   1198  CB  ALA A 151      32.199  16.971   2.506  1.00  6.44           C  
ATOM   1199  H   ALA A 151      32.834  18.918   1.014  1.00 17.00           H  
ATOM   1200  N   LEU A 152      32.299  15.895  -0.522  1.00  2.00           N  
ATOM   1201  CA  LEU A 152      32.094  14.802  -1.470  1.00  2.00           C  
ATOM   1202  C   LEU A 152      32.470  15.267  -2.850  1.00  2.00           C  
ATOM   1203  O   LEU A 152      32.159  16.382  -3.245  1.00  2.00           O  
ATOM   1204  CB  LEU A 152      30.672  14.263  -1.456  1.00  2.49           C  
ATOM   1205  CG  LEU A 152      30.346  13.382  -0.265  1.00  2.00           C  
ATOM   1206  CD1 LEU A 152      29.024  12.750  -0.446  1.00  2.00           C  
ATOM   1207  CD2 LEU A 152      31.375  12.325  -0.148  1.00  2.64           C  
ATOM   1208  H   LEU A 152      31.893  16.756  -0.735  1.00 17.00           H  
ATOM   1209  N   PRO A 153      33.212  14.441  -3.579  1.00  2.00           N  
ATOM   1210  CA  PRO A 153      33.635  14.792  -4.921  1.00  2.46           C  
ATOM   1211  C   PRO A 153      32.436  15.008  -5.820  1.00  3.14           C  
ATOM   1212  O   PRO A 153      31.377  14.389  -5.641  1.00  2.00           O  
ATOM   1213  CB  PRO A 153      34.410  13.574  -5.348  1.00  2.00           C  
ATOM   1214  CG  PRO A 153      33.672  12.525  -4.709  1.00  2.72           C  
ATOM   1215  CD  PRO A 153      33.501  13.038  -3.321  1.00  2.59           C  
ATOM   1216  N   PRO A 154      32.576  15.925  -6.783  1.00  3.50           N  
ATOM   1217  CA  PRO A 154      31.494  16.209  -7.710  1.00  5.29           C  
ATOM   1218  C   PRO A 154      31.178  14.960  -8.503  1.00  5.08           C  
ATOM   1219  O   PRO A 154      31.882  13.966  -8.399  1.00  7.10           O  
ATOM   1220  CB  PRO A 154      32.093  17.301  -8.601  1.00  3.22           C  
ATOM   1221  CG  PRO A 154      33.507  16.995  -8.597  1.00  2.81           C  
ATOM   1222  CD  PRO A 154      33.757  16.720  -7.133  1.00  3.57           C  
ATOM   1223  N   VAL A 155      30.081  15.007  -9.242  1.00  5.52           N  
ATOM   1224  CA  VAL A 155      29.660  13.910 -10.074  1.00  6.05           C  
ATOM   1225  C   VAL A 155      30.343  14.098 -11.432  1.00  8.07           C  
ATOM   1226  O   VAL A 155      30.309  15.193 -12.019  1.00  6.04           O  
ATOM   1227  CB  VAL A 155      28.132  13.903 -10.239  1.00  6.46           C  
ATOM   1228  CG1 VAL A 155      27.707  12.792 -11.232  1.00  8.13           C  
ATOM   1229  CG2 VAL A 155      27.448  13.740  -8.872  1.00  3.21           C  
ATOM   1230  H   VAL A 155      29.526  15.821  -9.219  1.00 17.00           H  
ATOM   1231  N   ALA A 156      30.989  13.030 -11.912  1.00 10.66           N  
ATOM   1232  CA  ALA A 156      31.686  13.065 -13.201  1.00 11.28           C  
ATOM   1233  C   ALA A 156      30.777  13.591 -14.332  1.00 13.33           C  
ATOM   1234  O   ALA A 156      29.678  13.056 -14.614  1.00 11.60           O  
ATOM   1235  CB  ALA A 156      32.207  11.707 -13.553  1.00 11.07           C  
ATOM   1236  H   ALA A 156      30.963  12.208 -11.386  1.00 17.00           H  
ATOM   1237  N   ASP A 157      31.286  14.615 -15.003  1.00 12.07           N  
ATOM   1238  CA  ASP A 157      30.591  15.257 -16.095  1.00 10.43           C  
ATOM   1239  C   ASP A 157      30.188  14.277 -17.210  1.00  6.69           C  
ATOM   1240  O   ASP A 157      29.472  14.655 -18.112  1.00  6.52           O  
ATOM   1241  CB  ASP A 157      31.468  16.429 -16.622  1.00 11.88           C  
ATOM   1242  CG  ASP A 157      31.770  17.507 -15.522  1.00 12.07           C  
ATOM   1243  OD1 ASP A 157      32.086  17.142 -14.357  1.00  9.68           O  
ATOM   1244  OD2 ASP A 157      31.670  18.729 -15.808  1.00 12.05           O  
ATOM   1245  H   ASP A 157      32.157  14.958 -14.724  1.00 17.00           H  
ATOM   1246  N   ASP A 158      30.632  13.028 -17.144  1.00  6.89           N  
ATOM   1247  CA  ASP A 158      30.276  12.062 -18.185  1.00 10.99           C  
ATOM   1248  C   ASP A 158      29.258  11.017 -17.711  1.00 10.95           C  
ATOM   1249  O   ASP A 158      29.081   9.956 -18.332  1.00  7.23           O  
ATOM   1250  CB  ASP A 158      31.543  11.363 -18.757  1.00 14.87           C  
ATOM   1251  CG  ASP A 158      32.229  10.397 -17.756  1.00 17.56           C  
ATOM   1252  OD1 ASP A 158      31.574   9.434 -17.287  1.00 18.88           O  
ATOM   1253  OD2 ASP A 158      33.439  10.572 -17.465  1.00 17.18           O  
ATOM   1254  H   ASP A 158      31.190  12.730 -16.409  1.00 17.00           H  
ATOM   1255  N   CYS A 159      28.639  11.283 -16.571  1.00 10.35           N  
ATOM   1256  CA  CYS A 159      27.687  10.333 -16.028  1.00  8.98           C  
ATOM   1257  C   CYS A 159      26.366  10.269 -16.819  1.00  8.92           C  
ATOM   1258  O   CYS A 159      26.160  11.054 -17.745  1.00  8.72           O  
ATOM   1259  CB  CYS A 159      27.492  10.610 -14.530  1.00  9.50           C  
ATOM   1260  SG  CYS A 159      28.951  10.136 -13.532  1.00  2.00           S  
ATOM   1261  H   CYS A 159      28.780  12.130 -16.096  1.00 17.00           H  
ATOM   1262  N   PRO A 160      25.536   9.233 -16.577  1.00  7.70           N  
ATOM   1263  CA  PRO A 160      24.259   9.099 -17.289  1.00  6.42           C  
ATOM   1264  C   PRO A 160      23.164  10.053 -16.779  1.00  5.54           C  
ATOM   1265  O   PRO A 160      22.374  10.602 -17.558  1.00  3.32           O  
ATOM   1266  CB  PRO A 160      23.900   7.637 -17.039  1.00  6.68           C  
ATOM   1267  CG  PRO A 160      24.442   7.395 -15.685  1.00  5.63           C  
ATOM   1268  CD  PRO A 160      25.800   8.027 -15.771  1.00  6.28           C  
ATOM   1269  N   THR A 161      23.136  10.242 -15.466  1.00  6.11           N  
ATOM   1270  CA  THR A 161      22.173  11.120 -14.827  1.00  7.38           C  
ATOM   1271  C   THR A 161      22.946  12.072 -13.928  1.00  8.96           C  
ATOM   1272  O   THR A 161      23.996  11.700 -13.404  1.00  8.93           O  
ATOM   1273  CB  THR A 161      21.205  10.329 -13.941  1.00  8.31           C  
ATOM   1274  OG1 THR A 161      21.885   9.908 -12.752  1.00  8.31           O  
ATOM   1275  CG2 THR A 161      20.654   9.111 -14.700  1.00  5.63           C  
ATOM   1276  H   THR A 161      23.778   9.809 -14.869  1.00 17.00           H  
ATOM   1277  HG1 THR A 161      21.188   9.512 -12.218  1.00 17.00           H  
ATOM   1278  N   PRO A 162      22.415  13.294 -13.697  1.00  9.61           N  
ATOM   1279  CA  PRO A 162      23.052  14.312 -12.855  1.00  9.37           C  
ATOM   1280  C   PRO A 162      23.350  13.845 -11.442  1.00  8.45           C  
ATOM   1281  O   PRO A 162      24.172  14.481 -10.744  1.00  9.12           O  
ATOM   1282  CB  PRO A 162      22.057  15.476 -12.898  1.00  8.00           C  
ATOM   1283  CG  PRO A 162      20.778  14.833 -13.183  1.00  8.57           C  
ATOM   1284  CD  PRO A 162      21.144  13.814 -14.222  1.00 10.54           C  
ATOM   1285  N   MET A 163      22.684  12.769 -11.012  1.00  4.70           N  
ATOM   1286  CA  MET A 163      22.961  12.230  -9.681  1.00  5.82           C  
ATOM   1287  C   MET A 163      23.863  11.008  -9.778  1.00  4.08           C  
ATOM   1288  O   MET A 163      23.987  10.230  -8.835  1.00  2.24           O  
ATOM   1289  CB  MET A 163      21.671  11.894  -8.926  1.00  5.85           C  
ATOM   1290  CG  MET A 163      21.017  13.104  -8.272  1.00  7.27           C  
ATOM   1291  SD  MET A 163      22.107  14.021  -7.187  1.00  4.09           S  
ATOM   1292  CE  MET A 163      22.526  15.411  -8.208  1.00  3.21           C  
ATOM   1293  H   MET A 163      22.029  12.312 -11.575  1.00 17.00           H  
ATOM   1294  N   GLY A 164      24.516  10.878 -10.924  1.00  4.74           N  
ATOM   1295  CA  GLY A 164      25.375   9.748 -11.171  1.00  6.00           C  
ATOM   1296  C   GLY A 164      24.665   8.881 -12.180  1.00  8.04           C  
ATOM   1297  O   GLY A 164      24.739   9.127 -13.380  1.00  6.06           O  
ATOM   1298  H   GLY A 164      24.438  11.549 -11.625  1.00 17.00           H  
ATOM   1299  N   VAL A 165      23.951   7.878 -11.675  1.00 12.10           N  
ATOM   1300  CA  VAL A 165      23.181   6.948 -12.504  1.00 13.87           C  
ATOM   1301  C   VAL A 165      21.678   6.971 -12.230  1.00 15.13           C  
ATOM   1302  O   VAL A 165      20.895   6.676 -13.128  1.00 18.76           O  
ATOM   1303  CB  VAL A 165      23.654   5.517 -12.346  1.00 11.63           C  
ATOM   1304  CG1 VAL A 165      24.911   5.324 -13.157  1.00 13.58           C  
ATOM   1305  CG2 VAL A 165      23.873   5.190 -10.850  1.00  9.31           C  
ATOM   1306  H   VAL A 165      23.940   7.803 -10.700  1.00 17.00           H  
ATOM   1307  N   LYS A 166      21.270   7.345 -11.019  1.00 13.35           N  
ATOM   1308  CA  LYS A 166      19.854   7.365 -10.668  1.00 12.05           C  
ATOM   1309  C   LYS A 166      19.185   8.626 -11.052  1.00 12.83           C  
ATOM   1310  O   LYS A 166      19.792   9.685 -10.953  1.00 15.11           O  
ATOM   1311  CB  LYS A 166      19.658   7.185  -9.178  1.00 10.99           C  
ATOM   1312  CG  LYS A 166      19.938   5.799  -8.681  1.00  8.94           C  
ATOM   1313  CD  LYS A 166      19.634   5.720  -7.214  1.00  8.69           C  
ATOM   1314  CE  LYS A 166      19.782   4.318  -6.694  1.00 11.62           C  
ATOM   1315  NZ  LYS A 166      19.283   4.243  -5.297  1.00 13.12           N  
ATOM   1316  H   LYS A 166      21.921   7.644 -10.358  1.00 17.00           H  
ATOM   1317  HZ1 LYS A 166      18.288   4.544  -5.270  1.00 17.00           H  
ATOM   1318  HZ2 LYS A 166      19.361   3.267  -4.948  1.00 17.00           H  
ATOM   1319  HZ3 LYS A 166      19.851   4.874  -4.694  1.00 17.00           H  
ATOM   1320  N   GLY A 167      17.915   8.524 -11.439  1.00 13.34           N  
ATOM   1321  CA  GLY A 167      17.157   9.709 -11.823  1.00 13.78           C  
ATOM   1322  C   GLY A 167      16.914   9.823 -13.316  1.00 12.57           C  
ATOM   1323  O   GLY A 167      17.213   8.904 -14.083  1.00 11.67           O  
ATOM   1324  H   GLY A 167      17.502   7.641 -11.513  1.00 17.00           H  
ATOM   1325  N   ASN A 168      16.382  10.967 -13.726  1.00 11.88           N  
ATOM   1326  CA  ASN A 168      16.077  11.199 -15.125  1.00 12.51           C  
ATOM   1327  C   ASN A 168      17.122  12.080 -15.749  1.00 11.49           C  
ATOM   1328  O   ASN A 168      17.974  12.637 -15.042  1.00  8.88           O  
ATOM   1329  CB  ASN A 168      14.704  11.848 -15.257  1.00 15.69           C  
ATOM   1330  CG  ASN A 168      13.589  10.927 -14.813  1.00 16.27           C  
ATOM   1331  OD1 ASN A 168      13.095  10.124 -15.605  1.00 16.96           O  
ATOM   1332  ND2 ASN A 168      13.198  11.021 -13.537  1.00 15.84           N  
ATOM   1333  H   ASN A 168      16.266  11.703 -13.092  1.00 17.00           H  
ATOM   1334 HD21 ASN A 168      12.474  10.416 -13.268  1.00 17.00           H  
ATOM   1335 HD22 ASN A 168      13.616  11.667 -12.935  1.00 17.00           H  
ATOM   1336  N   LYS A 169      17.024  12.215 -17.073  1.00  9.49           N  
ATOM   1337  CA  LYS A 169      17.936  13.026 -17.853  1.00  7.92           C  
ATOM   1338  C   LYS A 169      18.116  14.409 -17.190  1.00  5.33           C  
ATOM   1339  O   LYS A 169      19.154  15.055 -17.314  1.00  5.75           O  
ATOM   1340  CB  LYS A 169      17.404  13.119 -19.278  1.00  6.26           C  
ATOM   1341  CG  LYS A 169      18.232  14.017 -20.138  1.00 10.81           C  
ATOM   1342  CD  LYS A 169      17.748  14.014 -21.528  1.00 14.74           C  
ATOM   1343  CE  LYS A 169      17.948  12.638 -22.099  1.00 16.11           C  
ATOM   1344  NZ  LYS A 169      19.387  12.221 -21.977  1.00 15.96           N  
ATOM   1345  H   LYS A 169      16.311  11.728 -17.533  1.00 17.00           H  
ATOM   1346  HZ1 LYS A 169      20.000  12.927 -22.432  1.00 17.00           H  
ATOM   1347  HZ2 LYS A 169      19.649  12.130 -20.975  1.00 17.00           H  
ATOM   1348  HZ3 LYS A 169      19.515  11.301 -22.445  1.00 17.00           H  
ATOM   1349  N   GLU A 170      17.086  14.860 -16.500  1.00  2.91           N  
ATOM   1350  CA  GLU A 170      17.174  16.104 -15.781  1.00  5.31           C  
ATOM   1351  C   GLU A 170      16.686  15.814 -14.376  1.00  8.51           C  
ATOM   1352  O   GLU A 170      16.369  14.654 -14.029  1.00  9.37           O  
ATOM   1353  CB  GLU A 170      16.323  17.198 -16.423  1.00  6.77           C  
ATOM   1354  CG  GLU A 170      16.807  17.676 -17.801  1.00  6.99           C  
ATOM   1355  CD  GLU A 170      16.465  16.687 -18.891  1.00  9.25           C  
ATOM   1356  OE1 GLU A 170      15.647  15.774 -18.636  1.00 10.72           O  
ATOM   1357  OE2 GLU A 170      16.999  16.831 -20.011  1.00  9.61           O  
ATOM   1358  H   GLU A 170      16.258  14.355 -16.428  1.00 17.00           H  
ATOM   1359  N   LEU A 171      16.654  16.853 -13.554  1.00  9.00           N  
ATOM   1360  CA  LEU A 171      16.181  16.715 -12.187  1.00  9.79           C  
ATOM   1361  C   LEU A 171      14.889  17.547 -12.104  1.00 10.70           C  
ATOM   1362  O   LEU A 171      14.449  18.112 -13.123  1.00  9.01           O  
ATOM   1363  CB  LEU A 171      17.249  17.250 -11.232  1.00 11.20           C  
ATOM   1364  CG  LEU A 171      17.665  16.352 -10.062  1.00 10.28           C  
ATOM   1365  CD1 LEU A 171      18.108  15.014 -10.572  1.00  5.50           C  
ATOM   1366  CD2 LEU A 171      18.764  17.029  -9.266  1.00 10.54           C  
ATOM   1367  H   LEU A 171      16.899  17.746 -13.864  1.00 17.00           H  
ATOM   1368  N   PRO A 172      14.226  17.587 -10.921  1.00  9.91           N  
ATOM   1369  CA  PRO A 172      12.998  18.380 -10.828  1.00  9.10           C  
ATOM   1370  C   PRO A 172      13.346  19.812 -11.162  1.00  8.68           C  
ATOM   1371  O   PRO A 172      14.523  20.159 -11.252  1.00  9.89           O  
ATOM   1372  CB  PRO A 172      12.653  18.274  -9.342  1.00  7.24           C  
ATOM   1373  CG  PRO A 172      13.107  16.935  -9.007  1.00  7.49           C  
ATOM   1374  CD  PRO A 172      14.457  16.881  -9.648  1.00  8.86           C  
ATOM   1375  N   ASP A 173      12.342  20.637 -11.394  1.00  8.22           N  
ATOM   1376  CA  ASP A 173      12.620  22.032 -11.634  1.00  7.78           C  
ATOM   1377  C   ASP A 173      12.934  22.638 -10.291  1.00  6.63           C  
ATOM   1378  O   ASP A 173      12.557  22.126  -9.255  1.00  2.00           O  
ATOM   1379  CB  ASP A 173      11.406  22.766 -12.178  1.00 12.87           C  
ATOM   1380  CG  ASP A 173      11.709  24.226 -12.472  1.00 19.60           C  
ATOM   1381  OD1 ASP A 173      12.636  24.460 -13.310  1.00 24.17           O  
ATOM   1382  OD2 ASP A 173      11.067  25.120 -11.842  1.00 18.52           O  
ATOM   1383  H   ASP A 173      11.425  20.304 -11.385  1.00 17.00           H  
ATOM   1384  N   SER A 174      13.626  23.753 -10.323  1.00  9.94           N  
ATOM   1385  CA  SER A 174      13.967  24.469  -9.116  1.00 12.87           C  
ATOM   1386  C   SER A 174      12.682  24.990  -8.450  1.00 10.91           C  
ATOM   1387  O   SER A 174      12.408  24.680  -7.298  1.00  9.39           O  
ATOM   1388  CB  SER A 174      14.922  25.613  -9.488  1.00 17.19           C  
ATOM   1389  OG  SER A 174      15.953  25.117 -10.359  1.00 21.66           O  
ATOM   1390  H   SER A 174      13.972  24.089 -11.176  1.00 17.00           H  
ATOM   1391  HG  SER A 174      16.382  24.351  -9.959  1.00 17.00           H  
ATOM   1392  N   LYS A 175      11.857  25.718  -9.198  1.00 11.25           N  
ATOM   1393  CA  LYS A 175      10.615  26.265  -8.634  1.00  8.93           C  
ATOM   1394  C   LYS A 175       9.571  25.221  -8.255  1.00  5.01           C  
ATOM   1395  O   LYS A 175       8.721  25.428  -7.390  1.00  2.09           O  
ATOM   1396  CB  LYS A 175      10.029  27.369  -9.517  1.00  7.93           C  
ATOM   1397  CG  LYS A 175      10.624  28.721  -9.189  1.00  7.50           C  
ATOM   1398  CD  LYS A 175       9.923  29.816  -9.950  1.00 13.08           C  
ATOM   1399  CE  LYS A 175      10.549  31.171  -9.657  1.00 18.15           C  
ATOM   1400  NZ  LYS A 175      10.305  31.641  -8.256  1.00 18.79           N  
ATOM   1401  H   LYS A 175      12.096  25.912 -10.125  1.00 17.00           H  
ATOM   1402  HZ1 LYS A 175       9.278  31.689  -8.098  1.00 17.00           H  
ATOM   1403  HZ2 LYS A 175      10.727  30.972  -7.582  1.00 17.00           H  
ATOM   1404  HZ3 LYS A 175      10.718  32.585  -8.116  1.00 17.00           H  
ATOM   1405  N   GLU A 176       9.659  24.062  -8.856  1.00  3.02           N  
ATOM   1406  CA  GLU A 176       8.708  23.044  -8.488  1.00  3.79           C  
ATOM   1407  C   GLU A 176       9.128  22.524  -7.133  1.00  3.07           C  
ATOM   1408  O   GLU A 176       8.501  21.644  -6.575  1.00  3.06           O  
ATOM   1409  CB  GLU A 176       8.709  21.931  -9.513  1.00  3.42           C  
ATOM   1410  CG  GLU A 176       8.096  22.359 -10.803  1.00  9.20           C  
ATOM   1411  CD  GLU A 176       6.619  22.533 -10.646  1.00 14.60           C  
ATOM   1412  OE1 GLU A 176       5.944  21.507 -10.310  1.00 19.33           O  
ATOM   1413  OE2 GLU A 176       6.149  23.687 -10.835  1.00 14.93           O  
ATOM   1414  H   GLU A 176      10.353  23.859  -9.509  1.00 17.00           H  
ATOM   1415  N   VAL A 177      10.225  23.057  -6.617  1.00  3.99           N  
ATOM   1416  CA  VAL A 177      10.728  22.639  -5.321  1.00  3.78           C  
ATOM   1417  C   VAL A 177      10.738  23.908  -4.454  1.00  2.00           C  
ATOM   1418  O   VAL A 177      10.206  23.927  -3.349  1.00  2.00           O  
ATOM   1419  CB  VAL A 177      12.183  21.992  -5.436  1.00  2.40           C  
ATOM   1420  CG1 VAL A 177      12.503  21.208  -4.189  1.00  2.00           C  
ATOM   1421  CG2 VAL A 177      12.308  21.072  -6.641  1.00  2.00           C  
ATOM   1422  H   VAL A 177      10.767  23.685  -7.112  1.00 17.00           H  
ATOM   1423  N   LEU A 178      11.239  24.987  -5.041  1.00  2.00           N  
ATOM   1424  CA  LEU A 178      11.349  26.294  -4.425  1.00  3.98           C  
ATOM   1425  C   LEU A 178       9.963  26.720  -3.949  1.00  7.39           C  
ATOM   1426  O   LEU A 178       9.789  27.061  -2.794  1.00  9.88           O  
ATOM   1427  CB  LEU A 178      11.837  27.276  -5.480  1.00  3.54           C  
ATOM   1428  CG  LEU A 178      12.407  28.661  -5.157  1.00  6.62           C  
ATOM   1429  CD1 LEU A 178      12.339  29.493  -6.419  1.00  3.42           C  
ATOM   1430  CD2 LEU A 178      11.655  29.365  -4.050  1.00  6.06           C  
ATOM   1431  H   LEU A 178      11.462  24.906  -5.943  1.00 17.00           H  
ATOM   1432  N   GLU A 179       8.995  26.752  -4.864  1.00  9.99           N  
ATOM   1433  CA  GLU A 179       7.600  27.117  -4.567  1.00  8.03           C  
ATOM   1434  C   GLU A 179       6.846  25.998  -3.812  1.00  5.96           C  
ATOM   1435  O   GLU A 179       6.384  26.174  -2.680  1.00  4.43           O  
ATOM   1436  CB  GLU A 179       6.842  27.396  -5.874  1.00  7.82           C  
ATOM   1437  CG  GLU A 179       7.143  28.713  -6.535  1.00  4.01           C  
ATOM   1438  CD  GLU A 179       6.473  28.829  -7.878  1.00  6.74           C  
ATOM   1439  OE1 GLU A 179       5.823  27.864  -8.345  1.00  5.93           O  
ATOM   1440  OE2 GLU A 179       6.617  29.895  -8.480  1.00  8.48           O  
ATOM   1441  H   GLU A 179       9.211  26.518  -5.787  1.00 17.00           H  
ATOM   1442  N   LYS A 180       6.699  24.860  -4.468  1.00  2.49           N  
ATOM   1443  CA  LYS A 180       6.000  23.753  -3.868  1.00  2.01           C  
ATOM   1444  C   LYS A 180       6.488  23.434  -2.458  1.00  2.83           C  
ATOM   1445  O   LYS A 180       5.743  23.561  -1.501  1.00  2.00           O  
ATOM   1446  CB  LYS A 180       6.069  22.498  -4.769  1.00  3.79           C  
ATOM   1447  CG  LYS A 180       5.871  22.788  -6.258  1.00  2.08           C  
ATOM   1448  CD  LYS A 180       4.794  21.960  -6.915  1.00  2.01           C  
ATOM   1449  CE  LYS A 180       4.136  22.805  -8.026  1.00  7.72           C  
ATOM   1450  NZ  LYS A 180       3.023  22.202  -8.847  1.00 10.20           N  
ATOM   1451  H   LYS A 180       7.074  24.783  -5.368  1.00 17.00           H  
ATOM   1452  HZ1 LYS A 180       2.226  21.922  -8.241  1.00 17.00           H  
ATOM   1453  HZ2 LYS A 180       2.699  22.912  -9.536  1.00 17.00           H  
ATOM   1454  HZ3 LYS A 180       3.387  21.372  -9.358  1.00 17.00           H  
ATOM   1455  N   VAL A 181       7.761  23.103  -2.308  1.00  6.51           N  
ATOM   1456  CA  VAL A 181       8.248  22.705  -0.993  1.00  6.82           C  
ATOM   1457  C   VAL A 181       9.022  23.728  -0.147  1.00  6.86           C  
ATOM   1458  O   VAL A 181       9.143  23.548   1.090  1.00  9.00           O  
ATOM   1459  CB  VAL A 181       9.012  21.333  -1.113  1.00  4.52           C  
ATOM   1460  CG1 VAL A 181      10.339  21.353  -0.371  1.00  6.09           C  
ATOM   1461  CG2 VAL A 181       8.143  20.206  -0.604  1.00  4.79           C  
ATOM   1462  H   VAL A 181       8.382  23.137  -3.062  1.00 17.00           H  
ATOM   1463  N   LEU A 182       9.443  24.842  -0.747  1.00  3.15           N  
ATOM   1464  CA  LEU A 182      10.266  25.777   0.016  1.00  2.45           C  
ATOM   1465  C   LEU A 182       9.756  27.156   0.380  1.00  2.58           C  
ATOM   1466  O   LEU A 182      10.130  27.676   1.430  1.00  4.05           O  
ATOM   1467  CB  LEU A 182      11.687  25.868  -0.603  1.00  3.48           C  
ATOM   1468  CG  LEU A 182      12.536  24.577  -0.657  1.00  2.00           C  
ATOM   1469  CD1 LEU A 182      13.608  24.673  -1.697  1.00  2.00           C  
ATOM   1470  CD2 LEU A 182      13.098  24.211   0.718  1.00  2.00           C  
ATOM   1471  H   LEU A 182       9.211  25.046  -1.674  1.00 17.00           H  
ATOM   1472  N   LEU A 183       8.929  27.778  -0.457  1.00  4.50           N  
ATOM   1473  CA  LEU A 183       8.427  29.124  -0.149  1.00  2.69           C  
ATOM   1474  C   LEU A 183       7.459  29.171   0.999  1.00  2.32           C  
ATOM   1475  O   LEU A 183       6.611  28.306   1.145  1.00  2.00           O  
ATOM   1476  CB  LEU A 183       7.839  29.781  -1.372  1.00  2.00           C  
ATOM   1477  CG  LEU A 183       8.949  30.474  -2.135  1.00  4.86           C  
ATOM   1478  CD1 LEU A 183       8.470  30.870  -3.529  1.00  3.42           C  
ATOM   1479  CD2 LEU A 183       9.442  31.692  -1.317  1.00  4.14           C  
ATOM   1480  H   LEU A 183       8.633  27.316  -1.264  1.00 17.00           H  
ATOM   1481  N   ARG A 184       7.645  30.162   1.851  1.00  4.08           N  
ATOM   1482  CA  ARG A 184       6.801  30.325   3.028  1.00  6.84           C  
ATOM   1483  C   ARG A 184       5.408  30.857   2.693  1.00  7.26           C  
ATOM   1484  O   ARG A 184       5.211  31.558   1.694  1.00  7.28           O  
ATOM   1485  CB  ARG A 184       7.463  31.256   4.046  1.00  6.58           C  
ATOM   1486  CG  ARG A 184       7.213  32.722   3.752  1.00  8.48           C  
ATOM   1487  CD  ARG A 184       8.041  33.643   4.600  1.00  7.31           C  
ATOM   1488  NE  ARG A 184       7.941  33.339   6.009  1.00  6.25           N  
ATOM   1489  CZ  ARG A 184       8.883  33.649   6.883  1.00  9.36           C  
ATOM   1490  NH1 ARG A 184       9.982  34.292   6.489  1.00  8.37           N  
ATOM   1491  NH2 ARG A 184       8.788  33.192   8.125  1.00 13.46           N  
ATOM   1492  H   ARG A 184       8.337  30.830   1.664  1.00 17.00           H  
ATOM   1493  HE  ARG A 184       7.137  32.884   6.337  1.00 17.00           H  
ATOM   1494 HH11 ARG A 184      10.123  34.555   5.535  1.00 17.00           H  
ATOM   1495 HH12 ARG A 184      10.665  34.506   7.173  1.00 17.00           H  
ATOM   1496 HH21 ARG A 184       8.023  32.608   8.385  1.00 17.00           H  
ATOM   1497 HH22 ARG A 184       9.493  33.425   8.795  1.00 17.00           H  
ATOM   1498  N   ARG A 185       4.459  30.521   3.559  1.00  6.20           N  
ATOM   1499  CA  ARG A 185       3.077  30.926   3.427  1.00  6.15           C  
ATOM   1500  C   ARG A 185       2.926  31.819   4.648  1.00  7.50           C  
ATOM   1501  O   ARG A 185       3.041  33.033   4.565  1.00  7.89           O  
ATOM   1502  CB  ARG A 185       2.149  29.706   3.541  1.00  6.03           C  
ATOM   1503  CG  ARG A 185       2.677  28.396   2.901  1.00  5.65           C  
ATOM   1504  CD  ARG A 185       2.963  28.543   1.405  1.00  5.15           C  
ATOM   1505  NE  ARG A 185       3.496  27.321   0.799  1.00  3.10           N  
ATOM   1506  CZ  ARG A 185       3.858  27.227  -0.483  1.00  3.37           C  
ATOM   1507  NH1 ARG A 185       3.736  28.284  -1.296  1.00  2.15           N  
ATOM   1508  NH2 ARG A 185       4.347  26.090  -0.956  1.00  2.00           N  
ATOM   1509  H   ARG A 185       4.733  29.981   4.329  1.00 17.00           H  
ATOM   1510  HE  ARG A 185       3.594  26.523   1.360  1.00 17.00           H  
ATOM   1511 HH11 ARG A 185       3.372  29.151  -0.955  1.00 17.00           H  
ATOM   1512 HH12 ARG A 185       4.001  28.207  -2.257  1.00 17.00           H  
ATOM   1513 HH21 ARG A 185       4.442  25.297  -0.355  1.00 17.00           H  
ATOM   1514 HH22 ARG A 185       4.613  26.019  -1.917  1.00 17.00           H  
ATOM   1515  N   GLU A 186       2.754  31.212   5.813  1.00  9.85           N  
ATOM   1516  CA  GLU A 186       2.631  31.994   7.041  1.00 11.29           C  
ATOM   1517  C   GLU A 186       4.032  31.933   7.625  1.00  7.87           C  
ATOM   1518  O   GLU A 186       4.740  30.968   7.359  1.00  9.76           O  
ATOM   1519  CB  GLU A 186       1.599  31.344   7.990  1.00 16.10           C  
ATOM   1520  CG  GLU A 186       1.094  32.233   9.163  1.00 20.97           C  
ATOM   1521  CD  GLU A 186      -0.345  31.892   9.621  1.00 25.10           C  
ATOM   1522  OE1 GLU A 186      -1.152  31.442   8.769  1.00 28.18           O  
ATOM   1523  OE2 GLU A 186      -0.681  32.095  10.821  1.00 24.23           O  
ATOM   1524  H   GLU A 186       2.782  30.240   5.899  1.00 17.00           H  
ATOM   1525  N   PHE A 187       4.463  32.988   8.313  1.00  5.73           N  
ATOM   1526  CA  PHE A 187       5.776  33.026   8.948  1.00  4.71           C  
ATOM   1527  C   PHE A 187       5.811  31.915   9.996  1.00  3.41           C  
ATOM   1528  O   PHE A 187       4.973  31.865  10.902  1.00  2.00           O  
ATOM   1529  CB  PHE A 187       6.014  34.393   9.634  1.00  6.78           C  
ATOM   1530  CG  PHE A 187       7.243  34.435  10.575  1.00  8.86           C  
ATOM   1531  CD1 PHE A 187       7.247  33.763  11.803  1.00  7.78           C  
ATOM   1532  CD2 PHE A 187       8.376  35.174  10.240  1.00  9.88           C  
ATOM   1533  CE1 PHE A 187       8.328  33.826  12.663  1.00  3.75           C  
ATOM   1534  CE2 PHE A 187       9.457  35.232  11.107  1.00  8.39           C  
ATOM   1535  CZ  PHE A 187       9.419  34.551  12.323  1.00  6.06           C  
ATOM   1536  H   PHE A 187       3.872  33.758   8.403  1.00 17.00           H  
ATOM   1537  N   ILE A 188       6.760  31.004   9.870  1.00  4.37           N  
ATOM   1538  CA  ILE A 188       6.861  29.942  10.857  1.00  5.50           C  
ATOM   1539  C   ILE A 188       7.981  30.349  11.810  1.00  7.75           C  
ATOM   1540  O   ILE A 188       9.099  30.665  11.360  1.00 10.51           O  
ATOM   1541  CB  ILE A 188       7.140  28.580  10.197  1.00  3.23           C  
ATOM   1542  CG1 ILE A 188       5.856  28.066   9.565  1.00  2.00           C  
ATOM   1543  CG2 ILE A 188       7.623  27.595  11.214  1.00  2.00           C  
ATOM   1544  CD1 ILE A 188       6.051  26.991   8.599  1.00  4.38           C  
ATOM   1545  H   ILE A 188       7.385  31.031   9.108  1.00 17.00           H  
ATOM   1546  N   PRO A 189       7.668  30.476  13.117  1.00  5.98           N  
ATOM   1547  CA  PRO A 189       8.659  30.865  14.116  1.00  5.12           C  
ATOM   1548  C   PRO A 189       9.510  29.715  14.567  1.00  4.48           C  
ATOM   1549  O   PRO A 189       9.017  28.611  14.695  1.00  5.06           O  
ATOM   1550  CB  PRO A 189       7.797  31.362  15.264  1.00  4.50           C  
ATOM   1551  CG  PRO A 189       6.673  30.486  15.194  1.00  3.78           C  
ATOM   1552  CD  PRO A 189       6.335  30.446  13.723  1.00  5.13           C  
ATOM   1553  N   ASP A 190      10.795  29.986  14.782  1.00  6.51           N  
ATOM   1554  CA  ASP A 190      11.735  28.996  15.257  1.00  6.80           C  
ATOM   1555  C   ASP A 190      11.254  28.542  16.618  1.00  6.36           C  
ATOM   1556  O   ASP A 190      10.869  29.358  17.449  1.00  7.61           O  
ATOM   1557  CB  ASP A 190      13.113  29.625  15.405  1.00  8.59           C  
ATOM   1558  CG  ASP A 190      14.009  28.846  16.361  1.00 11.99           C  
ATOM   1559  OD1 ASP A 190      14.046  27.604  16.278  1.00 14.63           O  
ATOM   1560  OD2 ASP A 190      14.650  29.455  17.234  1.00 13.60           O  
ATOM   1561  H   ASP A 190      11.098  30.900  14.667  1.00 17.00           H  
ATOM   1562  N   PRO A 191      11.273  27.238  16.871  1.00  7.01           N  
ATOM   1563  CA  PRO A 191      10.821  26.728  18.173  1.00  8.44           C  
ATOM   1564  C   PRO A 191      11.852  26.917  19.293  1.00  8.48           C  
ATOM   1565  O   PRO A 191      11.585  26.621  20.462  1.00  9.22           O  
ATOM   1566  CB  PRO A 191      10.547  25.241  17.887  1.00  9.19           C  
ATOM   1567  CG  PRO A 191      11.526  24.931  16.813  1.00 10.56           C  
ATOM   1568  CD  PRO A 191      11.429  26.146  15.903  1.00  8.77           C  
ATOM   1569  N   GLN A 192      13.013  27.459  18.940  1.00  7.58           N  
ATOM   1570  CA  GLN A 192      14.082  27.659  19.912  1.00  5.34           C  
ATOM   1571  C   GLN A 192      14.219  29.086  20.377  1.00  3.90           C  
ATOM   1572  O   GLN A 192      15.080  29.373  21.201  1.00  5.29           O  
ATOM   1573  CB  GLN A 192      15.418  27.147  19.353  1.00  5.07           C  
ATOM   1574  CG  GLN A 192      15.325  25.706  18.841  1.00  4.91           C  
ATOM   1575  CD  GLN A 192      16.661  25.057  18.677  1.00  4.27           C  
ATOM   1576  OE1 GLN A 192      16.935  24.435  17.660  1.00  2.00           O  
ATOM   1577  NE2 GLN A 192      17.513  25.201  19.682  1.00  8.38           N  
ATOM   1578  H   GLN A 192      13.115  27.693  18.020  1.00 17.00           H  
ATOM   1579 HE21 GLN A 192      18.389  24.776  19.571  1.00 17.00           H  
ATOM   1580 HE22 GLN A 192      17.255  25.701  20.480  1.00 17.00           H  
ATOM   1581  N   GLY A 193      13.383  29.970  19.843  1.00  2.00           N  
ATOM   1582  CA  GLY A 193      13.434  31.368  20.234  1.00  2.27           C  
ATOM   1583  C   GLY A 193      14.663  32.112  19.736  1.00  3.70           C  
ATOM   1584  O   GLY A 193      15.185  32.991  20.410  1.00  2.81           O  
ATOM   1585  H   GLY A 193      12.694  29.689  19.205  1.00 17.00           H  
ATOM   1586  N   SER A 194      15.136  31.761  18.550  1.00  4.37           N  
ATOM   1587  CA  SER A 194      16.298  32.416  17.987  1.00  2.00           C  
ATOM   1588  C   SER A 194      15.745  33.776  17.595  1.00  2.59           C  
ATOM   1589  O   SER A 194      14.705  33.869  16.956  1.00  2.00           O  
ATOM   1590  CB  SER A 194      16.861  31.660  16.757  1.00  3.45           C  
ATOM   1591  OG  SER A 194      17.204  30.278  16.986  1.00  2.00           O  
ATOM   1592  H   SER A 194      14.621  31.156  18.017  1.00 17.00           H  
ATOM   1593  HG  SER A 194      17.433  29.906  16.124  1.00 17.00           H  
ATOM   1594  N   ASN A 195      16.380  34.813  18.133  1.00  5.45           N  
ATOM   1595  CA  ASN A 195      16.021  36.206  17.907  1.00  2.47           C  
ATOM   1596  C   ASN A 195      16.726  36.761  16.685  1.00  3.03           C  
ATOM   1597  O   ASN A 195      17.306  35.993  15.906  1.00  2.00           O  
ATOM   1598  CB  ASN A 195      16.358  37.028  19.141  1.00  2.00           C  
ATOM   1599  CG  ASN A 195      17.738  36.743  19.676  1.00  2.00           C  
ATOM   1600  OD1 ASN A 195      18.641  36.415  18.942  1.00  2.00           O  
ATOM   1601  ND2 ASN A 195      17.900  36.862  20.969  1.00  3.80           N  
ATOM   1602  H   ASN A 195      17.158  34.616  18.692  1.00 17.00           H  
ATOM   1603 HD21 ASN A 195      18.802  36.744  21.278  1.00 17.00           H  
ATOM   1604 HD22 ASN A 195      17.132  37.088  21.541  1.00 17.00           H  
ATOM   1605  N   MET A 196      16.622  38.078  16.485  1.00  4.58           N  
ATOM   1606  CA  MET A 196      17.251  38.748  15.342  1.00  4.10           C  
ATOM   1607  C   MET A 196      18.732  39.084  15.580  1.00  4.41           C  
ATOM   1608  O   MET A 196      19.507  39.287  14.638  1.00  5.32           O  
ATOM   1609  CB  MET A 196      16.442  39.976  14.923  1.00  2.00           C  
ATOM   1610  CG  MET A 196      15.210  39.630  14.128  1.00  2.00           C  
ATOM   1611  SD  MET A 196      15.523  38.631  12.661  1.00  2.00           S  
ATOM   1612  CE  MET A 196      15.823  39.898  11.538  1.00  2.00           C  
ATOM   1613  H   MET A 196      16.090  38.612  17.117  1.00 17.00           H  
ATOM   1614  N   MET A 197      19.122  39.063  16.850  1.00  5.49           N  
ATOM   1615  CA  MET A 197      20.491  39.325  17.282  1.00  4.00           C  
ATOM   1616  C   MET A 197      21.255  38.131  16.781  1.00  3.67           C  
ATOM   1617  O   MET A 197      22.261  38.276  16.115  1.00  6.19           O  
ATOM   1618  CB  MET A 197      20.578  39.348  18.810  1.00  6.63           C  
ATOM   1619  CG  MET A 197      21.592  40.299  19.320  1.00  5.20           C  
ATOM   1620  SD  MET A 197      21.292  41.822  18.435  1.00  6.19           S  
ATOM   1621  CE  MET A 197      21.721  42.907  19.676  1.00  7.44           C  
ATOM   1622  H   MET A 197      18.450  38.845  17.527  1.00 17.00           H  
ATOM   1623  N   PHE A 198      20.779  36.945  17.136  1.00  2.00           N  
ATOM   1624  CA  PHE A 198      21.377  35.714  16.674  1.00  2.00           C  
ATOM   1625  C   PHE A 198      21.304  35.695  15.156  1.00  2.00           C  
ATOM   1626  O   PHE A 198      22.302  35.591  14.496  1.00  2.00           O  
ATOM   1627  CB  PHE A 198      20.628  34.517  17.255  1.00  2.00           C  
ATOM   1628  CG  PHE A 198      21.042  33.205  16.692  1.00  2.00           C  
ATOM   1629  CD1 PHE A 198      20.810  32.890  15.365  1.00  2.00           C  
ATOM   1630  CD2 PHE A 198      21.642  32.262  17.498  1.00  2.32           C  
ATOM   1631  CE1 PHE A 198      21.170  31.657  14.851  1.00  2.83           C  
ATOM   1632  CE2 PHE A 198      22.008  31.008  16.993  1.00  3.53           C  
ATOM   1633  CZ  PHE A 198      21.769  30.716  15.665  1.00  3.95           C  
ATOM   1634  H   PHE A 198      20.018  36.910  17.743  1.00 17.00           H  
ATOM   1635  N   ALA A 199      20.116  35.821  14.597  1.00  5.82           N  
ATOM   1636  CA  ALA A 199      19.957  35.783  13.139  1.00  7.92           C  
ATOM   1637  C   ALA A 199      21.014  36.581  12.378  1.00  7.48           C  
ATOM   1638  O   ALA A 199      21.693  36.032  11.510  1.00  6.93           O  
ATOM   1639  CB  ALA A 199      18.543  36.244  12.724  1.00  6.83           C  
ATOM   1640  H   ALA A 199      19.314  35.931  15.152  1.00 17.00           H  
ATOM   1641  N   PHE A 200      21.170  37.860  12.715  1.00  6.24           N  
ATOM   1642  CA  PHE A 200      22.152  38.702  12.030  1.00  5.50           C  
ATOM   1643  C   PHE A 200      23.615  38.409  12.353  1.00  4.32           C  
ATOM   1644  O   PHE A 200      24.512  38.739  11.575  1.00  2.00           O  
ATOM   1645  CB  PHE A 200      21.821  40.165  12.248  1.00  3.65           C  
ATOM   1646  CG  PHE A 200      20.752  40.668  11.328  1.00  5.09           C  
ATOM   1647  CD1 PHE A 200      20.876  40.494   9.949  1.00  4.02           C  
ATOM   1648  CD2 PHE A 200      19.653  41.368  11.822  1.00  6.38           C  
ATOM   1649  CE1 PHE A 200      19.940  41.008   9.072  1.00  4.07           C  
ATOM   1650  CE2 PHE A 200      18.704  41.893  10.949  1.00  7.06           C  
ATOM   1651  CZ  PHE A 200      18.857  41.709   9.561  1.00  5.90           C  
ATOM   1652  H   PHE A 200      20.613  38.246  13.422  1.00 17.00           H  
ATOM   1653  N   PHE A 201      23.831  37.779  13.505  1.00  4.63           N  
ATOM   1654  CA  PHE A 201      25.154  37.376  13.969  1.00  4.45           C  
ATOM   1655  C   PHE A 201      25.603  36.216  13.098  1.00  4.39           C  
ATOM   1656  O   PHE A 201      26.688  36.236  12.533  1.00  6.88           O  
ATOM   1657  CB  PHE A 201      25.097  36.910  15.418  1.00  2.62           C  
ATOM   1658  CG  PHE A 201      26.433  36.803  16.053  1.00  4.79           C  
ATOM   1659  CD1 PHE A 201      27.319  35.796  15.670  1.00  5.41           C  
ATOM   1660  CD2 PHE A 201      26.827  37.722  17.026  1.00  4.36           C  
ATOM   1661  CE1 PHE A 201      28.596  35.700  16.252  1.00  6.11           C  
ATOM   1662  CE2 PHE A 201      28.096  37.648  17.617  1.00  4.57           C  
ATOM   1663  CZ  PHE A 201      28.985  36.636  17.233  1.00  5.92           C  
ATOM   1664  H   PHE A 201      23.076  37.572  14.095  1.00 17.00           H  
ATOM   1665  N   ALA A 202      24.742  35.218  12.970  1.00  3.12           N  
ATOM   1666  CA  ALA A 202      25.015  34.062  12.143  1.00  2.00           C  
ATOM   1667  C   ALA A 202      25.266  34.493  10.717  1.00  2.91           C  
ATOM   1668  O   ALA A 202      25.900  33.747   9.976  1.00  6.01           O  
ATOM   1669  CB  ALA A 202      23.867  33.102  12.189  1.00  2.00           C  
ATOM   1670  H   ALA A 202      23.880  35.271  13.436  1.00 17.00           H  
ATOM   1671  N   GLN A 203      24.794  35.684  10.330  1.00  2.00           N  
ATOM   1672  CA  GLN A 203      24.996  36.173   8.971  1.00  2.75           C  
ATOM   1673  C   GLN A 203      26.336  36.875   8.793  1.00  3.55           C  
ATOM   1674  O   GLN A 203      27.060  36.652   7.828  1.00  2.00           O  
ATOM   1675  CB  GLN A 203      23.881  37.121   8.541  1.00  2.30           C  
ATOM   1676  CG  GLN A 203      24.033  37.476   7.081  1.00  2.92           C  
ATOM   1677  CD  GLN A 203      23.156  38.593   6.623  1.00  2.47           C  
ATOM   1678  OE1 GLN A 203      22.877  38.710   5.434  1.00  4.64           O  
ATOM   1679  NE2 GLN A 203      22.735  39.440   7.540  1.00  2.00           N  
ATOM   1680  H   GLN A 203      24.270  36.211  10.961  1.00 17.00           H  
ATOM   1681 HE21 GLN A 203      22.132  40.129   7.196  1.00 17.00           H  
ATOM   1682 HE22 GLN A 203      23.003  39.357   8.474  1.00 17.00           H  
ATOM   1683  N   HIS A 204      26.611  37.781   9.713  1.00  5.61           N  
ATOM   1684  CA  HIS A 204      27.831  38.574   9.735  1.00  6.31           C  
ATOM   1685  C   HIS A 204      29.065  37.682   9.952  1.00  6.07           C  
ATOM   1686  O   HIS A 204      30.080  37.796   9.257  1.00  5.42           O  
ATOM   1687  CB  HIS A 204      27.660  39.616  10.854  1.00  7.76           C  
ATOM   1688  CG  HIS A 204      28.926  40.258  11.334  1.00  7.16           C  
ATOM   1689  ND1 HIS A 204      29.457  41.389  10.752  1.00  6.87           N  
ATOM   1690  CD2 HIS A 204      29.685  40.005  12.426  1.00  6.67           C  
ATOM   1691  CE1 HIS A 204      30.482  41.809  11.469  1.00  6.55           C  
ATOM   1692  NE2 HIS A 204      30.641  40.987  12.490  1.00  6.70           N  
ATOM   1693  H   HIS A 204      25.942  37.914  10.419  1.00 17.00           H  
ATOM   1694  HD1 HIS A 204      29.100  41.838   9.953  1.00 17.00           H  
ATOM   1695  HE2 HIS A 204      31.321  41.055  13.189  1.00 17.00           H  
ATOM   1696  N   PHE A 205      28.943  36.777  10.910  1.00  4.97           N  
ATOM   1697  CA  PHE A 205      29.992  35.842  11.295  1.00  4.68           C  
ATOM   1698  C   PHE A 205      30.412  34.922  10.166  1.00  2.91           C  
ATOM   1699  O   PHE A 205      31.562  34.874   9.771  1.00  2.01           O  
ATOM   1700  CB  PHE A 205      29.493  35.019  12.483  1.00  4.82           C  
ATOM   1701  CG  PHE A 205      30.397  33.905  12.875  1.00  6.83           C  
ATOM   1702  CD1 PHE A 205      31.662  34.158  13.385  1.00  7.28           C  
ATOM   1703  CD2 PHE A 205      29.966  32.590  12.766  1.00  7.78           C  
ATOM   1704  CE1 PHE A 205      32.485  33.097  13.786  1.00 10.12           C  
ATOM   1705  CE2 PHE A 205      30.787  31.514  13.168  1.00  7.65           C  
ATOM   1706  CZ  PHE A 205      32.037  31.759  13.675  1.00  7.72           C  
ATOM   1707  H   PHE A 205      28.083  36.725  11.371  1.00 17.00           H  
ATOM   1708  N   THR A 206      29.473  34.147   9.669  1.00  4.16           N  
ATOM   1709  CA  THR A 206      29.764  33.231   8.585  1.00  3.70           C  
ATOM   1710  C   THR A 206      30.141  33.979   7.313  1.00  2.23           C  
ATOM   1711  O   THR A 206      30.676  33.395   6.375  1.00  2.00           O  
ATOM   1712  CB  THR A 206      28.565  32.335   8.312  1.00  2.00           C  
ATOM   1713  OG1 THR A 206      27.420  33.134   8.014  1.00  2.00           O  
ATOM   1714  CG2 THR A 206      28.293  31.501   9.500  1.00  2.00           C  
ATOM   1715  H   THR A 206      28.553  34.180  10.008  1.00 17.00           H  
ATOM   1716  HG1 THR A 206      26.629  32.704   8.381  1.00 17.00           H  
ATOM   1717  N   HIS A 207      29.898  35.279   7.294  1.00  2.53           N  
ATOM   1718  CA  HIS A 207      30.217  36.038   6.108  1.00  5.16           C  
ATOM   1719  C   HIS A 207      31.662  36.454   5.909  1.00  5.10           C  
ATOM   1720  O   HIS A 207      31.978  37.214   5.009  1.00  5.59           O  
ATOM   1721  CB  HIS A 207      29.213  37.173   5.891  1.00  8.16           C  
ATOM   1722  CG  HIS A 207      27.956  36.719   5.207  1.00  8.39           C  
ATOM   1723  ND1 HIS A 207      27.314  35.548   5.549  1.00  7.32           N  
ATOM   1724  CD2 HIS A 207      27.300  37.203   4.126  1.00  7.27           C  
ATOM   1725  CE1 HIS A 207      26.329  35.323   4.703  1.00  7.04           C  
ATOM   1726  NE2 HIS A 207      26.298  36.312   3.830  1.00  6.63           N  
ATOM   1727  H   HIS A 207      29.503  35.733   8.063  1.00 17.00           H  
ATOM   1728  HD1 HIS A 207      27.523  34.988   6.335  1.00 17.00           H  
ATOM   1729  HE2 HIS A 207      25.640  36.383   3.102  1.00 17.00           H  
ATOM   1730  N   GLN A 208      32.547  35.959   6.767  1.00  6.04           N  
ATOM   1731  CA  GLN A 208      33.959  36.226   6.601  1.00  2.10           C  
ATOM   1732  C   GLN A 208      34.413  35.039   5.827  1.00  2.00           C  
ATOM   1733  O   GLN A 208      35.037  35.201   4.812  1.00  4.37           O  
ATOM   1734  CB  GLN A 208      34.711  36.371   7.920  1.00  2.00           C  
ATOM   1735  CG  GLN A 208      34.768  35.175   8.817  1.00  2.00           C  
ATOM   1736  CD  GLN A 208      35.205  35.568  10.213  1.00  2.73           C  
ATOM   1737  OE1 GLN A 208      35.603  36.708  10.439  1.00  3.14           O  
ATOM   1738  NE2 GLN A 208      35.108  34.646  11.160  1.00  2.08           N  
ATOM   1739  H   GLN A 208      32.225  35.428   7.521  1.00 17.00           H  
ATOM   1740 HE21 GLN A 208      35.329  34.888  12.082  1.00 17.00           H  
ATOM   1741 HE22 GLN A 208      34.789  33.758  10.902  1.00 17.00           H  
ATOM   1742  N   PHE A 209      34.025  33.839   6.242  1.00  3.74           N  
ATOM   1743  CA  PHE A 209      34.446  32.663   5.482  1.00  5.26           C  
ATOM   1744  C   PHE A 209      33.667  32.441   4.224  1.00  4.43           C  
ATOM   1745  O   PHE A 209      34.245  32.059   3.218  1.00  6.01           O  
ATOM   1746  CB  PHE A 209      34.525  31.363   6.282  1.00  7.37           C  
ATOM   1747  CG  PHE A 209      33.729  31.342   7.548  1.00  5.92           C  
ATOM   1748  CD1 PHE A 209      34.135  32.057   8.672  1.00  2.98           C  
ATOM   1749  CD2 PHE A 209      32.656  30.480   7.661  1.00  9.32           C  
ATOM   1750  CE1 PHE A 209      33.492  31.903   9.890  1.00  6.15           C  
ATOM   1751  CE2 PHE A 209      32.000  30.319   8.889  1.00 12.08           C  
ATOM   1752  CZ  PHE A 209      32.426  31.034  10.007  1.00  8.44           C  
ATOM   1753  H   PHE A 209      33.433  33.751   7.007  1.00 17.00           H  
ATOM   1754  N   PHE A 210      32.355  32.628   4.280  1.00  4.71           N  
ATOM   1755  CA  PHE A 210      31.529  32.497   3.077  1.00  3.75           C  
ATOM   1756  C   PHE A 210      31.690  33.812   2.320  1.00  2.59           C  
ATOM   1757  O   PHE A 210      31.469  34.884   2.887  1.00  3.97           O  
ATOM   1758  CB  PHE A 210      30.079  32.253   3.463  1.00  3.38           C  
ATOM   1759  CG  PHE A 210      29.879  30.990   4.241  1.00  7.50           C  
ATOM   1760  CD1 PHE A 210      30.369  29.767   3.762  1.00  8.52           C  
ATOM   1761  CD2 PHE A 210      29.229  31.007   5.464  1.00  7.87           C  
ATOM   1762  CE1 PHE A 210      30.211  28.602   4.500  1.00  6.69           C  
ATOM   1763  CE2 PHE A 210      29.069  29.832   6.202  1.00  8.19           C  
ATOM   1764  CZ  PHE A 210      29.560  28.638   5.718  1.00  7.15           C  
ATOM   1765  H   PHE A 210      31.930  32.896   5.112  1.00 17.00           H  
ATOM   1766  N   LYS A 211      32.119  33.741   1.070  1.00  2.00           N  
ATOM   1767  CA  LYS A 211      32.352  34.948   0.296  1.00  2.00           C  
ATOM   1768  C   LYS A 211      32.436  34.665  -1.188  1.00  2.00           C  
ATOM   1769  O   LYS A 211      33.095  35.385  -1.913  1.00  2.00           O  
ATOM   1770  CB  LYS A 211      33.672  35.602   0.743  1.00  2.41           C  
ATOM   1771  CG  LYS A 211      33.575  36.573   1.905  1.00  2.00           C  
ATOM   1772  CD  LYS A 211      34.928  37.030   2.387  1.00  2.55           C  
ATOM   1773  CE  LYS A 211      35.638  37.928   1.399  1.00  2.85           C  
ATOM   1774  NZ  LYS A 211      36.668  38.774   2.091  1.00  2.01           N  
ATOM   1775  H   LYS A 211      32.279  32.873   0.646  1.00 17.00           H  
ATOM   1776  HZ1 LYS A 211      37.370  38.164   2.559  1.00 17.00           H  
ATOM   1777  HZ2 LYS A 211      37.148  39.314   1.349  1.00 17.00           H  
ATOM   1778  HZ3 LYS A 211      36.224  39.408   2.784  1.00 17.00           H  
ATOM   1779  N   THR A 212      31.758  33.628  -1.644  1.00  2.00           N  
ATOM   1780  CA  THR A 212      31.803  33.228  -3.040  1.00  2.00           C  
ATOM   1781  C   THR A 212      32.182  34.254  -4.083  1.00  2.28           C  
ATOM   1782  O   THR A 212      31.622  35.332  -4.168  1.00  3.04           O  
ATOM   1783  CB  THR A 212      30.515  32.519  -3.435  1.00  3.04           C  
ATOM   1784  OG1 THR A 212      30.338  31.383  -2.564  1.00  6.04           O  
ATOM   1785  CG2 THR A 212      30.522  32.079  -4.917  1.00  2.00           C  
ATOM   1786  H   THR A 212      31.180  33.136  -1.028  1.00 17.00           H  
ATOM   1787  HG1 THR A 212      29.565  31.636  -2.026  1.00 17.00           H  
ATOM   1788  N   ASP A 213      33.225  33.911  -4.817  1.00  5.67           N  
ATOM   1789  CA  ASP A 213      33.760  34.701  -5.911  1.00 10.03           C  
ATOM   1790  C   ASP A 213      32.928  34.261  -7.117  1.00 10.09           C  
ATOM   1791  O   ASP A 213      33.287  33.337  -7.832  1.00  8.83           O  
ATOM   1792  CB  ASP A 213      35.266  34.364  -6.072  1.00 13.48           C  
ATOM   1793  CG  ASP A 213      35.864  34.784  -7.419  1.00 13.29           C  
ATOM   1794  OD1 ASP A 213      35.276  35.579  -8.160  1.00 13.04           O  
ATOM   1795  OD2 ASP A 213      36.958  34.291  -7.726  1.00 14.57           O  
ATOM   1796  H   ASP A 213      33.678  33.092  -4.597  1.00 17.00           H  
ATOM   1797  N   HIS A 214      31.792  34.920  -7.303  1.00  9.74           N  
ATOM   1798  CA  HIS A 214      30.901  34.604  -8.396  1.00  9.64           C  
ATOM   1799  C   HIS A 214      31.549  34.916  -9.737  1.00 10.07           C  
ATOM   1800  O   HIS A 214      31.286  34.240 -10.719  1.00 11.86           O  
ATOM   1801  CB  HIS A 214      29.608  35.382  -8.264  1.00 11.88           C  
ATOM   1802  CG  HIS A 214      29.026  35.366  -6.888  1.00 16.06           C  
ATOM   1803  ND1 HIS A 214      28.983  36.487  -6.082  1.00 15.74           N  
ATOM   1804  CD2 HIS A 214      28.423  34.375  -6.185  1.00 21.07           C  
ATOM   1805  CE1 HIS A 214      28.372  36.189  -4.945  1.00 19.58           C  
ATOM   1806  NE2 HIS A 214      28.022  34.914  -4.980  1.00 21.15           N  
ATOM   1807  H   HIS A 214      31.604  35.609  -6.633  1.00 17.00           H  
ATOM   1808  HD1 HIS A 214      29.337  37.384  -6.281  1.00 17.00           H  
ATOM   1809  HE2 HIS A 214      27.547  34.427  -4.258  1.00 17.00           H  
ATOM   1810  N   LYS A 215      32.375  35.952  -9.800  1.00 11.74           N  
ATOM   1811  CA  LYS A 215      33.027  36.277 -11.064  1.00 13.16           C  
ATOM   1812  C   LYS A 215      33.737  35.020 -11.641  1.00 13.28           C  
ATOM   1813  O   LYS A 215      33.760  34.809 -12.859  1.00 11.79           O  
ATOM   1814  CB  LYS A 215      34.019  37.444 -10.874  1.00 14.42           C  
ATOM   1815  CG  LYS A 215      35.528  37.036 -10.723  1.00 16.52           C  
ATOM   1816  CD  LYS A 215      36.473  38.213 -10.358  1.00 16.45           C  
ATOM   1817  CE  LYS A 215      36.006  39.015  -9.097  1.00 13.84           C  
ATOM   1818  NZ  LYS A 215      36.579  40.394  -8.949  1.00  3.70           N  
ATOM   1819  H   LYS A 215      32.558  36.494  -9.012  1.00 17.00           H  
ATOM   1820  HZ1 LYS A 215      36.293  40.927  -9.797  1.00 17.00           H  
ATOM   1821  HZ2 LYS A 215      36.186  40.860  -8.106  1.00 17.00           H  
ATOM   1822  HZ3 LYS A 215      37.616  40.370  -8.890  1.00 17.00           H  
ATOM   1823  N   ARG A 216      34.320  34.207 -10.750  1.00 11.53           N  
ATOM   1824  CA  ARG A 216      35.015  32.977 -11.130  1.00  9.85           C  
ATOM   1825  C   ARG A 216      33.945  31.885 -11.187  1.00  7.84           C  
ATOM   1826  O   ARG A 216      34.035  30.942 -11.972  1.00  5.48           O  
ATOM   1827  CB  ARG A 216      36.047  32.612 -10.063  1.00 12.65           C  
ATOM   1828  CG  ARG A 216      37.468  32.387 -10.537  1.00 14.39           C  
ATOM   1829  CD  ARG A 216      38.240  33.687 -10.533  1.00 18.65           C  
ATOM   1830  NE  ARG A 216      39.660  33.436 -10.351  1.00 17.58           N  
ATOM   1831  CZ  ARG A 216      40.255  33.388  -9.172  1.00 18.77           C  
ATOM   1832  NH1 ARG A 216      39.558  33.599  -8.063  1.00 18.68           N  
ATOM   1833  NH2 ARG A 216      41.525  33.013  -9.101  1.00 21.42           N  
ATOM   1834  H   ARG A 216      34.272  34.408  -9.799  1.00 17.00           H  
ATOM   1835  HE  ARG A 216      40.207  33.294 -11.151  1.00 17.00           H  
ATOM   1836 HH11 ARG A 216      38.592  33.775  -8.130  1.00 17.00           H  
ATOM   1837 HH12 ARG A 216      40.007  33.558  -7.170  1.00 17.00           H  
ATOM   1838 HH21 ARG A 216      42.019  32.777  -9.937  1.00 17.00           H  
ATOM   1839 HH22 ARG A 216      41.984  32.970  -8.214  1.00 17.00           H  
ATOM   1840  N   GLY A 217      32.984  31.990 -10.273  1.00  7.68           N  
ATOM   1841  CA  GLY A 217      31.878  31.060 -10.200  1.00  5.23           C  
ATOM   1842  C   GLY A 217      31.657  30.528  -8.801  1.00  5.19           C  
ATOM   1843  O   GLY A 217      32.352  30.940  -7.863  1.00  3.19           O  
ATOM   1844  H   GLY A 217      33.030  32.679  -9.591  1.00 17.00           H  
ATOM   1845  N   PRO A 218      30.587  29.722  -8.604  1.00  6.98           N  
ATOM   1846  CA  PRO A 218      30.298  29.134  -7.295  1.00  6.14           C  
ATOM   1847  C   PRO A 218      31.345  28.029  -7.148  1.00  8.99           C  
ATOM   1848  O   PRO A 218      31.691  27.313  -8.120  1.00  9.90           O  
ATOM   1849  CB  PRO A 218      28.910  28.565  -7.482  1.00  2.01           C  
ATOM   1850  CG  PRO A 218      28.883  28.188  -8.908  1.00  5.27           C  
ATOM   1851  CD  PRO A 218      29.539  29.361  -9.578  1.00  6.79           C  
ATOM   1852  N   GLY A 219      31.898  27.908  -5.956  1.00 11.19           N  
ATOM   1853  CA  GLY A 219      32.938  26.908  -5.754  1.00 12.58           C  
ATOM   1854  C   GLY A 219      34.258  27.633  -5.587  1.00 10.91           C  
ATOM   1855  O   GLY A 219      35.251  27.046  -5.139  1.00 11.69           O  
ATOM   1856  H   GLY A 219      31.641  28.489  -5.213  1.00 17.00           H  
ATOM   1857  N   PHE A 220      34.226  28.925  -5.922  1.00  8.49           N  
ATOM   1858  CA  PHE A 220      35.353  29.837  -5.837  1.00  3.56           C  
ATOM   1859  C   PHE A 220      35.086  30.803  -4.699  1.00  3.35           C  
ATOM   1860  O   PHE A 220      34.019  31.380  -4.608  1.00  5.38           O  
ATOM   1861  CB  PHE A 220      35.489  30.607  -7.142  1.00  2.17           C  
ATOM   1862  CG  PHE A 220      36.161  29.834  -8.223  1.00  2.00           C  
ATOM   1863  CD1 PHE A 220      37.507  29.551  -8.132  1.00  4.01           C  
ATOM   1864  CD2 PHE A 220      35.461  29.403  -9.335  1.00  2.00           C  
ATOM   1865  CE1 PHE A 220      38.149  28.850  -9.134  1.00  6.84           C  
ATOM   1866  CE2 PHE A 220      36.082  28.708 -10.341  1.00  2.00           C  
ATOM   1867  CZ  PHE A 220      37.425  28.426 -10.249  1.00  4.73           C  
ATOM   1868  H   PHE A 220      33.413  29.345  -6.264  1.00 17.00           H  
ATOM   1869  N   THR A 221      36.052  30.982  -3.823  1.00  2.00           N  
ATOM   1870  CA  THR A 221      35.870  31.865  -2.697  1.00  2.00           C  
ATOM   1871  C   THR A 221      36.782  33.056  -2.837  1.00  3.29           C  
ATOM   1872  O   THR A 221      37.503  33.164  -3.838  1.00  3.15           O  
ATOM   1873  CB  THR A 221      36.169  31.127  -1.380  1.00  3.11           C  
ATOM   1874  OG1 THR A 221      36.132  32.037  -0.267  1.00  2.00           O  
ATOM   1875  CG2 THR A 221      37.524  30.445  -1.450  1.00  3.74           C  
ATOM   1876  H   THR A 221      36.919  30.555  -3.963  1.00 17.00           H  
ATOM   1877  HG1 THR A 221      36.104  31.512   0.552  1.00 17.00           H  
ATOM   1878  N   ARG A 222      36.670  33.970  -1.863  1.00  4.97           N  
ATOM   1879  CA  ARG A 222      37.452  35.196  -1.755  1.00  5.99           C  
ATOM   1880  C   ARG A 222      37.894  35.274  -0.308  1.00  6.40           C  
ATOM   1881  O   ARG A 222      38.550  36.234   0.102  1.00  9.81           O  
ATOM   1882  CB  ARG A 222      36.615  36.446  -2.048  1.00  8.40           C  
ATOM   1883  CG  ARG A 222      35.821  36.431  -3.315  1.00 12.23           C  
ATOM   1884  CD  ARG A 222      34.992  37.699  -3.426  1.00 18.90           C  
ATOM   1885  NE  ARG A 222      35.755  38.831  -3.944  1.00 26.45           N  
ATOM   1886  CZ  ARG A 222      36.347  38.854  -5.145  1.00 31.19           C  
ATOM   1887  NH1 ARG A 222      36.270  37.794  -5.962  1.00 30.27           N  
ATOM   1888  NH2 ARG A 222      37.020  39.944  -5.536  1.00 31.23           N  
ATOM   1889  H   ARG A 222      35.988  33.792  -1.186  1.00 17.00           H  
ATOM   1890  HE  ARG A 222      35.842  39.625  -3.378  1.00 17.00           H  
ATOM   1891 HH11 ARG A 222      35.760  36.978  -5.694  1.00 17.00           H  
ATOM   1892 HH12 ARG A 222      36.715  37.823  -6.857  1.00 17.00           H  
ATOM   1893 HH21 ARG A 222      37.078  40.741  -4.935  1.00 17.00           H  
ATOM   1894 HH22 ARG A 222      37.461  39.957  -6.433  1.00 17.00           H  
ATOM   1895  N   GLY A 223      37.421  34.339   0.500  1.00  5.60           N  
ATOM   1896  CA  GLY A 223      37.824  34.305   1.896  1.00  6.57           C  
ATOM   1897  C   GLY A 223      39.008  33.347   1.931  1.00  7.75           C  
ATOM   1898  O   GLY A 223      38.953  32.271   2.564  1.00  8.48           O  
ATOM   1899  H   GLY A 223      36.799  33.669   0.183  1.00 17.00           H  
ATOM   1900  N   LEU A 224      40.063  33.724   1.197  1.00  6.40           N  
ATOM   1901  CA  LEU A 224      41.294  32.943   1.060  1.00  3.94           C  
ATOM   1902  C   LEU A 224      41.886  32.471   2.347  1.00  2.01           C  
ATOM   1903  O   LEU A 224      42.538  31.448   2.382  1.00  3.95           O  
ATOM   1904  CB  LEU A 224      42.327  33.696   0.257  1.00  2.00           C  
ATOM   1905  CG  LEU A 224      41.894  33.726  -1.198  1.00  2.01           C  
ATOM   1906  CD1 LEU A 224      42.706  34.722  -1.997  1.00  2.01           C  
ATOM   1907  CD2 LEU A 224      42.020  32.343  -1.724  1.00  2.00           C  
ATOM   1908  H   LEU A 224      40.014  34.588   0.732  1.00 17.00           H  
ATOM   1909  N   GLY A 225      41.639  33.194   3.418  1.00  2.95           N  
ATOM   1910  CA  GLY A 225      42.128  32.757   4.704  1.00  2.00           C  
ATOM   1911  C   GLY A 225      41.144  31.760   5.293  1.00  2.79           C  
ATOM   1912  O   GLY A 225      40.824  31.881   6.465  1.00  5.21           O  
ATOM   1913  H   GLY A 225      41.133  34.025   3.356  1.00 17.00           H  
ATOM   1914  N   HIS A 226      40.640  30.828   4.472  1.00  2.00           N  
ATOM   1915  CA  HIS A 226      39.678  29.780   4.864  1.00  2.00           C  
ATOM   1916  C   HIS A 226      39.518  29.635   6.375  1.00  2.00           C  
ATOM   1917  O   HIS A 226      40.110  28.751   6.988  1.00  2.00           O  
ATOM   1918  CB  HIS A 226      40.092  28.420   4.290  1.00  2.00           C  
ATOM   1919  CG  HIS A 226      40.020  28.328   2.800  1.00  2.00           C  
ATOM   1920  ND1 HIS A 226      39.307  27.348   2.151  1.00  2.00           N  
ATOM   1921  CD2 HIS A 226      40.564  29.096   1.829  1.00  3.09           C  
ATOM   1922  CE1 HIS A 226      39.407  27.520   0.845  1.00  2.00           C  
ATOM   1923  NE2 HIS A 226      40.165  28.574   0.624  1.00  2.00           N  
ATOM   1924  H   HIS A 226      40.964  30.832   3.559  1.00 17.00           H  
ATOM   1925  HD1 HIS A 226      38.768  26.628   2.518  1.00 17.00           H  
ATOM   1926  HE2 HIS A 226      40.399  28.935  -0.262  1.00 17.00           H  
ATOM   1927  N   GLY A 227      38.747  30.526   6.984  1.00  2.94           N  
ATOM   1928  CA  GLY A 227      38.545  30.454   8.420  1.00  3.20           C  
ATOM   1929  C   GLY A 227      38.227  31.772   9.107  1.00  2.12           C  
ATOM   1930  O   GLY A 227      38.144  32.822   8.468  1.00  2.00           O  
ATOM   1931  H   GLY A 227      38.366  31.284   6.495  1.00 17.00           H  
ATOM   1932  N   VAL A 228      38.092  31.690  10.430  1.00  2.00           N  
ATOM   1933  CA  VAL A 228      37.763  32.821  11.283  1.00  2.00           C  
ATOM   1934  C   VAL A 228      38.914  33.803  11.369  1.00  2.26           C  
ATOM   1935  O   VAL A 228      39.510  33.996  12.423  1.00  2.93           O  
ATOM   1936  CB  VAL A 228      37.384  32.316  12.679  1.00  2.00           C  
ATOM   1937  CG1 VAL A 228      36.815  33.412  13.528  1.00  2.00           C  
ATOM   1938  CG2 VAL A 228      36.379  31.217  12.538  1.00  3.04           C  
ATOM   1939  H   VAL A 228      38.244  30.813  10.835  1.00 17.00           H  
ATOM   1940  N   ASP A 229      39.223  34.440  10.248  1.00  3.63           N  
ATOM   1941  CA  ASP A 229      40.323  35.403  10.190  1.00  4.03           C  
ATOM   1942  C   ASP A 229      39.880  36.836  10.429  1.00  4.00           C  
ATOM   1943  O   ASP A 229      40.614  37.755  10.128  1.00  6.69           O  
ATOM   1944  CB  ASP A 229      41.039  35.316   8.831  1.00  5.56           C  
ATOM   1945  CG  ASP A 229      40.132  35.687   7.638  1.00  9.14           C  
ATOM   1946  OD1 ASP A 229      39.024  36.228   7.840  1.00  8.76           O  
ATOM   1947  OD2 ASP A 229      40.538  35.434   6.476  1.00 11.13           O  
ATOM   1948  H   ASP A 229      38.719  34.271   9.432  1.00 17.00           H  
ATOM   1949  N   LEU A 230      38.637  37.026  10.862  1.00  4.80           N  
ATOM   1950  CA  LEU A 230      38.051  38.354  11.116  1.00  2.00           C  
ATOM   1951  C   LEU A 230      38.323  39.373  10.030  1.00  2.00           C  
ATOM   1952  O   LEU A 230      38.299  40.566  10.279  1.00  2.00           O  
ATOM   1953  CB  LEU A 230      38.449  38.879  12.481  1.00  2.02           C  
ATOM   1954  CG  LEU A 230      37.780  38.174  13.677  1.00  4.72           C  
ATOM   1955  CD1 LEU A 230      36.612  39.023  14.199  1.00  7.57           C  
ATOM   1956  CD2 LEU A 230      37.293  36.753  13.349  1.00  4.47           C  
ATOM   1957  H   LEU A 230      38.083  36.240  11.024  1.00 17.00           H  
ATOM   1958  N   ASN A 231      38.467  38.866   8.802  1.00  2.93           N  
ATOM   1959  CA  ASN A 231      38.721  39.660   7.604  1.00  2.00           C  
ATOM   1960  C   ASN A 231      37.597  40.621   7.353  1.00  2.00           C  
ATOM   1961  O   ASN A 231      37.800  41.664   6.753  1.00  2.00           O  
ATOM   1962  CB  ASN A 231      38.911  38.742   6.374  1.00  3.72           C  
ATOM   1963  CG  ASN A 231      37.668  38.647   5.443  1.00  2.02           C  
ATOM   1964  OD1 ASN A 231      37.232  39.632   4.847  1.00  2.02           O  
ATOM   1965  ND2 ASN A 231      37.180  37.440   5.253  1.00  2.05           N  
ATOM   1966  H   ASN A 231      38.407  37.902   8.734  1.00 17.00           H  
ATOM   1967 HD21 ASN A 231      36.406  37.367   4.647  1.00 17.00           H  
ATOM   1968 HD22 ASN A 231      37.593  36.673   5.690  1.00 17.00           H  
ATOM   1969  N   HIS A 232      36.404  40.224   7.799  1.00  3.24           N  
ATOM   1970  CA  HIS A 232      35.185  40.991   7.637  1.00  2.06           C  
ATOM   1971  C   HIS A 232      35.243  42.336   8.328  1.00  2.02           C  
ATOM   1972  O   HIS A 232      34.688  43.316   7.839  1.00  2.27           O  
ATOM   1973  CB  HIS A 232      33.949  40.158   8.024  1.00  2.01           C  
ATOM   1974  CG  HIS A 232      33.934  39.681   9.438  1.00  2.48           C  
ATOM   1975  ND1 HIS A 232      34.265  40.485  10.511  1.00  5.99           N  
ATOM   1976  CD2 HIS A 232      33.563  38.492   9.965  1.00  2.00           C  
ATOM   1977  CE1 HIS A 232      34.099  39.809  11.639  1.00  2.24           C  
ATOM   1978  NE2 HIS A 232      33.672  38.597  11.334  1.00  2.00           N  
ATOM   1979  H   HIS A 232      36.371  39.348   8.221  1.00 17.00           H  
ATOM   1980  HD1 HIS A 232      34.524  41.431  10.486  1.00 17.00           H  
ATOM   1981  HE2 HIS A 232      33.542  37.842  11.950  1.00 17.00           H  
ATOM   1982  N   ILE A 233      35.950  42.393   9.443  1.00  2.02           N  
ATOM   1983  CA  ILE A 233      36.121  43.662  10.149  1.00  3.60           C  
ATOM   1984  C   ILE A 233      37.343  44.385   9.545  1.00  4.90           C  
ATOM   1985  O   ILE A 233      37.272  45.564   9.214  1.00  6.38           O  
ATOM   1986  CB  ILE A 233      36.442  43.467  11.643  1.00  2.00           C  
ATOM   1987  CG1 ILE A 233      35.255  42.890  12.395  1.00  2.00           C  
ATOM   1988  CG2 ILE A 233      36.951  44.756  12.258  1.00  2.00           C  
ATOM   1989  CD1 ILE A 233      35.626  42.381  13.770  1.00  2.05           C  
ATOM   1990  H   ILE A 233      36.451  41.606   9.742  1.00 17.00           H  
ATOM   1991  N   TYR A 234      38.429  43.635   9.335  1.00  4.53           N  
ATOM   1992  CA  TYR A 234      39.687  44.181   8.856  1.00  3.69           C  
ATOM   1993  C   TYR A 234      40.056  44.285   7.383  1.00  5.60           C  
ATOM   1994  O   TYR A 234      41.217  44.536   7.058  1.00  6.74           O  
ATOM   1995  CB  TYR A 234      40.804  43.483   9.597  1.00  2.37           C  
ATOM   1996  CG  TYR A 234      40.692  43.610  11.082  1.00  2.00           C  
ATOM   1997  CD1 TYR A 234      41.002  44.795  11.729  1.00  2.00           C  
ATOM   1998  CD2 TYR A 234      40.363  42.527  11.844  1.00  2.00           C  
ATOM   1999  CE1 TYR A 234      41.009  44.877  13.096  1.00  2.00           C  
ATOM   2000  CE2 TYR A 234      40.359  42.597  13.199  1.00  2.00           C  
ATOM   2001  CZ  TYR A 234      40.691  43.765  13.820  1.00  2.00           C  
ATOM   2002  OH  TYR A 234      40.767  43.753  15.183  1.00  2.54           O  
ATOM   2003  H   TYR A 234      38.397  42.673   9.504  1.00 17.00           H  
ATOM   2004  HH  TYR A 234      40.563  42.839  15.434  1.00 17.00           H  
ATOM   2005  N   GLY A 235      39.095  44.187   6.485  1.00  7.80           N  
ATOM   2006  CA  GLY A 235      39.439  44.278   5.074  1.00 10.54           C  
ATOM   2007  C   GLY A 235      39.962  42.948   4.594  1.00 10.74           C  
ATOM   2008  O   GLY A 235      40.685  42.260   5.315  1.00 11.16           O  
ATOM   2009  H   GLY A 235      38.173  44.001   6.750  1.00 17.00           H  
ATOM   2010  N   GLU A 236      39.623  42.590   3.366  1.00 13.39           N  
ATOM   2011  CA  GLU A 236      40.060  41.292   2.802  1.00 16.86           C  
ATOM   2012  C   GLU A 236      41.565  41.166   2.509  1.00 14.73           C  
ATOM   2013  O   GLU A 236      42.018  40.088   2.123  1.00 15.04           O  
ATOM   2014  CB  GLU A 236      39.298  40.957   1.485  1.00 20.98           C  
ATOM   2015  CG  GLU A 236      37.843  41.436   1.380  1.00 23.90           C  
ATOM   2016  CD  GLU A 236      37.731  42.903   1.002  1.00 26.51           C  
ATOM   2017  OE1 GLU A 236      38.475  43.348   0.079  1.00 26.27           O  
ATOM   2018  OE2 GLU A 236      36.897  43.599   1.638  1.00 27.21           O  
ATOM   2019  H   GLU A 236      39.046  43.192   2.865  1.00 17.00           H  
ATOM   2020  N   THR A 237      42.316  42.261   2.651  1.00 10.73           N  
ATOM   2021  CA  THR A 237      43.724  42.249   2.322  1.00  7.76           C  
ATOM   2022  C   THR A 237      44.582  42.916   3.372  1.00  7.58           C  
ATOM   2023  O   THR A 237      44.331  42.774   4.563  1.00  9.61           O  
ATOM   2024  CB  THR A 237      43.964  42.986   1.001  1.00  7.43           C  
ATOM   2025  OG1 THR A 237      43.445  44.311   1.116  1.00  6.34           O  
ATOM   2026  CG2 THR A 237      43.305  42.293  -0.154  1.00  5.60           C  
ATOM   2027  H   THR A 237      41.937  43.054   3.067  1.00 17.00           H  
ATOM   2028  HG1 THR A 237      42.495  44.232   0.941  1.00 17.00           H  
ATOM   2029  N   LEU A 238      45.652  43.569   2.904  1.00  7.06           N  
ATOM   2030  CA  LEU A 238      46.610  44.302   3.725  1.00  4.70           C  
ATOM   2031  C   LEU A 238      46.384  45.719   3.269  1.00  2.00           C  
ATOM   2032  O   LEU A 238      46.147  46.624   4.080  1.00  2.00           O  
ATOM   2033  CB  LEU A 238      48.034  43.835   3.394  1.00  2.00           C  
ATOM   2034  CG  LEU A 238      49.280  44.262   4.168  1.00  2.46           C  
ATOM   2035  CD1 LEU A 238      50.105  45.191   3.286  1.00  6.42           C  
ATOM   2036  CD2 LEU A 238      48.946  44.910   5.516  1.00  3.28           C  
ATOM   2037  H   LEU A 238      45.904  43.536   1.969  1.00 17.00           H  
ATOM   2038  N   ASP A 239      46.313  45.860   1.949  1.00  2.00           N  
ATOM   2039  CA  ASP A 239      46.108  47.153   1.300  1.00  6.88           C  
ATOM   2040  C   ASP A 239      44.845  47.831   1.840  1.00  8.78           C  
ATOM   2041  O   ASP A 239      44.875  49.003   2.243  1.00  8.23           O  
ATOM   2042  CB  ASP A 239      45.988  46.942  -0.220  1.00  8.16           C  
ATOM   2043  CG  ASP A 239      46.148  48.243  -1.028  1.00 12.92           C  
ATOM   2044  OD1 ASP A 239      45.319  49.201  -0.850  1.00 15.40           O  
ATOM   2045  OD2 ASP A 239      47.101  48.291  -1.865  1.00 11.72           O  
ATOM   2046  H   ASP A 239      46.419  45.082   1.375  1.00 17.00           H  
ATOM   2047  N   ARG A 240      43.762  47.048   1.891  1.00  9.49           N  
ATOM   2048  CA  ARG A 240      42.451  47.504   2.349  1.00  6.34           C  
ATOM   2049  C   ARG A 240      42.422  47.698   3.840  1.00  4.64           C  
ATOM   2050  O   ARG A 240      41.759  48.592   4.355  1.00  4.54           O  
ATOM   2051  CB  ARG A 240      41.376  46.494   1.948  1.00  7.67           C  
ATOM   2052  CG  ARG A 240      40.015  46.766   2.571  1.00  6.28           C  
ATOM   2053  CD  ARG A 240      38.924  45.993   1.874  1.00  6.36           C  
ATOM   2054  NE  ARG A 240      37.615  46.294   2.442  1.00  5.61           N  
ATOM   2055  CZ  ARG A 240      36.517  46.507   1.730  1.00  3.60           C  
ATOM   2056  NH1 ARG A 240      36.550  46.441   0.413  1.00  2.03           N  
ATOM   2057  NH2 ARG A 240      35.402  46.870   2.344  1.00  3.99           N  
ATOM   2058  H   ARG A 240      43.865  46.128   1.584  1.00 17.00           H  
ATOM   2059  HE  ARG A 240      37.543  46.341   3.418  1.00 17.00           H  
ATOM   2060 HH11 ARG A 240      37.402  46.232  -0.065  1.00 17.00           H  
ATOM   2061 HH12 ARG A 240      35.711  46.607  -0.107  1.00 17.00           H  
ATOM   2062 HH21 ARG A 240      35.397  46.986   3.337  1.00 17.00           H  
ATOM   2063 HH22 ARG A 240      34.564  47.037   1.821  1.00 17.00           H  
ATOM   2064  N   GLN A 241      43.097  46.800   4.529  1.00  2.34           N  
ATOM   2065  CA  GLN A 241      43.181  46.850   5.972  1.00  3.09           C  
ATOM   2066  C   GLN A 241      43.872  48.184   6.362  1.00  3.20           C  
ATOM   2067  O   GLN A 241      43.568  48.810   7.389  1.00  2.02           O  
ATOM   2068  CB  GLN A 241      43.966  45.613   6.438  1.00  2.00           C  
ATOM   2069  CG  GLN A 241      44.314  45.555   7.887  1.00  2.01           C  
ATOM   2070  CD  GLN A 241      45.792  45.711   8.121  1.00  3.61           C  
ATOM   2071  OE1 GLN A 241      46.527  46.300   7.308  1.00  5.13           O  
ATOM   2072  NE2 GLN A 241      46.249  45.177   9.234  1.00  3.24           N  
ATOM   2073  H   GLN A 241      43.565  46.078   4.076  1.00 17.00           H  
ATOM   2074 HE21 GLN A 241      47.187  45.290   9.474  1.00 17.00           H  
ATOM   2075 HE22 GLN A 241      45.574  44.688   9.737  1.00 17.00           H  
ATOM   2076  N   HIS A 242      44.797  48.620   5.525  1.00  3.18           N  
ATOM   2077  CA  HIS A 242      45.488  49.856   5.801  1.00  7.73           C  
ATOM   2078  C   HIS A 242      44.538  51.039   5.630  1.00  8.30           C  
ATOM   2079  O   HIS A 242      44.523  51.952   6.468  1.00  7.87           O  
ATOM   2080  CB  HIS A 242      46.727  50.012   4.896  1.00 10.12           C  
ATOM   2081  CG  HIS A 242      47.928  49.217   5.346  1.00  8.62           C  
ATOM   2082  ND1 HIS A 242      48.025  48.642   6.596  1.00  7.89           N  
ATOM   2083  CD2 HIS A 242      49.054  48.861   4.684  1.00  4.03           C  
ATOM   2084  CE1 HIS A 242      49.149  47.958   6.683  1.00  2.60           C  
ATOM   2085  NE2 HIS A 242      49.790  48.074   5.536  1.00  3.72           N  
ATOM   2086  H   HIS A 242      45.013  48.085   4.733  1.00 17.00           H  
ATOM   2087  HD1 HIS A 242      47.336  48.643   7.299  1.00 17.00           H  
ATOM   2088  HE2 HIS A 242      50.649  47.651   5.327  1.00 17.00           H  
ATOM   2089  N   LYS A 243      43.701  50.980   4.584  1.00 11.96           N  
ATOM   2090  CA  LYS A 243      42.705  52.038   4.261  1.00 11.85           C  
ATOM   2091  C   LYS A 243      41.529  52.173   5.229  1.00  8.46           C  
ATOM   2092  O   LYS A 243      40.586  52.916   4.959  1.00  6.08           O  
ATOM   2093  CB  LYS A 243      42.146  51.864   2.844  1.00 12.53           C  
ATOM   2094  CG  LYS A 243      43.172  52.004   1.738  1.00 13.56           C  
ATOM   2095  CD  LYS A 243      42.479  52.255   0.410  1.00 16.30           C  
ATOM   2096  CE  LYS A 243      41.666  51.064  -0.035  1.00 16.84           C  
ATOM   2097  NZ  LYS A 243      40.900  51.442  -1.259  1.00 13.17           N  
ATOM   2098  H   LYS A 243      43.728  50.197   3.995  1.00 17.00           H  
ATOM   2099  HZ1 LYS A 243      40.280  52.243  -1.035  1.00 17.00           H  
ATOM   2100  HZ2 LYS A 243      41.557  51.721  -2.016  1.00 17.00           H  
ATOM   2101  HZ3 LYS A 243      40.330  50.634  -1.581  1.00 17.00           H  
ATOM   2102  N   LEU A 244      41.612  51.467   6.351  1.00  7.51           N  
ATOM   2103  CA  LEU A 244      40.578  51.500   7.363  1.00  5.53           C  
ATOM   2104  C   LEU A 244      41.184  51.824   8.694  1.00  4.40           C  
ATOM   2105  O   LEU A 244      40.464  52.158   9.626  1.00  4.26           O  
ATOM   2106  CB  LEU A 244      39.925  50.129   7.487  1.00  7.76           C  
ATOM   2107  CG  LEU A 244      39.160  49.605   6.296  1.00  5.97           C  
ATOM   2108  CD1 LEU A 244      38.969  48.096   6.487  1.00  7.67           C  
ATOM   2109  CD2 LEU A 244      37.859  50.382   6.191  1.00  2.00           C  
ATOM   2110  H   LEU A 244      42.379  50.889   6.511  1.00 17.00           H  
ATOM   2111  N   ARG A 245      42.492  51.653   8.814  1.00  4.52           N  
ATOM   2112  CA  ARG A 245      43.125  51.913  10.087  1.00  4.12           C  
ATOM   2113  C   ARG A 245      43.507  53.363  10.281  1.00  4.54           C  
ATOM   2114  O   ARG A 245      43.761  54.104   9.320  1.00  3.25           O  
ATOM   2115  CB  ARG A 245      44.339  51.041  10.287  1.00  3.77           C  
ATOM   2116  CG  ARG A 245      44.778  50.996  11.722  1.00  4.42           C  
ATOM   2117  CD  ARG A 245      46.170  50.472  11.777  1.00  9.96           C  
ATOM   2118  NE  ARG A 245      46.352  49.334  10.864  1.00 15.35           N  
ATOM   2119  CZ  ARG A 245      47.473  48.629  10.741  1.00 17.12           C  
ATOM   2120  NH1 ARG A 245      48.562  48.931  11.449  1.00 17.73           N  
ATOM   2121  NH2 ARG A 245      47.464  47.546   9.986  1.00 20.39           N  
ATOM   2122  H   ARG A 245      43.054  51.399   8.056  1.00 17.00           H  
ATOM   2123  HE  ARG A 245      45.607  49.035  10.303  1.00 17.00           H  
ATOM   2124 HH11 ARG A 245      48.538  49.705  12.082  1.00 17.00           H  
ATOM   2125 HH12 ARG A 245      49.399  48.395  11.347  1.00 17.00           H  
ATOM   2126 HH21 ARG A 245      46.614  47.281   9.536  1.00 17.00           H  
ATOM   2127 HH22 ARG A 245      48.287  46.989   9.877  1.00 17.00           H  
ATOM   2128  N   LEU A 246      43.535  53.756  11.552  1.00  5.49           N  
ATOM   2129  CA  LEU A 246      43.883  55.114  11.955  1.00  4.17           C  
ATOM   2130  C   LEU A 246      45.400  55.287  12.003  1.00  2.69           C  
ATOM   2131  O   LEU A 246      45.933  56.337  11.709  1.00  2.09           O  
ATOM   2132  CB  LEU A 246      43.297  55.375  13.334  1.00  2.00           C  
ATOM   2133  CG  LEU A 246      43.357  56.789  13.878  1.00  2.75           C  
ATOM   2134  CD1 LEU A 246      42.767  57.772  12.869  1.00  2.00           C  
ATOM   2135  CD2 LEU A 246      42.623  56.837  15.193  1.00  3.76           C  
ATOM   2136  H   LEU A 246      43.299  53.099  12.247  1.00 17.00           H  
ATOM   2137  N   PHE A 247      46.080  54.199  12.306  1.00  3.21           N  
ATOM   2138  CA  PHE A 247      47.507  54.183  12.439  1.00  2.00           C  
ATOM   2139  C   PHE A 247      47.793  55.078  13.623  1.00  2.00           C  
ATOM   2140  O   PHE A 247      48.654  55.936  13.591  1.00  2.39           O  
ATOM   2141  CB  PHE A 247      48.182  54.656  11.168  1.00  2.00           C  
ATOM   2142  CG  PHE A 247      48.095  53.691  10.043  1.00  2.00           C  
ATOM   2143  CD1 PHE A 247      48.497  52.370  10.201  1.00  4.24           C  
ATOM   2144  CD2 PHE A 247      47.637  54.096   8.814  1.00  2.00           C  
ATOM   2145  CE1 PHE A 247      48.442  51.450   9.126  1.00  3.01           C  
ATOM   2146  CE2 PHE A 247      47.580  53.203   7.747  1.00  2.06           C  
ATOM   2147  CZ  PHE A 247      47.987  51.871   7.909  1.00  2.00           C  
ATOM   2148  H   PHE A 247      45.580  53.376  12.443  1.00 17.00           H  
ATOM   2149  N   LYS A 248      47.062  54.810  14.696  1.00  2.00           N  
ATOM   2150  CA  LYS A 248      47.145  55.542  15.958  1.00  2.23           C  
ATOM   2151  C   LYS A 248      46.609  54.685  17.105  1.00  2.00           C  
ATOM   2152  O   LYS A 248      45.466  54.306  17.092  1.00  4.06           O  
ATOM   2153  CB  LYS A 248      46.286  56.813  15.875  1.00  4.39           C  
ATOM   2154  CG  LYS A 248      47.022  58.040  15.369  1.00  4.99           C  
ATOM   2155  CD  LYS A 248      47.919  58.525  16.468  1.00  8.01           C  
ATOM   2156  CE  LYS A 248      47.097  59.061  17.641  1.00  4.91           C  
ATOM   2157  NZ  LYS A 248      46.505  60.382  17.271  1.00  5.30           N  
ATOM   2158  H   LYS A 248      46.395  54.096  14.647  1.00 17.00           H  
ATOM   2159  HZ1 LYS A 248      45.924  60.269  16.417  1.00 17.00           H  
ATOM   2160  HZ2 LYS A 248      45.903  60.723  18.049  1.00 17.00           H  
ATOM   2161  HZ3 LYS A 248      47.262  61.071  17.097  1.00 17.00           H  
ATOM   2162  N   ASP A 249      47.412  54.413  18.115  1.00  2.00           N  
ATOM   2163  CA  ASP A 249      46.975  53.617  19.248  1.00  2.00           C  
ATOM   2164  C   ASP A 249      46.442  52.276  18.805  1.00  2.71           C  
ATOM   2165  O   ASP A 249      45.630  51.684  19.497  1.00  5.75           O  
ATOM   2166  CB  ASP A 249      45.866  54.295  20.032  1.00  2.01           C  
ATOM   2167  CG  ASP A 249      46.163  55.726  20.373  1.00 12.92           C  
ATOM   2168  OD1 ASP A 249      47.001  56.355  19.693  1.00 18.65           O  
ATOM   2169  OD2 ASP A 249      45.517  56.260  21.311  1.00 20.03           O  
ATOM   2170  H   ASP A 249      48.316  54.784  18.113  1.00 17.00           H  
ATOM   2171  N   GLY A 250      46.873  51.794  17.648  1.00  4.21           N  
ATOM   2172  CA  GLY A 250      46.396  50.508  17.168  1.00  6.51           C  
ATOM   2173  C   GLY A 250      44.949  50.519  16.718  1.00  8.14           C  
ATOM   2174  O   GLY A 250      44.440  49.505  16.267  1.00 10.62           O  
ATOM   2175  H   GLY A 250      47.505  52.309  17.123  1.00 17.00           H  
ATOM   2176  N   LYS A 251      44.311  51.683  16.797  1.00  8.01           N  
ATOM   2177  CA  LYS A 251      42.917  51.887  16.444  1.00  6.07           C  
ATOM   2178  C   LYS A 251      42.519  51.736  14.980  1.00  8.27           C  
ATOM   2179  O   LYS A 251      43.294  52.023  14.034  1.00  7.61           O  
ATOM   2180  CB  LYS A 251      42.478  53.281  16.867  1.00  4.42           C  
ATOM   2181  CG  LYS A 251      42.399  53.530  18.339  1.00  7.62           C  
ATOM   2182  CD  LYS A 251      41.925  54.978  18.605  1.00 10.47           C  
ATOM   2183  CE  LYS A 251      41.700  55.252  20.085  1.00  9.42           C  
ATOM   2184  NZ  LYS A 251      40.755  54.237  20.647  1.00 11.13           N  
ATOM   2185  H   LYS A 251      44.786  52.465  17.120  1.00 17.00           H  
ATOM   2186  HZ1 LYS A 251      41.139  53.286  20.477  1.00 17.00           H  
ATOM   2187  HZ2 LYS A 251      40.674  54.374  21.674  1.00 17.00           H  
ATOM   2188  HZ3 LYS A 251      39.821  54.326  20.199  1.00 17.00           H  
ATOM   2189  N   LEU A 252      41.238  51.387  14.835  1.00  8.02           N  
ATOM   2190  CA  LEU A 252      40.547  51.226  13.562  1.00  5.71           C  
ATOM   2191  C   LEU A 252      39.920  52.610  13.355  1.00  5.70           C  
ATOM   2192  O   LEU A 252      39.591  53.297  14.332  1.00  5.66           O  
ATOM   2193  CB  LEU A 252      39.456  50.189  13.754  1.00  3.88           C  
ATOM   2194  CG  LEU A 252      39.193  49.185  12.649  1.00  5.86           C  
ATOM   2195  CD1 LEU A 252      40.398  49.010  11.732  1.00  3.03           C  
ATOM   2196  CD2 LEU A 252      38.799  47.893  13.326  1.00  4.39           C  
ATOM   2197  H   LEU A 252      40.717  51.248  15.645  1.00 17.00           H  
ATOM   2198  N   LYS A 253      39.803  53.064  12.118  1.00  5.85           N  
ATOM   2199  CA  LYS A 253      39.209  54.385  11.891  1.00  7.51           C  
ATOM   2200  C   LYS A 253      37.713  54.320  12.193  1.00  8.96           C  
ATOM   2201  O   LYS A 253      37.074  53.273  11.978  1.00 10.33           O  
ATOM   2202  CB  LYS A 253      39.375  54.807  10.444  1.00  7.30           C  
ATOM   2203  CG  LYS A 253      39.733  56.226  10.281  1.00  8.11           C  
ATOM   2204  CD  LYS A 253      41.089  56.300   9.630  1.00 10.91           C  
ATOM   2205  CE  LYS A 253      41.054  55.959   8.120  1.00 10.55           C  
ATOM   2206  NZ  LYS A 253      40.504  54.613   7.779  1.00  8.32           N  
ATOM   2207  H   LYS A 253      40.050  52.504  11.363  1.00 17.00           H  
ATOM   2208  HZ1 LYS A 253      39.527  54.514   8.120  1.00 17.00           H  
ATOM   2209  HZ2 LYS A 253      40.524  54.467   6.750  1.00 17.00           H  
ATOM   2210  HZ3 LYS A 253      41.119  53.919   8.240  1.00 17.00           H  
ATOM   2211  N   TYR A 254      37.162  55.431  12.670  1.00  6.51           N  
ATOM   2212  CA  TYR A 254      35.749  55.514  12.982  1.00  4.81           C  
ATOM   2213  C   TYR A 254      35.321  56.934  12.741  1.00  4.33           C  
ATOM   2214  O   TYR A 254      36.128  57.745  12.311  1.00 10.02           O  
ATOM   2215  CB  TYR A 254      35.518  55.135  14.438  1.00  7.31           C  
ATOM   2216  CG  TYR A 254      36.327  55.916  15.457  1.00 10.76           C  
ATOM   2217  CD1 TYR A 254      36.460  57.316  15.364  1.00  8.47           C  
ATOM   2218  CD2 TYR A 254      36.980  55.248  16.516  1.00  9.26           C  
ATOM   2219  CE1 TYR A 254      37.220  58.025  16.276  1.00  8.06           C  
ATOM   2220  CE2 TYR A 254      37.745  55.949  17.446  1.00  8.80           C  
ATOM   2221  CZ  TYR A 254      37.871  57.341  17.316  1.00  9.37           C  
ATOM   2222  OH  TYR A 254      38.706  58.025  18.184  1.00  7.61           O  
ATOM   2223  H   TYR A 254      37.696  56.244  12.796  1.00 17.00           H  
ATOM   2224  HH  TYR A 254      39.072  57.425  18.838  1.00 17.00           H  
ATOM   2225  N   GLN A 255      34.096  57.269  13.089  1.00  2.00           N  
ATOM   2226  CA  GLN A 255      33.644  58.633  12.911  1.00  4.71           C  
ATOM   2227  C   GLN A 255      32.497  58.916  13.829  1.00  4.94           C  
ATOM   2228  O   GLN A 255      31.633  58.052  14.047  1.00  5.21           O  
ATOM   2229  CB  GLN A 255      33.222  58.891  11.476  1.00  7.46           C  
ATOM   2230  CG  GLN A 255      31.850  58.358  11.141  1.00 11.10           C  
ATOM   2231  CD  GLN A 255      31.321  58.939   9.869  1.00 10.26           C  
ATOM   2232  OE1 GLN A 255      30.969  60.113   9.811  1.00  9.88           O  
ATOM   2233  NE2 GLN A 255      31.266  58.121   8.831  1.00 13.58           N  
ATOM   2234  H   GLN A 255      33.467  56.612  13.450  1.00 17.00           H  
ATOM   2235 HE21 GLN A 255      30.877  58.489   8.018  1.00 17.00           H  
ATOM   2236 HE22 GLN A 255      31.576  57.197   8.920  1.00 17.00           H  
ATOM   2237  N   VAL A 256      32.460  60.128  14.361  1.00  4.30           N  
ATOM   2238  CA  VAL A 256      31.384  60.441  15.273  1.00  7.87           C  
ATOM   2239  C   VAL A 256      30.215  61.165  14.668  1.00  9.87           C  
ATOM   2240  O   VAL A 256      30.355  62.281  14.167  1.00  9.96           O  
ATOM   2241  CB  VAL A 256      31.876  61.136  16.544  1.00  7.48           C  
ATOM   2242  CG1 VAL A 256      30.687  61.621  17.381  1.00  4.20           C  
ATOM   2243  CG2 VAL A 256      32.709  60.125  17.354  1.00  7.43           C  
ATOM   2244  H   VAL A 256      33.119  60.812  14.135  1.00 17.00           H  
ATOM   2245  N   ILE A 257      29.063  60.492  14.711  1.00  9.97           N  
ATOM   2246  CA  ILE A 257      27.825  61.030  14.185  1.00  8.56           C  
ATOM   2247  C   ILE A 257      26.956  61.332  15.397  1.00  8.10           C  
ATOM   2248  O   ILE A 257      26.537  60.422  16.113  1.00  9.05           O  
ATOM   2249  CB  ILE A 257      27.137  60.000  13.289  1.00 10.18           C  
ATOM   2250  CG1 ILE A 257      28.069  59.592  12.145  1.00  8.79           C  
ATOM   2251  CG2 ILE A 257      25.813  60.575  12.762  1.00 11.77           C  
ATOM   2252  CD1 ILE A 257      27.511  58.502  11.254  1.00 11.45           C  
ATOM   2253  H   ILE A 257      29.061  59.592  15.107  1.00 17.00           H  
ATOM   2254  N   GLY A 258      26.799  62.614  15.699  1.00  8.89           N  
ATOM   2255  CA  GLY A 258      25.986  63.001  16.839  1.00 12.07           C  
ATOM   2256  C   GLY A 258      26.507  62.623  18.227  1.00 13.24           C  
ATOM   2257  O   GLY A 258      26.223  63.317  19.213  1.00 15.10           O  
ATOM   2258  H   GLY A 258      27.250  63.292  15.154  1.00 17.00           H  
ATOM   2259  N   GLY A 259      27.259  61.536  18.327  1.00 11.61           N  
ATOM   2260  CA  GLY A 259      27.772  61.143  19.614  1.00 10.53           C  
ATOM   2261  C   GLY A 259      28.176  59.696  19.584  1.00 13.48           C  
ATOM   2262  O   GLY A 259      28.741  59.183  20.550  1.00 14.21           O  
ATOM   2263  H   GLY A 259      27.504  60.996  17.566  1.00 17.00           H  
ATOM   2264  N   GLU A 260      27.889  59.008  18.487  1.00 13.48           N  
ATOM   2265  CA  GLU A 260      28.255  57.613  18.439  1.00 14.38           C  
ATOM   2266  C   GLU A 260      29.319  57.401  17.375  1.00 15.42           C  
ATOM   2267  O   GLU A 260      29.382  58.148  16.360  1.00 15.17           O  
ATOM   2268  CB  GLU A 260      27.033  56.730  18.130  1.00 17.47           C  
ATOM   2269  CG  GLU A 260      25.712  57.081  18.841  1.00 22.43           C  
ATOM   2270  CD  GLU A 260      25.716  56.888  20.377  1.00 24.24           C  
ATOM   2271  OE1 GLU A 260      26.545  56.098  20.908  1.00 24.60           O  
ATOM   2272  OE2 GLU A 260      24.863  57.539  21.044  1.00 22.82           O  
ATOM   2273  H   GLU A 260      27.442  59.391  17.705  1.00 17.00           H  
ATOM   2274  N   VAL A 261      30.150  56.385  17.620  1.00 12.08           N  
ATOM   2275  CA  VAL A 261      31.201  55.989  16.694  1.00  7.45           C  
ATOM   2276  C   VAL A 261      30.544  55.142  15.611  1.00  5.07           C  
ATOM   2277  O   VAL A 261      29.787  54.214  15.915  1.00  3.62           O  
ATOM   2278  CB  VAL A 261      32.299  55.155  17.426  1.00  6.82           C  
ATOM   2279  CG1 VAL A 261      32.950  54.136  16.480  1.00  2.00           C  
ATOM   2280  CG2 VAL A 261      33.347  56.083  18.033  1.00  2.82           C  
ATOM   2281  H   VAL A 261      30.034  55.865  18.438  1.00 17.00           H  
ATOM   2282  N   TYR A 262      30.771  55.531  14.363  1.00  3.14           N  
ATOM   2283  CA  TYR A 262      30.255  54.823  13.204  1.00  4.23           C  
ATOM   2284  C   TYR A 262      31.430  54.727  12.295  1.00  4.21           C  
ATOM   2285  O   TYR A 262      32.317  55.551  12.366  1.00  5.01           O  
ATOM   2286  CB  TYR A 262      29.133  55.600  12.516  1.00  6.32           C  
ATOM   2287  CG  TYR A 262      27.813  55.484  13.246  1.00  4.53           C  
ATOM   2288  CD1 TYR A 262      27.134  54.281  13.266  1.00  2.48           C  
ATOM   2289  CD2 TYR A 262      27.336  56.530  14.045  1.00  3.90           C  
ATOM   2290  CE1 TYR A 262      26.032  54.088  14.075  1.00  5.67           C  
ATOM   2291  CE2 TYR A 262      26.232  56.355  14.860  1.00  6.35           C  
ATOM   2292  CZ  TYR A 262      25.581  55.113  14.886  1.00  7.22           C  
ATOM   2293  OH  TYR A 262      24.558  54.847  15.784  1.00  3.17           O  
ATOM   2294  H   TYR A 262      31.330  56.302  14.183  1.00 17.00           H  
ATOM   2295  HH  TYR A 262      24.266  55.687  16.152  1.00 17.00           H  
ATOM   2296  N   PRO A 263      31.485  53.692  11.457  1.00  8.04           N  
ATOM   2297  CA  PRO A 263      32.568  53.432  10.496  1.00  9.15           C  
ATOM   2298  C   PRO A 263      32.913  54.587   9.573  1.00  9.74           C  
ATOM   2299  O   PRO A 263      32.063  55.420   9.248  1.00 10.76           O  
ATOM   2300  CB  PRO A 263      32.043  52.232   9.703  1.00 10.54           C  
ATOM   2301  CG  PRO A 263      31.290  51.466  10.753  1.00 11.90           C  
ATOM   2302  CD  PRO A 263      30.514  52.581  11.451  1.00 10.79           C  
ATOM   2303  N   PRO A 264      34.167  54.627   9.103  1.00 10.20           N  
ATOM   2304  CA  PRO A 264      34.572  55.708   8.207  1.00  9.74           C  
ATOM   2305  C   PRO A 264      33.765  55.595   6.913  1.00  5.71           C  
ATOM   2306  O   PRO A 264      33.161  54.562   6.633  1.00  4.34           O  
ATOM   2307  CB  PRO A 264      36.085  55.446   8.006  1.00 10.53           C  
ATOM   2308  CG  PRO A 264      36.216  53.963   8.126  1.00 11.78           C  
ATOM   2309  CD  PRO A 264      35.249  53.626   9.262  1.00 12.96           C  
ATOM   2310  N   THR A 265      33.733  56.672   6.155  1.00  3.88           N  
ATOM   2311  CA  THR A 265      32.988  56.719   4.923  1.00  2.82           C  
ATOM   2312  C   THR A 265      33.864  56.331   3.778  1.00  2.44           C  
ATOM   2313  O   THR A 265      35.037  56.669   3.777  1.00  3.08           O  
ATOM   2314  CB  THR A 265      32.547  58.124   4.672  1.00  3.38           C  
ATOM   2315  OG1 THR A 265      33.648  59.001   4.936  1.00  2.30           O  
ATOM   2316  CG2 THR A 265      31.383  58.483   5.583  1.00  4.91           C  
ATOM   2317  H   THR A 265      34.235  57.475   6.392  1.00 17.00           H  
ATOM   2318  HG1 THR A 265      33.319  59.910   4.869  1.00 17.00           H  
ATOM   2319  N   VAL A 266      33.289  55.667   2.784  1.00  2.00           N  
ATOM   2320  CA  VAL A 266      34.053  55.271   1.617  1.00  4.44           C  
ATOM   2321  C   VAL A 266      34.702  56.517   1.022  1.00  5.65           C  
ATOM   2322  O   VAL A 266      35.842  56.486   0.547  1.00  7.22           O  
ATOM   2323  CB  VAL A 266      33.165  54.641   0.526  1.00  4.69           C  
ATOM   2324  CG1 VAL A 266      32.340  55.715  -0.171  1.00  3.73           C  
ATOM   2325  CG2 VAL A 266      34.032  53.913  -0.508  1.00  7.70           C  
ATOM   2326  H   VAL A 266      32.345  55.411   2.864  1.00 17.00           H  
ATOM   2327  N   LYS A 267      33.972  57.625   1.055  1.00  6.89           N  
ATOM   2328  CA  LYS A 267      34.502  58.848   0.489  1.00  8.92           C  
ATOM   2329  C   LYS A 267      35.753  59.273   1.250  1.00 10.06           C  
ATOM   2330  O   LYS A 267      36.722  59.755   0.654  1.00  9.76           O  
ATOM   2331  CB  LYS A 267      33.463  59.967   0.505  1.00  8.78           C  
ATOM   2332  CG  LYS A 267      34.043  61.300   0.049  1.00  6.03           C  
ATOM   2333  CD  LYS A 267      33.079  62.435   0.154  1.00  2.90           C  
ATOM   2334  CE  LYS A 267      33.760  63.629  -0.407  1.00  8.74           C  
ATOM   2335  NZ  LYS A 267      35.058  63.829   0.322  1.00 13.00           N  
ATOM   2336  H   LYS A 267      33.087  57.609   1.466  1.00 17.00           H  
ATOM   2337  HZ1 LYS A 267      34.870  63.976   1.334  1.00 17.00           H  
ATOM   2338  HZ2 LYS A 267      35.696  63.020   0.198  1.00 17.00           H  
ATOM   2339  HZ3 LYS A 267      35.515  64.680  -0.063  1.00 17.00           H  
ATOM   2340  N   ASP A 268      35.717  59.069   2.561  1.00 10.51           N  
ATOM   2341  CA  ASP A 268      36.811  59.432   3.429  1.00 10.81           C  
ATOM   2342  C   ASP A 268      37.957  58.439   3.325  1.00  8.67           C  
ATOM   2343  O   ASP A 268      39.088  58.799   3.008  1.00  9.82           O  
ATOM   2344  CB  ASP A 268      36.295  59.509   4.850  1.00 16.34           C  
ATOM   2345  CG  ASP A 268      37.334  59.938   5.796  1.00 22.64           C  
ATOM   2346  OD1 ASP A 268      37.530  61.177   5.928  1.00 27.65           O  
ATOM   2347  OD2 ASP A 268      37.978  59.029   6.365  1.00 24.82           O  
ATOM   2348  H   ASP A 268      34.953  58.621   2.971  1.00 17.00           H  
ATOM   2349  N   THR A 269      37.675  57.200   3.667  1.00  5.01           N  
ATOM   2350  CA  THR A 269      38.658  56.139   3.581  1.00  6.00           C  
ATOM   2351  C   THR A 269      38.385  55.451   2.266  1.00  3.08           C  
ATOM   2352  O   THR A 269      37.505  54.616   2.212  1.00  4.26           O  
ATOM   2353  CB  THR A 269      38.413  55.127   4.719  1.00  8.61           C  
ATOM   2354  OG1 THR A 269      37.062  54.655   4.662  1.00  7.37           O  
ATOM   2355  CG2 THR A 269      38.580  55.782   6.068  1.00  8.73           C  
ATOM   2356  H   THR A 269      36.801  56.940   3.996  1.00 17.00           H  
ATOM   2357  HG1 THR A 269      36.847  54.232   3.827  1.00 17.00           H  
ATOM   2358  N   GLN A 270      39.159  55.710   1.231  1.00  2.00           N  
ATOM   2359  CA  GLN A 270      38.854  55.126  -0.068  1.00  4.53           C  
ATOM   2360  C   GLN A 270      38.593  53.627  -0.211  1.00  7.54           C  
ATOM   2361  O   GLN A 270      38.581  53.115  -1.336  1.00  9.51           O  
ATOM   2362  CB  GLN A 270      39.836  55.583  -1.138  1.00  2.31           C  
ATOM   2363  CG  GLN A 270      39.781  57.053  -1.457  1.00 12.12           C  
ATOM   2364  CD  GLN A 270      40.479  57.938  -0.417  1.00 15.77           C  
ATOM   2365  OE1 GLN A 270      41.006  57.454   0.584  1.00 19.80           O  
ATOM   2366  NE2 GLN A 270      40.488  59.241  -0.663  1.00 16.44           N  
ATOM   2367  H   GLN A 270      39.920  56.288   1.397  1.00 17.00           H  
ATOM   2368 HE21 GLN A 270      40.919  59.790   0.021  1.00 17.00           H  
ATOM   2369 HE22 GLN A 270      40.064  59.589  -1.470  1.00 17.00           H  
ATOM   2370  N   VAL A 271      38.422  52.912   0.904  1.00  8.82           N  
ATOM   2371  CA  VAL A 271      38.116  51.470   0.891  1.00  6.56           C  
ATOM   2372  C   VAL A 271      36.840  51.264   0.087  1.00  8.97           C  
ATOM   2373  O   VAL A 271      35.786  51.783   0.452  1.00 11.66           O  
ATOM   2374  CB  VAL A 271      37.879  50.938   2.300  1.00  2.00           C  
ATOM   2375  CG1 VAL A 271      37.093  51.931   3.078  1.00  2.00           C  
ATOM   2376  CG2 VAL A 271      37.140  49.651   2.251  1.00  2.00           C  
ATOM   2377  H   VAL A 271      38.582  53.285   1.776  1.00 17.00           H  
ATOM   2378  N   GLU A 272      36.937  50.524  -1.010  1.00  8.44           N  
ATOM   2379  CA  GLU A 272      35.789  50.284  -1.867  1.00  8.56           C  
ATOM   2380  C   GLU A 272      34.697  49.498  -1.180  1.00  8.48           C  
ATOM   2381  O   GLU A 272      34.973  48.567  -0.416  1.00 12.81           O  
ATOM   2382  CB  GLU A 272      36.229  49.550  -3.110  1.00 13.24           C  
ATOM   2383  CG  GLU A 272      35.836  50.231  -4.407  1.00 17.86           C  
ATOM   2384  CD  GLU A 272      36.193  49.385  -5.621  1.00 20.53           C  
ATOM   2385  OE1 GLU A 272      35.384  48.464  -5.968  1.00 21.81           O  
ATOM   2386  OE2 GLU A 272      37.281  49.634  -6.200  1.00 17.65           O  
ATOM   2387  H   GLU A 272      37.803  50.146  -1.244  1.00 17.00           H  
ATOM   2388  N   MET A 273      33.456  49.857  -1.469  1.00  6.17           N  
ATOM   2389  CA  MET A 273      32.292  49.188  -0.880  1.00  4.85           C  
ATOM   2390  C   MET A 273      31.273  48.861  -1.953  1.00  5.82           C  
ATOM   2391  O   MET A 273      31.520  49.096  -3.146  1.00  4.58           O  
ATOM   2392  CB  MET A 273      31.619  50.056   0.178  1.00  2.00           C  
ATOM   2393  CG  MET A 273      32.162  49.873   1.559  1.00  2.00           C  
ATOM   2394  SD  MET A 273      32.088  48.190   2.079  1.00  6.78           S  
ATOM   2395  CE  MET A 273      31.206  48.312   3.606  1.00  2.00           C  
ATOM   2396  H   MET A 273      33.302  50.567  -2.122  1.00 17.00           H  
ATOM   2397  N   ILE A 274      30.165  48.241  -1.542  1.00  8.01           N  
ATOM   2398  CA  ILE A 274      29.080  47.932  -2.476  1.00  9.56           C  
ATOM   2399  C   ILE A 274      27.791  48.610  -1.983  1.00  9.28           C  
ATOM   2400  O   ILE A 274      27.209  48.207  -0.959  1.00  7.45           O  
ATOM   2401  CB  ILE A 274      28.824  46.431  -2.632  1.00 10.21           C  
ATOM   2402  CG1 ILE A 274      30.129  45.637  -2.561  1.00 10.29           C  
ATOM   2403  CG2 ILE A 274      28.210  46.181  -4.007  1.00 10.79           C  
ATOM   2404  CD1 ILE A 274      29.945  44.119  -2.561  1.00  9.07           C  
ATOM   2405  H   ILE A 274      30.062  47.943  -0.611  1.00 17.00           H  
ATOM   2406  N   TYR A 275      27.401  49.676  -2.693  1.00  9.47           N  
ATOM   2407  CA  TYR A 275      26.214  50.492  -2.367  1.00  8.98           C  
ATOM   2408  C   TYR A 275      25.434  50.952  -3.612  1.00  8.71           C  
ATOM   2409  O   TYR A 275      26.025  51.352  -4.626  1.00  8.79           O  
ATOM   2410  CB  TYR A 275      26.616  51.756  -1.584  1.00  5.26           C  
ATOM   2411  CG  TYR A 275      26.972  51.554  -0.134  1.00  2.00           C  
ATOM   2412  CD1 TYR A 275      26.027  51.162   0.780  1.00  2.40           C  
ATOM   2413  CD2 TYR A 275      28.232  51.818   0.323  1.00  2.00           C  
ATOM   2414  CE1 TYR A 275      26.324  51.039   2.125  1.00  3.09           C  
ATOM   2415  CE2 TYR A 275      28.541  51.701   1.663  1.00  5.36           C  
ATOM   2416  CZ  TYR A 275      27.577  51.307   2.574  1.00  3.34           C  
ATOM   2417  OH  TYR A 275      27.877  51.176   3.931  1.00  3.83           O  
ATOM   2418  H   TYR A 275      27.908  49.956  -3.486  1.00 17.00           H  
ATOM   2419  HH  TYR A 275      28.845  51.140   4.024  1.00 17.00           H  
ATOM   2420  N   PRO A 276      24.089  50.940  -3.528  1.00  9.42           N  
ATOM   2421  CA  PRO A 276      23.201  51.348  -4.620  1.00  8.79           C  
ATOM   2422  C   PRO A 276      23.484  52.792  -5.067  1.00  8.92           C  
ATOM   2423  O   PRO A 276      23.505  53.717  -4.255  1.00  5.66           O  
ATOM   2424  CB  PRO A 276      21.817  51.175  -3.997  1.00  7.94           C  
ATOM   2425  CG  PRO A 276      21.998  50.075  -3.035  1.00  4.79           C  
ATOM   2426  CD  PRO A 276      23.299  50.453  -2.385  1.00  9.23           C  
ATOM   2427  N   PRO A 277      23.634  52.996  -6.384  1.00 11.53           N  
ATOM   2428  CA  PRO A 277      23.930  54.288  -7.029  1.00 11.71           C  
ATOM   2429  C   PRO A 277      22.917  55.380  -6.771  1.00 13.06           C  
ATOM   2430  O   PRO A 277      22.304  55.902  -7.706  1.00 14.68           O  
ATOM   2431  CB  PRO A 277      24.026  53.930  -8.523  1.00  9.49           C  
ATOM   2432  CG  PRO A 277      23.072  52.756  -8.633  1.00 11.70           C  
ATOM   2433  CD  PRO A 277      23.361  51.947  -7.389  1.00 11.21           C  
ATOM   2434  N   HIS A 278      22.761  55.742  -5.505  1.00 13.41           N  
ATOM   2435  CA  HIS A 278      21.829  56.780  -5.097  1.00 14.85           C  
ATOM   2436  C   HIS A 278      22.057  56.997  -3.641  1.00 14.63           C  
ATOM   2437  O   HIS A 278      21.661  58.020  -3.121  1.00 15.99           O  
ATOM   2438  CB  HIS A 278      20.348  56.402  -5.344  1.00 20.54           C  
ATOM   2439  CG  HIS A 278      19.858  55.216  -4.557  1.00 22.38           C  
ATOM   2440  ND1 HIS A 278      19.646  53.981  -5.130  1.00 22.58           N  
ATOM   2441  CD2 HIS A 278      19.492  55.091  -3.256  1.00 24.71           C  
ATOM   2442  CE1 HIS A 278      19.170  53.147  -4.219  1.00 24.28           C  
ATOM   2443  NE2 HIS A 278      19.067  53.795  -3.073  1.00 21.86           N  
ATOM   2444  H   HIS A 278      23.382  55.400  -4.841  1.00 17.00           H  
ATOM   2445  HD1 HIS A 278      19.796  53.764  -6.078  1.00 17.00           H  
ATOM   2446  HE2 HIS A 278      18.748  53.411  -2.223  1.00 17.00           H  
ATOM   2447  N   ILE A 279      22.580  55.980  -2.958  1.00 14.25           N  
ATOM   2448  CA  ILE A 279      22.893  56.113  -1.539  1.00 14.30           C  
ATOM   2449  C   ILE A 279      23.724  57.427  -1.431  1.00 15.64           C  
ATOM   2450  O   ILE A 279      24.710  57.613  -2.168  1.00 16.05           O  
ATOM   2451  CB  ILE A 279      23.712  54.853  -1.015  1.00 12.05           C  
ATOM   2452  CG1 ILE A 279      22.778  53.815  -0.407  1.00  7.37           C  
ATOM   2453  CG2 ILE A 279      24.794  55.253   0.014  1.00 10.94           C  
ATOM   2454  CD1 ILE A 279      21.857  53.216  -1.351  1.00  2.00           C  
ATOM   2455  H   ILE A 279      22.793  55.139  -3.385  1.00 17.00           H  
ATOM   2456  N   PRO A 280      23.322  58.337  -0.519  1.00 14.59           N  
ATOM   2457  CA  PRO A 280      23.884  59.653  -0.190  1.00 15.11           C  
ATOM   2458  C   PRO A 280      25.407  59.860  -0.112  1.00 16.93           C  
ATOM   2459  O   PRO A 280      25.857  60.981   0.037  1.00 18.28           O  
ATOM   2460  CB  PRO A 280      23.216  59.969   1.158  1.00 14.16           C  
ATOM   2461  CG  PRO A 280      22.769  58.618   1.676  1.00 12.75           C  
ATOM   2462  CD  PRO A 280      22.264  57.981   0.446  1.00 10.34           C  
ATOM   2463  N   GLU A 281      26.197  58.798  -0.189  1.00 19.49           N  
ATOM   2464  CA  GLU A 281      27.669  58.887  -0.115  1.00 22.14           C  
ATOM   2465  C   GLU A 281      28.125  59.245   1.283  1.00 20.13           C  
ATOM   2466  O   GLU A 281      29.336  59.352   1.541  1.00 19.53           O  
ATOM   2467  CB  GLU A 281      28.305  59.804  -1.194  1.00 25.62           C  
ATOM   2468  CG  GLU A 281      28.058  59.320  -2.672  1.00 34.98           C  
ATOM   2469  CD  GLU A 281      28.884  60.067  -3.760  1.00 41.41           C  
ATOM   2470  OE1 GLU A 281      29.380  61.208  -3.485  1.00 44.27           O  
ATOM   2471  OE2 GLU A 281      29.028  59.505  -4.897  1.00 41.09           O  
ATOM   2472  H   GLU A 281      25.791  57.932  -0.373  1.00 17.00           H  
ATOM   2473  N   ASN A 282      27.136  59.396   2.175  1.00 16.57           N  
ATOM   2474  CA  ASN A 282      27.368  59.668   3.597  1.00 14.71           C  
ATOM   2475  C   ASN A 282      26.970  58.373   4.251  1.00 14.42           C  
ATOM   2476  O   ASN A 282      27.270  58.178   5.430  1.00 16.41           O  
ATOM   2477  CB  ASN A 282      26.436  60.715   4.204  1.00 13.10           C  
ATOM   2478  CG  ASN A 282      26.112  61.822   3.264  1.00 18.96           C  
ATOM   2479  OD1 ASN A 282      26.987  62.377   2.598  1.00 21.71           O  
ATOM   2480  ND2 ASN A 282      24.839  62.171   3.204  1.00 19.44           N  
ATOM   2481  H   ASN A 282      26.214  59.396   1.894  1.00 17.00           H  
ATOM   2482 HD21 ASN A 282      24.645  62.878   2.553  1.00 17.00           H  
ATOM   2483 HD22 ASN A 282      24.172  61.739   3.769  1.00 17.00           H  
ATOM   2484  N   LEU A 283      26.168  57.561   3.547  1.00 11.95           N  
ATOM   2485  CA  LEU A 283      25.764  56.275   4.116  1.00 12.68           C  
ATOM   2486  C   LEU A 283      26.997  55.464   4.065  1.00 10.93           C  
ATOM   2487  O   LEU A 283      27.486  54.969   5.062  1.00 10.00           O  
ATOM   2488  CB  LEU A 283      24.720  55.535   3.256  1.00 14.30           C  
ATOM   2489  CG  LEU A 283      24.587  53.981   3.370  1.00 11.84           C  
ATOM   2490  CD1 LEU A 283      24.689  53.402   4.802  1.00 14.37           C  
ATOM   2491  CD2 LEU A 283      23.256  53.549   2.793  1.00 15.34           C  
ATOM   2492  H   LEU A 283      25.868  57.826   2.667  1.00 17.00           H  
ATOM   2493  N   GLN A 284      27.423  55.304   2.828  1.00 10.18           N  
ATOM   2494  CA  GLN A 284      28.585  54.551   2.449  1.00 11.42           C  
ATOM   2495  C   GLN A 284      29.601  54.271   3.578  1.00  9.93           C  
ATOM   2496  O   GLN A 284      30.645  54.934   3.673  1.00 12.51           O  
ATOM   2497  CB  GLN A 284      29.206  55.256   1.226  1.00 12.81           C  
ATOM   2498  CG  GLN A 284      28.178  55.625   0.152  1.00  9.40           C  
ATOM   2499  CD  GLN A 284      28.674  55.377  -1.266  1.00 13.29           C  
ATOM   2500  OE1 GLN A 284      29.196  54.292  -1.580  1.00 15.49           O  
ATOM   2501  NE2 GLN A 284      28.474  56.361  -2.147  1.00 13.74           N  
ATOM   2502  H   GLN A 284      26.899  55.733   2.140  1.00 17.00           H  
ATOM   2503 HE21 GLN A 284      28.789  56.213  -3.061  1.00 17.00           H  
ATOM   2504 HE22 GLN A 284      28.023  57.159  -1.844  1.00 17.00           H  
ATOM   2505  N   PHE A 285      29.261  53.340   4.463  1.00  6.36           N  
ATOM   2506  CA  PHE A 285      30.135  53.004   5.574  1.00  6.05           C  
ATOM   2507  C   PHE A 285      31.212  52.037   5.085  1.00  6.98           C  
ATOM   2508  O   PHE A 285      30.982  51.276   4.133  1.00  5.27           O  
ATOM   2509  CB  PHE A 285      29.337  52.450   6.764  1.00  4.74           C  
ATOM   2510  CG  PHE A 285      28.519  53.491   7.498  1.00  3.08           C  
ATOM   2511  CD1 PHE A 285      28.919  54.812   7.539  1.00  4.22           C  
ATOM   2512  CD2 PHE A 285      27.345  53.142   8.140  1.00  5.15           C  
ATOM   2513  CE1 PHE A 285      28.155  55.775   8.207  1.00  6.22           C  
ATOM   2514  CE2 PHE A 285      26.572  54.105   8.817  1.00  6.20           C  
ATOM   2515  CZ  PHE A 285      26.978  55.418   8.848  1.00  4.49           C  
ATOM   2516  H   PHE A 285      28.373  52.939   4.415  1.00 17.00           H  
ATOM   2517  N   ALA A 286      32.385  52.090   5.730  1.00  7.71           N  
ATOM   2518  CA  ALA A 286      33.548  51.291   5.364  1.00  5.01           C  
ATOM   2519  C   ALA A 286      33.663  49.878   5.946  1.00  6.95           C  
ATOM   2520  O   ALA A 286      33.932  48.921   5.204  1.00  9.24           O  
ATOM   2521  CB  ALA A 286      34.765  52.069   5.653  1.00  4.70           C  
ATOM   2522  H   ALA A 286      32.461  52.743   6.457  1.00 17.00           H  
ATOM   2523  N   VAL A 287      33.595  49.747   7.268  1.00  6.40           N  
ATOM   2524  CA  VAL A 287      33.636  48.428   7.947  1.00  8.44           C  
ATOM   2525  C   VAL A 287      34.625  47.268   7.638  1.00  7.62           C  
ATOM   2526  O   VAL A 287      35.182  46.705   8.583  1.00  6.75           O  
ATOM   2527  CB  VAL A 287      32.195  47.792   8.081  1.00  9.47           C  
ATOM   2528  CG1 VAL A 287      31.253  48.784   8.740  1.00 11.08           C  
ATOM   2529  CG2 VAL A 287      31.634  47.333   6.717  1.00  7.81           C  
ATOM   2530  H   VAL A 287      33.529  50.551   7.818  1.00 17.00           H  
ATOM   2531  N   GLY A 288      34.757  46.824   6.382  1.00  5.58           N  
ATOM   2532  CA  GLY A 288      35.689  45.739   6.118  1.00  5.55           C  
ATOM   2533  C   GLY A 288      35.250  44.750   5.053  1.00  6.50           C  
ATOM   2534  O   GLY A 288      35.949  44.567   4.040  1.00  8.51           O  
ATOM   2535  H   GLY A 288      34.238  47.179   5.638  1.00 17.00           H  
ATOM   2536  N   GLN A 289      34.137  44.057   5.297  1.00  4.81           N  
ATOM   2537  CA  GLN A 289      33.589  43.086   4.329  1.00  5.28           C  
ATOM   2538  C   GLN A 289      32.686  43.876   3.358  1.00  3.69           C  
ATOM   2539  O   GLN A 289      31.568  44.201   3.693  1.00  2.15           O  
ATOM   2540  CB  GLN A 289      32.771  42.014   5.073  1.00  3.59           C  
ATOM   2541  CG  GLN A 289      32.931  40.595   4.549  1.00  2.00           C  
ATOM   2542  CD  GLN A 289      32.122  40.352   3.311  1.00  2.00           C  
ATOM   2543  OE1 GLN A 289      31.992  41.218   2.452  1.00  2.02           O  
ATOM   2544  NE2 GLN A 289      31.574  39.163   3.202  1.00  3.19           N  
ATOM   2545  H   GLN A 289      33.699  44.195   6.161  1.00 17.00           H  
ATOM   2546 HE21 GLN A 289      31.031  38.918   2.430  1.00 17.00           H  
ATOM   2547 HE22 GLN A 289      31.769  38.567   3.935  1.00 17.00           H  
ATOM   2548  N   GLU A 290      33.155  44.102   2.137  1.00  4.59           N  
ATOM   2549  CA  GLU A 290      32.452  44.899   1.126  1.00  4.76           C  
ATOM   2550  C   GLU A 290      30.945  44.775   0.902  1.00  4.93           C  
ATOM   2551  O   GLU A 290      30.324  45.703   0.371  1.00  3.91           O  
ATOM   2552  CB  GLU A 290      33.167  44.763  -0.223  1.00  9.93           C  
ATOM   2553  CG  GLU A 290      33.243  46.076  -1.000  1.00 16.25           C  
ATOM   2554  CD  GLU A 290      33.910  45.965  -2.371  1.00 20.60           C  
ATOM   2555  OE1 GLU A 290      33.586  45.013  -3.119  1.00 26.19           O  
ATOM   2556  OE2 GLU A 290      34.734  46.843  -2.713  1.00 19.40           O  
ATOM   2557  H   GLU A 290      34.030  43.722   1.925  1.00 17.00           H  
ATOM   2558  N   VAL A 291      30.355  43.636   1.261  1.00  6.23           N  
ATOM   2559  CA  VAL A 291      28.919  43.413   1.066  1.00  2.01           C  
ATOM   2560  C   VAL A 291      28.104  43.950   2.236  1.00  2.00           C  
ATOM   2561  O   VAL A 291      27.117  44.600   2.011  1.00  2.00           O  
ATOM   2562  CB  VAL A 291      28.613  41.916   0.783  1.00  2.16           C  
ATOM   2563  CG1 VAL A 291      28.475  41.135   2.077  1.00  2.92           C  
ATOM   2564  CG2 VAL A 291      27.389  41.779  -0.077  1.00  2.00           C  
ATOM   2565  H   VAL A 291      30.895  42.928   1.673  1.00 17.00           H  
ATOM   2566  N   PHE A 292      28.595  43.785   3.465  1.00  2.00           N  
ATOM   2567  CA  PHE A 292      27.932  44.251   4.704  1.00  2.12           C  
ATOM   2568  C   PHE A 292      27.181  45.586   4.726  1.00  4.04           C  
ATOM   2569  O   PHE A 292      26.576  45.919   5.759  1.00  2.86           O  
ATOM   2570  CB  PHE A 292      28.902  44.289   5.887  1.00  2.00           C  
ATOM   2571  CG  PHE A 292      29.352  42.960   6.331  1.00  2.78           C  
ATOM   2572  CD1 PHE A 292      29.077  41.821   5.571  1.00  2.00           C  
ATOM   2573  CD2 PHE A 292      30.050  42.825   7.523  1.00  3.77           C  
ATOM   2574  CE1 PHE A 292      29.489  40.581   5.997  1.00  2.00           C  
ATOM   2575  CE2 PHE A 292      30.474  41.569   7.956  1.00  2.21           C  
ATOM   2576  CZ  PHE A 292      30.193  40.453   7.193  1.00  2.12           C  
ATOM   2577  H   PHE A 292      29.476  43.369   3.552  1.00 17.00           H  
ATOM   2578  N   GLY A 293      27.283  46.388   3.668  1.00  3.51           N  
ATOM   2579  CA  GLY A 293      26.564  47.649   3.646  1.00  4.36           C  
ATOM   2580  C   GLY A 293      25.155  47.476   3.098  1.00  5.44           C  
ATOM   2581  O   GLY A 293      24.281  48.321   3.253  1.00  6.21           O  
ATOM   2582  H   GLY A 293      27.844  46.166   2.904  1.00 17.00           H  
ATOM   2583  N   LEU A 294      24.916  46.323   2.507  1.00  5.41           N  
ATOM   2584  CA  LEU A 294      23.633  46.020   1.905  1.00  6.65           C  
ATOM   2585  C   LEU A 294      22.503  45.593   2.834  1.00  7.01           C  
ATOM   2586  O   LEU A 294      21.402  45.318   2.350  1.00  7.62           O  
ATOM   2587  CB  LEU A 294      23.828  45.010   0.767  1.00  7.25           C  
ATOM   2588  CG  LEU A 294      24.886  45.495  -0.252  1.00  7.31           C  
ATOM   2589  CD1 LEU A 294      25.466  44.349  -1.067  1.00  2.70           C  
ATOM   2590  CD2 LEU A 294      24.341  46.630  -1.152  1.00  5.35           C  
ATOM   2591  H   LEU A 294      25.629  45.660   2.452  1.00 17.00           H  
ATOM   2592  N   VAL A 295      22.757  45.559   4.147  1.00  5.61           N  
ATOM   2593  CA  VAL A 295      21.733  45.214   5.166  1.00  5.09           C  
ATOM   2594  C   VAL A 295      22.116  45.851   6.499  1.00  5.39           C  
ATOM   2595  O   VAL A 295      23.125  45.473   7.098  1.00  9.80           O  
ATOM   2596  CB  VAL A 295      21.592  43.679   5.405  1.00  2.63           C  
ATOM   2597  CG1 VAL A 295      20.644  43.402   6.544  1.00  2.00           C  
ATOM   2598  CG2 VAL A 295      21.087  43.004   4.171  1.00  3.82           C  
ATOM   2599  H   VAL A 295      23.656  45.779   4.465  1.00 17.00           H  
ATOM   2600  N   PRO A 296      21.272  46.731   7.038  1.00  2.71           N  
ATOM   2601  CA  PRO A 296      21.501  47.433   8.310  1.00  2.21           C  
ATOM   2602  C   PRO A 296      21.829  46.569   9.511  1.00  2.00           C  
ATOM   2603  O   PRO A 296      22.377  47.052  10.482  1.00  2.00           O  
ATOM   2604  CB  PRO A 296      20.205  48.191   8.518  1.00  3.39           C  
ATOM   2605  CG  PRO A 296      19.757  48.464   7.101  1.00  3.93           C  
ATOM   2606  CD  PRO A 296      20.000  47.138   6.440  1.00  3.56           C  
ATOM   2607  N   GLY A 297      21.427  45.310   9.488  1.00  2.00           N  
ATOM   2608  CA  GLY A 297      21.748  44.428  10.599  1.00  2.02           C  
ATOM   2609  C   GLY A 297      23.242  44.155  10.555  1.00  3.63           C  
ATOM   2610  O   GLY A 297      23.929  44.242  11.575  1.00  5.44           O  
ATOM   2611  H   GLY A 297      20.897  44.994   8.735  1.00 17.00           H  
ATOM   2612  N   LEU A 298      23.741  43.834   9.362  1.00  2.00           N  
ATOM   2613  CA  LEU A 298      25.148  43.582   9.158  1.00  2.00           C  
ATOM   2614  C   LEU A 298      25.875  44.831   9.659  1.00  2.00           C  
ATOM   2615  O   LEU A 298      26.529  44.789  10.695  1.00  2.00           O  
ATOM   2616  CB  LEU A 298      25.399  43.327   7.670  1.00  2.00           C  
ATOM   2617  CG  LEU A 298      25.581  41.886   7.123  1.00  2.00           C  
ATOM   2618  CD1 LEU A 298      25.277  40.821   8.137  1.00  2.00           C  
ATOM   2619  CD2 LEU A 298      24.792  41.689   5.855  1.00  2.00           C  
ATOM   2620  H   LEU A 298      23.144  43.809   8.588  1.00 17.00           H  
ATOM   2621  N   MET A 299      25.638  45.965   9.004  1.00  2.00           N  
ATOM   2622  CA  MET A 299      26.236  47.243   9.383  1.00  2.00           C  
ATOM   2623  C   MET A 299      26.163  47.595  10.864  1.00  2.00           C  
ATOM   2624  O   MET A 299      26.955  48.389  11.352  1.00  2.00           O  
ATOM   2625  CB  MET A 299      25.599  48.357   8.594  1.00  2.00           C  
ATOM   2626  CG  MET A 299      26.403  49.619   8.671  1.00  6.09           C  
ATOM   2627  SD  MET A 299      28.065  49.321   7.981  1.00  7.88           S  
ATOM   2628  CE  MET A 299      27.725  49.030   6.352  1.00  2.00           C  
ATOM   2629  H   MET A 299      25.056  45.934   8.216  1.00 17.00           H  
ATOM   2630  N   MET A 300      25.168  47.058  11.562  1.00  4.57           N  
ATOM   2631  CA  MET A 300      24.997  47.283  12.998  1.00  4.35           C  
ATOM   2632  C   MET A 300      26.100  46.515  13.722  1.00  4.23           C  
ATOM   2633  O   MET A 300      26.794  47.089  14.563  1.00  3.74           O  
ATOM   2634  CB  MET A 300      23.608  46.808  13.463  1.00  3.85           C  
ATOM   2635  CG  MET A 300      23.399  46.757  14.974  1.00  3.54           C  
ATOM   2636  SD  MET A 300      22.739  45.112  15.509  1.00  2.97           S  
ATOM   2637  CE  MET A 300      22.767  45.271  17.315  1.00  2.00           C  
ATOM   2638  H   MET A 300      24.498  46.490  11.124  1.00 17.00           H  
ATOM   2639  N   TYR A 301      26.302  45.251  13.335  1.00  3.70           N  
ATOM   2640  CA  TYR A 301      27.315  44.389  13.939  1.00  2.89           C  
ATOM   2641  C   TYR A 301      28.752  44.814  13.660  1.00  4.30           C  
ATOM   2642  O   TYR A 301      29.624  44.637  14.505  1.00  2.77           O  
ATOM   2643  CB  TYR A 301      27.100  42.943  13.520  1.00  2.00           C  
ATOM   2644  CG  TYR A 301      26.414  42.111  14.568  1.00  2.00           C  
ATOM   2645  CD1 TYR A 301      26.732  42.240  15.917  1.00  2.00           C  
ATOM   2646  CD2 TYR A 301      25.456  41.169  14.210  1.00  2.80           C  
ATOM   2647  CE1 TYR A 301      26.097  41.438  16.879  1.00  3.54           C  
ATOM   2648  CE2 TYR A 301      24.827  40.367  15.160  1.00  2.00           C  
ATOM   2649  CZ  TYR A 301      25.143  40.501  16.478  1.00  2.00           C  
ATOM   2650  OH  TYR A 301      24.506  39.690  17.374  1.00  2.15           O  
ATOM   2651  H   TYR A 301      25.734  44.890  12.613  1.00 17.00           H  
ATOM   2652  HH  TYR A 301      23.801  39.202  16.926  1.00 17.00           H  
ATOM   2653  N   ALA A 302      29.005  45.352  12.466  1.00  5.40           N  
ATOM   2654  CA  ALA A 302      30.337  45.833  12.110  1.00  3.56           C  
ATOM   2655  C   ALA A 302      30.622  47.006  13.036  1.00  3.65           C  
ATOM   2656  O   ALA A 302      31.685  47.094  13.621  1.00  5.96           O  
ATOM   2657  CB  ALA A 302      30.379  46.290  10.674  1.00  2.00           C  
ATOM   2658  H   ALA A 302      28.259  45.426  11.829  1.00 17.00           H  
ATOM   2659  N   THR A 303      29.646  47.877  13.216  1.00  2.62           N  
ATOM   2660  CA  THR A 303      29.842  49.010  14.089  1.00  3.01           C  
ATOM   2661  C   THR A 303      30.117  48.518  15.507  1.00  2.35           C  
ATOM   2662  O   THR A 303      30.869  49.135  16.257  1.00  2.00           O  
ATOM   2663  CB  THR A 303      28.632  49.995  14.026  1.00  4.84           C  
ATOM   2664  OG1 THR A 303      28.446  50.453  12.667  1.00  2.64           O  
ATOM   2665  CG2 THR A 303      28.892  51.210  14.934  1.00  2.97           C  
ATOM   2666  H   THR A 303      28.785  47.785  12.761  1.00 17.00           H  
ATOM   2667  HG1 THR A 303      28.092  49.739  12.121  1.00 17.00           H  
ATOM   2668  N   ILE A 304      29.587  47.349  15.835  1.00  4.53           N  
ATOM   2669  CA  ILE A 304      29.796  46.780  17.170  1.00  6.53           C  
ATOM   2670  C   ILE A 304      31.285  46.545  17.305  1.00  6.19           C  
ATOM   2671  O   ILE A 304      31.961  47.245  18.057  1.00  7.21           O  
ATOM   2672  CB  ILE A 304      29.079  45.372  17.384  1.00  7.88           C  
ATOM   2673  CG1 ILE A 304      27.541  45.473  17.254  1.00  5.24           C  
ATOM   2674  CG2 ILE A 304      29.475  44.798  18.774  1.00  6.22           C  
ATOM   2675  CD1 ILE A 304      26.889  46.356  18.323  1.00  5.47           C  
ATOM   2676  H   ILE A 304      29.033  46.871  15.188  1.00 17.00           H  
ATOM   2677  N   TRP A 305      31.771  45.581  16.517  1.00  6.29           N  
ATOM   2678  CA  TRP A 305      33.168  45.166  16.473  1.00  2.91           C  
ATOM   2679  C   TRP A 305      34.149  46.313  16.293  1.00  2.33           C  
ATOM   2680  O   TRP A 305      35.142  46.368  17.006  1.00  3.41           O  
ATOM   2681  CB  TRP A 305      33.358  44.124  15.372  1.00  2.70           C  
ATOM   2682  CG  TRP A 305      32.604  42.835  15.623  1.00  4.76           C  
ATOM   2683  CD1 TRP A 305      31.509  42.374  14.935  1.00  5.10           C  
ATOM   2684  CD2 TRP A 305      32.902  41.827  16.615  1.00  5.26           C  
ATOM   2685  NE1 TRP A 305      31.111  41.144  15.432  1.00  4.66           N  
ATOM   2686  CE2 TRP A 305      31.953  40.787  16.457  1.00  5.43           C  
ATOM   2687  CE3 TRP A 305      33.880  41.702  17.615  1.00  4.21           C  
ATOM   2688  CZ2 TRP A 305      31.961  39.652  17.251  1.00  3.41           C  
ATOM   2689  CZ3 TRP A 305      33.881  40.575  18.403  1.00  2.01           C  
ATOM   2690  CH2 TRP A 305      32.933  39.568  18.217  1.00  3.71           C  
ATOM   2691  H   TRP A 305      31.146  45.137  15.907  1.00 17.00           H  
ATOM   2692  HE1 TRP A 305      30.302  40.643  15.212  1.00 17.00           H  
ATOM   2693  N   LEU A 306      33.897  47.210  15.339  1.00  2.27           N  
ATOM   2694  CA  LEU A 306      34.768  48.368  15.120  1.00  2.00           C  
ATOM   2695  C   LEU A 306      35.039  48.999  16.454  1.00  2.00           C  
ATOM   2696  O   LEU A 306      36.166  49.291  16.799  1.00  2.01           O  
ATOM   2697  CB  LEU A 306      34.091  49.417  14.246  1.00  3.46           C  
ATOM   2698  CG  LEU A 306      34.675  50.845  14.231  1.00  3.25           C  
ATOM   2699  CD1 LEU A 306      35.894  50.962  13.339  1.00  2.85           C  
ATOM   2700  CD2 LEU A 306      33.635  51.771  13.699  1.00  2.00           C  
ATOM   2701  H   LEU A 306      33.107  47.088  14.785  1.00 17.00           H  
ATOM   2702  N   ARG A 307      33.987  49.194  17.215  1.00  2.19           N  
ATOM   2703  CA  ARG A 307      34.143  49.772  18.525  1.00  5.81           C  
ATOM   2704  C   ARG A 307      34.881  48.816  19.465  1.00  6.36           C  
ATOM   2705  O   ARG A 307      35.759  49.253  20.203  1.00  7.50           O  
ATOM   2706  CB  ARG A 307      32.779  50.168  19.065  1.00  8.94           C  
ATOM   2707  CG  ARG A 307      32.037  51.105  18.121  1.00  9.15           C  
ATOM   2708  CD  ARG A 307      30.550  51.061  18.381  1.00  9.94           C  
ATOM   2709  NE  ARG A 307      30.101  52.173  19.205  1.00  7.48           N  
ATOM   2710  CZ  ARG A 307      28.972  52.814  18.979  1.00  5.34           C  
ATOM   2711  NH1 ARG A 307      28.201  52.430  17.966  1.00  3.57           N  
ATOM   2712  NH2 ARG A 307      28.645  53.846  19.739  1.00  5.78           N  
ATOM   2713  H   ARG A 307      33.082  48.938  16.932  1.00 17.00           H  
ATOM   2714  HE  ARG A 307      30.661  52.456  19.958  1.00 17.00           H  
ATOM   2715 HH11 ARG A 307      28.460  51.668  17.377  1.00 17.00           H  
ATOM   2716 HH12 ARG A 307      27.342  52.916  17.796  1.00 17.00           H  
ATOM   2717 HH21 ARG A 307      29.253  54.130  20.480  1.00 17.00           H  
ATOM   2718 HH22 ARG A 307      27.789  54.340  19.584  1.00 17.00           H  
ATOM   2719  N   GLU A 308      34.579  47.515  19.415  1.00  8.46           N  
ATOM   2720  CA  GLU A 308      35.287  46.560  20.272  1.00  9.48           C  
ATOM   2721  C   GLU A 308      36.785  46.704  20.083  1.00  9.32           C  
ATOM   2722  O   GLU A 308      37.497  46.838  21.073  1.00 13.06           O  
ATOM   2723  CB  GLU A 308      34.880  45.085  20.056  1.00  6.42           C  
ATOM   2724  CG  GLU A 308      35.538  44.106  21.082  1.00  5.22           C  
ATOM   2725  CD  GLU A 308      35.235  44.429  22.581  1.00  7.81           C  
ATOM   2726  OE1 GLU A 308      35.153  45.633  22.966  1.00  7.83           O  
ATOM   2727  OE2 GLU A 308      35.100  43.467  23.384  1.00  3.55           O  
ATOM   2728  H   GLU A 308      33.865  47.229  18.814  1.00 17.00           H  
ATOM   2729  N   HIS A 309      37.252  46.747  18.831  1.00  9.14           N  
ATOM   2730  CA  HIS A 309      38.688  46.889  18.541  1.00  7.32           C  
ATOM   2731  C   HIS A 309      39.275  47.994  19.398  1.00  3.84           C  
ATOM   2732  O   HIS A 309      40.025  47.732  20.328  1.00  2.01           O  
ATOM   2733  CB  HIS A 309      38.956  47.198  17.054  1.00  8.48           C  
ATOM   2734  CG  HIS A 309      40.404  47.097  16.676  1.00  8.95           C  
ATOM   2735  ND1 HIS A 309      41.012  45.900  16.350  1.00  9.70           N  
ATOM   2736  CD2 HIS A 309      41.375  48.035  16.610  1.00 10.23           C  
ATOM   2737  CE1 HIS A 309      42.290  46.102  16.099  1.00  6.67           C  
ATOM   2738  NE2 HIS A 309      42.537  47.389  16.251  1.00  9.30           N  
ATOM   2739  H   HIS A 309      36.608  46.703  18.101  1.00 17.00           H  
ATOM   2740  HD1 HIS A 309      40.535  45.050  16.354  1.00 17.00           H  
ATOM   2741  HE2 HIS A 309      43.403  47.853  16.143  1.00 17.00           H  
ATOM   2742  N   GLN A 310      38.875  49.222  19.122  1.00  2.11           N  
ATOM   2743  CA  GLN A 310      39.376  50.335  19.881  1.00  2.30           C  
ATOM   2744  C   GLN A 310      39.360  50.074  21.373  1.00  2.14           C  
ATOM   2745  O   GLN A 310      40.375  50.221  22.050  1.00  2.00           O  
ATOM   2746  CB  GLN A 310      38.599  51.600  19.564  1.00  2.00           C  
ATOM   2747  CG  GLN A 310      39.140  52.354  18.393  1.00  2.00           C  
ATOM   2748  CD  GLN A 310      38.947  51.613  17.113  1.00  2.00           C  
ATOM   2749  OE1 GLN A 310      39.435  50.500  16.922  1.00  3.66           O  
ATOM   2750  NE2 GLN A 310      38.219  52.222  16.218  1.00  6.63           N  
ATOM   2751  H   GLN A 310      38.225  49.379  18.402  1.00 17.00           H  
ATOM   2752 HE21 GLN A 310      38.049  51.788  15.359  1.00 17.00           H  
ATOM   2753 HE22 GLN A 310      37.863  53.097  16.437  1.00 17.00           H  
ATOM   2754  N   ARG A 311      38.226  49.633  21.885  1.00  2.56           N  
ATOM   2755  CA  ARG A 311      38.143  49.396  23.312  1.00  4.37           C  
ATOM   2756  C   ARG A 311      39.299  48.517  23.787  1.00  4.93           C  
ATOM   2757  O   ARG A 311      39.874  48.757  24.844  1.00  6.68           O  
ATOM   2758  CB  ARG A 311      36.797  48.782  23.708  1.00  4.84           C  
ATOM   2759  CG  ARG A 311      36.763  48.445  25.195  1.00  5.69           C  
ATOM   2760  CD  ARG A 311      35.570  47.626  25.602  1.00  3.36           C  
ATOM   2761  NE  ARG A 311      35.961  46.565  26.515  1.00  2.00           N  
ATOM   2762  CZ  ARG A 311      36.532  45.435  26.115  1.00  3.45           C  
ATOM   2763  NH1 ARG A 311      36.782  45.240  24.833  1.00  2.00           N  
ATOM   2764  NH2 ARG A 311      36.835  44.487  26.989  1.00  6.55           N  
ATOM   2765  H   ARG A 311      37.444  49.448  21.314  1.00 17.00           H  
ATOM   2766  HE  ARG A 311      35.794  46.694  27.472  1.00 17.00           H  
ATOM   2767 HH11 ARG A 311      36.574  45.948  24.166  1.00 17.00           H  
ATOM   2768 HH12 ARG A 311      37.212  44.388  24.534  1.00 17.00           H  
ATOM   2769 HH21 ARG A 311      36.638  44.620  27.961  1.00 17.00           H  
ATOM   2770 HH22 ARG A 311      37.270  43.643  26.676  1.00 17.00           H  
ATOM   2771  N   VAL A 312      39.649  47.504  23.008  1.00  3.67           N  
ATOM   2772  CA  VAL A 312      40.751  46.649  23.390  1.00  2.29           C  
ATOM   2773  C   VAL A 312      42.020  47.482  23.288  1.00  2.43           C  
ATOM   2774  O   VAL A 312      42.721  47.643  24.275  1.00  2.00           O  
ATOM   2775  CB  VAL A 312      40.892  45.431  22.478  1.00  2.05           C  
ATOM   2776  CG1 VAL A 312      42.093  44.624  22.917  1.00  4.91           C  
ATOM   2777  CG2 VAL A 312      39.656  44.569  22.536  1.00  3.13           C  
ATOM   2778  H   VAL A 312      39.157  47.349  22.174  1.00 17.00           H  
ATOM   2779  N   CYS A 313      42.261  48.056  22.105  1.00  2.54           N  
ATOM   2780  CA  CYS A 313      43.429  48.887  21.819  1.00  2.00           C  
ATOM   2781  C   CYS A 313      43.801  49.805  22.967  1.00  2.51           C  
ATOM   2782  O   CYS A 313      44.967  50.063  23.187  1.00  3.59           O  
ATOM   2783  CB  CYS A 313      43.186  49.792  20.604  1.00  2.55           C  
ATOM   2784  SG  CYS A 313      43.362  49.129  18.948  1.00  2.00           S  
ATOM   2785  H   CYS A 313      41.613  47.910  21.388  1.00 17.00           H  
ATOM   2786  N   ASP A 314      42.815  50.368  23.651  1.00  4.13           N  
ATOM   2787  CA  ASP A 314      43.092  51.283  24.761  1.00  5.17           C  
ATOM   2788  C   ASP A 314      43.576  50.526  25.990  1.00  5.78           C  
ATOM   2789  O   ASP A 314      44.443  51.003  26.736  1.00  6.16           O  
ATOM   2790  CB  ASP A 314      41.840  52.077  25.105  1.00  4.50           C  
ATOM   2791  CG  ASP A 314      41.332  52.858  23.937  1.00  5.25           C  
ATOM   2792  OD1 ASP A 314      42.176  53.594  23.348  1.00  5.60           O  
ATOM   2793  OD2 ASP A 314      40.115  52.720  23.617  1.00  2.00           O  
ATOM   2794  H   ASP A 314      41.889  50.167  23.391  1.00 17.00           H  
ATOM   2795  N   ILE A 315      42.968  49.365  26.210  1.00  5.39           N  
ATOM   2796  CA  ILE A 315      43.305  48.498  27.325  1.00  6.79           C  
ATOM   2797  C   ILE A 315      44.741  48.066  27.064  1.00  7.43           C  
ATOM   2798  O   ILE A 315      45.604  48.142  27.945  1.00  9.80           O  
ATOM   2799  CB  ILE A 315      42.396  47.262  27.326  1.00  6.75           C  
ATOM   2800  CG1 ILE A 315      40.935  47.696  27.361  1.00  2.28           C  
ATOM   2801  CG2 ILE A 315      42.744  46.347  28.499  1.00  7.18           C  
ATOM   2802  CD1 ILE A 315      40.010  46.592  26.972  1.00  6.35           C  
ATOM   2803  H   ILE A 315      42.261  49.086  25.588  1.00 17.00           H  
ATOM   2804  N   LEU A 316      44.987  47.595  25.846  1.00  6.36           N  
ATOM   2805  CA  LEU A 316      46.323  47.209  25.447  1.00  3.79           C  
ATOM   2806  C   LEU A 316      47.233  48.437  25.576  1.00  3.48           C  
ATOM   2807  O   LEU A 316      48.304  48.332  26.169  1.00  5.22           O  
ATOM   2808  CB  LEU A 316      46.305  46.703  24.008  1.00  2.22           C  
ATOM   2809  CG  LEU A 316      46.452  45.187  23.858  1.00  2.16           C  
ATOM   2810  CD1 LEU A 316      45.821  44.480  25.039  1.00  2.00           C  
ATOM   2811  CD2 LEU A 316      45.884  44.711  22.524  1.00  2.00           C  
ATOM   2812  H   LEU A 316      44.253  47.487  25.218  1.00 17.00           H  
ATOM   2813  N   LYS A 317      46.752  49.604  25.131  1.00  2.20           N  
ATOM   2814  CA  LYS A 317      47.517  50.848  25.171  1.00  3.20           C  
ATOM   2815  C   LYS A 317      47.867  51.339  26.561  1.00  2.24           C  
ATOM   2816  O   LYS A 317      48.711  52.221  26.709  1.00  2.52           O  
ATOM   2817  CB  LYS A 317      46.841  51.979  24.377  1.00  4.91           C  
ATOM   2818  CG  LYS A 317      47.766  53.212  24.116  1.00  3.43           C  
ATOM   2819  CD  LYS A 317      47.183  54.534  24.672  1.00  4.08           C  
ATOM   2820  CE  LYS A 317      47.021  54.521  26.210  1.00  3.93           C  
ATOM   2821  NZ  LYS A 317      46.025  55.491  26.782  1.00  2.00           N  
ATOM   2822  H   LYS A 317      45.855  49.636  24.758  1.00 17.00           H  
ATOM   2823  HZ1 LYS A 317      45.089  55.303  26.369  1.00 17.00           H  
ATOM   2824  HZ2 LYS A 317      45.978  55.373  27.815  1.00 17.00           H  
ATOM   2825  HZ3 LYS A 317      46.316  56.464  26.556  1.00 17.00           H  
ATOM   2826  N   GLN A 318      47.206  50.832  27.586  1.00  2.00           N  
ATOM   2827  CA  GLN A 318      47.589  51.261  28.909  1.00  2.84           C  
ATOM   2828  C   GLN A 318      48.089  50.122  29.723  1.00  2.02           C  
ATOM   2829  O   GLN A 318      48.061  50.130  30.949  1.00  2.02           O  
ATOM   2830  CB  GLN A 318      46.517  52.043  29.630  1.00  6.86           C  
ATOM   2831  CG  GLN A 318      47.151  52.888  30.735  1.00 14.07           C  
ATOM   2832  CD  GLN A 318      48.631  53.290  30.458  1.00 15.20           C  
ATOM   2833  OE1 GLN A 318      49.500  53.149  31.324  1.00 12.20           O  
ATOM   2834  NE2 GLN A 318      48.902  53.791  29.256  1.00 16.85           N  
ATOM   2835  H   GLN A 318      46.453  50.212  27.466  1.00 17.00           H  
ATOM   2836 HE21 GLN A 318      49.825  54.059  29.074  1.00 17.00           H  
ATOM   2837 HE22 GLN A 318      48.179  53.872  28.601  1.00 17.00           H  
ATOM   2838  N   GLU A 319      48.485  49.108  28.987  1.00  2.00           N  
ATOM   2839  CA  GLU A 319      49.087  47.922  29.527  1.00  5.09           C  
ATOM   2840  C   GLU A 319      50.510  47.952  28.924  1.00  4.70           C  
ATOM   2841  O   GLU A 319      51.496  47.409  29.469  1.00  4.66           O  
ATOM   2842  CB  GLU A 319      48.304  46.707  29.047  1.00  8.79           C  
ATOM   2843  CG  GLU A 319      47.250  46.279  30.014  1.00 11.12           C  
ATOM   2844  CD  GLU A 319      47.850  45.829  31.318  1.00 14.49           C  
ATOM   2845  OE1 GLU A 319      48.704  44.884  31.325  1.00 16.71           O  
ATOM   2846  OE2 GLU A 319      47.456  46.436  32.330  1.00 12.46           O  
ATOM   2847  H   GLU A 319      48.316  49.153  28.027  1.00 17.00           H  
ATOM   2848  N   HIS A 320      50.590  48.607  27.778  1.00  2.16           N  
ATOM   2849  CA  HIS A 320      51.818  48.757  27.053  1.00  2.45           C  
ATOM   2850  C   HIS A 320      51.900  50.186  26.544  1.00  2.10           C  
ATOM   2851  O   HIS A 320      51.689  50.469  25.363  1.00  2.00           O  
ATOM   2852  CB  HIS A 320      51.877  47.722  25.945  1.00  2.00           C  
ATOM   2853  CG  HIS A 320      51.809  46.325  26.463  1.00  4.85           C  
ATOM   2854  ND1 HIS A 320      50.609  45.685  26.686  1.00  9.73           N  
ATOM   2855  CD2 HIS A 320      52.768  45.495  26.944  1.00  4.62           C  
ATOM   2856  CE1 HIS A 320      50.826  44.530  27.293  1.00  7.42           C  
ATOM   2857  NE2 HIS A 320      52.130  44.389  27.459  1.00  4.75           N  
ATOM   2858  H   HIS A 320      49.786  49.005  27.381  1.00 17.00           H  
ATOM   2859  HD1 HIS A 320      49.724  46.011  26.414  1.00 17.00           H  
ATOM   2860  HE2 HIS A 320      52.559  43.598  27.848  1.00 17.00           H  
ATOM   2861  N   PRO A 321      52.195  51.120  27.463  1.00  2.00           N  
ATOM   2862  CA  PRO A 321      52.314  52.542  27.161  1.00  4.01           C  
ATOM   2863  C   PRO A 321      53.417  52.746  26.144  1.00  6.21           C  
ATOM   2864  O   PRO A 321      53.547  53.782  25.507  1.00  8.62           O  
ATOM   2865  CB  PRO A 321      52.677  53.130  28.522  1.00  2.69           C  
ATOM   2866  CG  PRO A 321      53.360  51.992  29.225  1.00  2.04           C  
ATOM   2867  CD  PRO A 321      52.469  50.874  28.890  1.00  2.00           C  
ATOM   2868  N   GLU A 322      54.195  51.705  25.957  1.00  7.63           N  
ATOM   2869  CA  GLU A 322      55.308  51.772  25.048  1.00  9.14           C  
ATOM   2870  C   GLU A 322      55.098  50.955  23.794  1.00  9.59           C  
ATOM   2871  O   GLU A 322      56.056  50.588  23.123  1.00 11.06           O  
ATOM   2872  CB  GLU A 322      56.551  51.300  25.778  1.00  8.39           C  
ATOM   2873  CG  GLU A 322      56.223  50.563  27.059  1.00  7.42           C  
ATOM   2874  CD  GLU A 322      55.654  49.177  26.848  1.00  5.81           C  
ATOM   2875  OE1 GLU A 322      56.009  48.491  25.858  1.00  6.43           O  
ATOM   2876  OE2 GLU A 322      54.881  48.756  27.725  1.00  8.35           O  
ATOM   2877  H   GLU A 322      54.011  50.869  26.400  1.00 17.00           H  
ATOM   2878  N   TRP A 323      53.862  50.580  23.513  1.00  9.72           N  
ATOM   2879  CA  TRP A 323      53.619  49.843  22.286  1.00  8.89           C  
ATOM   2880  C   TRP A 323      53.370  50.895  21.198  1.00  7.34           C  
ATOM   2881  O   TRP A 323      53.154  52.079  21.499  1.00  7.04           O  
ATOM   2882  CB  TRP A 323      52.442  48.874  22.425  1.00  9.82           C  
ATOM   2883  CG  TRP A 323      52.882  47.531  22.863  1.00  9.72           C  
ATOM   2884  CD1 TRP A 323      54.146  47.165  23.177  1.00 10.65           C  
ATOM   2885  CD2 TRP A 323      52.066  46.362  23.037  1.00 10.83           C  
ATOM   2886  NE1 TRP A 323      54.181  45.843  23.534  1.00 11.81           N  
ATOM   2887  CE2 TRP A 323      52.917  45.324  23.460  1.00 10.53           C  
ATOM   2888  CE3 TRP A 323      50.699  46.093  22.876  1.00 11.36           C  
ATOM   2889  CZ2 TRP A 323      52.453  44.029  23.729  1.00 11.65           C  
ATOM   2890  CZ3 TRP A 323      50.239  44.805  23.141  1.00 11.70           C  
ATOM   2891  CH2 TRP A 323      51.117  43.790  23.565  1.00 10.34           C  
ATOM   2892  H   TRP A 323      53.101  50.862  24.060  1.00 17.00           H  
ATOM   2893  HE1 TRP A 323      55.001  45.363  23.780  1.00 17.00           H  
ATOM   2894  N   GLY A 324      53.510  50.485  19.944  1.00  6.49           N  
ATOM   2895  CA  GLY A 324      53.300  51.399  18.840  1.00  2.48           C  
ATOM   2896  C   GLY A 324      52.011  50.966  18.196  1.00  2.64           C  
ATOM   2897  O   GLY A 324      51.486  49.885  18.491  1.00  2.40           O  
ATOM   2898  H   GLY A 324      53.742  49.548  19.781  1.00 17.00           H  
ATOM   2899  N   ASP A 325      51.525  51.771  17.270  1.00  2.00           N  
ATOM   2900  CA  ASP A 325      50.283  51.459  16.599  1.00  2.00           C  
ATOM   2901  C   ASP A 325      50.279  50.077  16.026  1.00  2.00           C  
ATOM   2902  O   ASP A 325      49.451  49.286  16.403  1.00  3.67           O  
ATOM   2903  CB  ASP A 325      49.978  52.480  15.519  1.00  4.77           C  
ATOM   2904  CG  ASP A 325      48.843  52.043  14.601  1.00  5.65           C  
ATOM   2905  OD1 ASP A 325      47.652  52.101  15.001  1.00  2.03           O  
ATOM   2906  OD2 ASP A 325      49.164  51.665  13.451  1.00  6.83           O  
ATOM   2907  H   ASP A 325      52.008  52.593  17.050  1.00 17.00           H  
ATOM   2908  N   GLU A 326      51.235  49.743  15.169  1.00  3.71           N  
ATOM   2909  CA  GLU A 326      51.245  48.402  14.584  1.00  3.67           C  
ATOM   2910  C   GLU A 326      51.222  47.262  15.552  1.00  2.53           C  
ATOM   2911  O   GLU A 326      50.665  46.246  15.233  1.00  5.18           O  
ATOM   2912  CB  GLU A 326      52.390  48.204  13.618  1.00  4.06           C  
ATOM   2913  CG  GLU A 326      51.954  48.126  12.155  1.00  5.47           C  
ATOM   2914  CD  GLU A 326      51.465  46.737  11.753  1.00  8.77           C  
ATOM   2915  OE1 GLU A 326      51.285  45.860  12.628  1.00  4.34           O  
ATOM   2916  OE2 GLU A 326      51.265  46.523  10.537  1.00 13.35           O  
ATOM   2917  H   GLU A 326      51.934  50.376  14.923  1.00 17.00           H  
ATOM   2918  N   GLN A 327      51.785  47.408  16.738  1.00  2.93           N  
ATOM   2919  CA  GLN A 327      51.730  46.295  17.669  1.00  3.86           C  
ATOM   2920  C   GLN A 327      50.354  46.153  18.283  1.00  3.24           C  
ATOM   2921  O   GLN A 327      49.810  45.037  18.334  1.00  3.18           O  
ATOM   2922  CB  GLN A 327      52.761  46.426  18.775  1.00  8.95           C  
ATOM   2923  CG  GLN A 327      52.636  45.312  19.813  1.00  6.86           C  
ATOM   2924  CD  GLN A 327      53.943  44.906  20.412  1.00  3.24           C  
ATOM   2925  OE1 GLN A 327      54.891  45.690  20.526  1.00  3.63           O  
ATOM   2926  NE2 GLN A 327      54.007  43.660  20.800  1.00  5.94           N  
ATOM   2927  H   GLN A 327      52.216  48.247  16.990  1.00 17.00           H  
ATOM   2928 HE21 GLN A 327      54.861  43.358  21.155  1.00 17.00           H  
ATOM   2929 HE22 GLN A 327      53.209  43.099  20.709  1.00 17.00           H  
ATOM   2930  N   LEU A 328      49.828  47.275  18.781  1.00  2.00           N  
ATOM   2931  CA  LEU A 328      48.486  47.348  19.377  1.00  2.00           C  
ATOM   2932  C   LEU A 328      47.404  46.802  18.411  1.00  2.00           C  
ATOM   2933  O   LEU A 328      46.518  46.011  18.794  1.00  2.00           O  
ATOM   2934  CB  LEU A 328      48.171  48.789  19.747  1.00  2.00           C  
ATOM   2935  CG  LEU A 328      48.928  49.350  20.944  1.00  2.00           C  
ATOM   2936  CD1 LEU A 328      48.701  50.820  21.032  1.00  2.00           C  
ATOM   2937  CD2 LEU A 328      48.446  48.682  22.209  1.00  4.54           C  
ATOM   2938  H   LEU A 328      50.360  48.098  18.719  1.00 17.00           H  
ATOM   2939  N   PHE A 329      47.512  47.201  17.149  1.00  2.01           N  
ATOM   2940  CA  PHE A 329      46.622  46.731  16.102  1.00  2.00           C  
ATOM   2941  C   PHE A 329      46.741  45.235  15.922  1.00  2.00           C  
ATOM   2942  O   PHE A 329      45.739  44.543  15.873  1.00  2.00           O  
ATOM   2943  CB  PHE A 329      46.961  47.377  14.765  1.00  2.78           C  
ATOM   2944  CG  PHE A 329      46.175  46.823  13.628  1.00  4.83           C  
ATOM   2945  CD1 PHE A 329      46.589  45.672  12.972  1.00  4.06           C  
ATOM   2946  CD2 PHE A 329      44.989  47.427  13.233  1.00  6.45           C  
ATOM   2947  CE1 PHE A 329      45.848  45.128  11.947  1.00  2.01           C  
ATOM   2948  CE2 PHE A 329      44.223  46.879  12.189  1.00  6.04           C  
ATOM   2949  CZ  PHE A 329      44.659  45.732  11.550  1.00  3.61           C  
ATOM   2950  H   PHE A 329      48.217  47.843  16.922  1.00 17.00           H  
ATOM   2951  N   GLN A 330      47.969  44.746  15.777  1.00  2.11           N  
ATOM   2952  CA  GLN A 330      48.203  43.319  15.568  1.00  2.95           C  
ATOM   2953  C   GLN A 330      47.866  42.439  16.746  1.00  2.58           C  
ATOM   2954  O   GLN A 330      47.463  41.286  16.574  1.00  2.00           O  
ATOM   2955  CB  GLN A 330      49.611  43.051  15.085  1.00  2.00           C  
ATOM   2956  CG  GLN A 330      49.872  43.599  13.683  1.00  2.14           C  
ATOM   2957  CD  GLN A 330      49.255  42.793  12.575  1.00  2.00           C  
ATOM   2958  OE1 GLN A 330      48.789  41.673  12.792  1.00  2.00           O  
ATOM   2959  NE2 GLN A 330      49.301  43.337  11.354  1.00  2.00           N  
ATOM   2960  H   GLN A 330      48.748  45.345  15.790  1.00 17.00           H  
ATOM   2961 HE21 GLN A 330      48.900  42.843  10.616  1.00 17.00           H  
ATOM   2962 HE22 GLN A 330      49.744  44.206  11.262  1.00 17.00           H  
ATOM   2963  N   THR A 331      47.989  42.982  17.940  1.00  2.00           N  
ATOM   2964  CA  THR A 331      47.646  42.201  19.105  1.00  4.48           C  
ATOM   2965  C   THR A 331      46.109  42.179  19.275  1.00  5.83           C  
ATOM   2966  O   THR A 331      45.533  41.143  19.673  1.00  2.00           O  
ATOM   2967  CB  THR A 331      48.296  42.786  20.370  1.00  6.83           C  
ATOM   2968  OG1 THR A 331      49.683  43.052  20.138  1.00  5.15           O  
ATOM   2969  CG2 THR A 331      48.145  41.812  21.524  1.00  5.96           C  
ATOM   2970  H   THR A 331      48.311  43.898  18.028  1.00 17.00           H  
ATOM   2971  HG1 THR A 331      49.772  43.574  19.345  1.00 17.00           H  
ATOM   2972  N   SER A 332      45.459  43.322  18.971  1.00  7.16           N  
ATOM   2973  CA  SER A 332      43.990  43.466  19.087  1.00  6.33           C  
ATOM   2974  C   SER A 332      43.239  42.447  18.212  1.00  5.99           C  
ATOM   2975  O   SER A 332      42.445  41.662  18.733  1.00  6.05           O  
ATOM   2976  CB  SER A 332      43.534  44.901  18.757  1.00  4.81           C  
ATOM   2977  OG  SER A 332      43.902  45.816  19.774  1.00  2.00           O  
ATOM   2978  H   SER A 332      45.967  44.102  18.662  1.00 17.00           H  
ATOM   2979  HG  SER A 332      44.866  45.887  19.805  1.00 17.00           H  
ATOM   2980  N   LYS A 333      43.512  42.434  16.901  1.00  4.72           N  
ATOM   2981  CA  LYS A 333      42.884  41.468  15.987  1.00  2.85           C  
ATOM   2982  C   LYS A 333      42.955  40.043  16.538  1.00  2.00           C  
ATOM   2983  O   LYS A 333      42.076  39.253  16.323  1.00  2.00           O  
ATOM   2984  CB  LYS A 333      43.549  41.525  14.604  1.00  2.00           C  
ATOM   2985  CG  LYS A 333      43.124  40.415  13.649  1.00  2.00           C  
ATOM   2986  CD  LYS A 333      43.406  40.782  12.217  1.00  2.07           C  
ATOM   2987  CE  LYS A 333      42.871  39.725  11.267  1.00  2.00           C  
ATOM   2988  NZ  LYS A 333      42.821  40.129   9.813  1.00  2.00           N  
ATOM   2989  H   LYS A 333      44.180  43.061  16.545  1.00 17.00           H  
ATOM   2990  HZ1 LYS A 333      43.778  40.380   9.490  1.00 17.00           H  
ATOM   2991  HZ2 LYS A 333      42.454  39.343   9.239  1.00 17.00           H  
ATOM   2992  HZ3 LYS A 333      42.183  40.943   9.715  1.00 17.00           H  
ATOM   2993  N   LEU A 334      43.999  39.741  17.282  1.00  2.00           N  
ATOM   2994  CA  LEU A 334      44.153  38.424  17.840  1.00  3.63           C  
ATOM   2995  C   LEU A 334      43.186  38.236  18.981  1.00  3.84           C  
ATOM   2996  O   LEU A 334      42.525  37.203  19.074  1.00  6.12           O  
ATOM   2997  CB  LEU A 334      45.596  38.187  18.316  1.00  4.71           C  
ATOM   2998  CG  LEU A 334      46.715  37.899  17.308  1.00  2.00           C  
ATOM   2999  CD1 LEU A 334      47.977  37.614  18.082  1.00  2.19           C  
ATOM   3000  CD2 LEU A 334      46.361  36.734  16.444  1.00  2.00           C  
ATOM   3001  H   LEU A 334      44.696  40.408  17.444  1.00 17.00           H  
ATOM   3002  N   ILE A 335      43.118  39.216  19.867  1.00  5.18           N  
ATOM   3003  CA  ILE A 335      42.208  39.125  21.005  1.00  3.47           C  
ATOM   3004  C   ILE A 335      40.772  39.026  20.520  1.00  2.11           C  
ATOM   3005  O   ILE A 335      40.080  38.094  20.907  1.00  2.83           O  
ATOM   3006  CB  ILE A 335      42.398  40.293  21.978  1.00  3.70           C  
ATOM   3007  CG1 ILE A 335      43.760  40.172  22.671  1.00  2.80           C  
ATOM   3008  CG2 ILE A 335      41.293  40.322  22.970  1.00  3.82           C  
ATOM   3009  CD1 ILE A 335      44.032  41.240  23.672  1.00  2.00           C  
ATOM   3010  H   ILE A 335      43.680  40.011  19.759  1.00 17.00           H  
ATOM   3011  N   LEU A 336      40.345  39.942  19.648  1.00  2.00           N  
ATOM   3012  CA  LEU A 336      38.992  39.908  19.082  1.00  3.42           C  
ATOM   3013  C   LEU A 336      38.706  38.518  18.517  1.00  4.25           C  
ATOM   3014  O   LEU A 336      37.673  37.934  18.825  1.00  7.40           O  
ATOM   3015  CB  LEU A 336      38.807  40.939  17.965  1.00  3.45           C  
ATOM   3016  CG  LEU A 336      38.093  42.246  18.293  1.00  2.87           C  
ATOM   3017  CD1 LEU A 336      38.794  42.965  19.427  1.00  2.81           C  
ATOM   3018  CD2 LEU A 336      38.069  43.094  17.054  1.00  2.00           C  
ATOM   3019  H   LEU A 336      40.966  40.652  19.391  1.00 17.00           H  
ATOM   3020  N   ILE A 337      39.608  37.984  17.700  1.00  2.40           N  
ATOM   3021  CA  ILE A 337      39.421  36.641  17.159  1.00  2.06           C  
ATOM   3022  C   ILE A 337      39.208  35.678  18.327  1.00  2.00           C  
ATOM   3023  O   ILE A 337      38.324  34.838  18.297  1.00  2.20           O  
ATOM   3024  CB  ILE A 337      40.652  36.156  16.337  1.00  2.00           C  
ATOM   3025  CG1 ILE A 337      40.804  36.998  15.073  1.00  4.30           C  
ATOM   3026  CG2 ILE A 337      40.500  34.688  15.937  1.00  2.00           C  
ATOM   3027  CD1 ILE A 337      41.909  36.522  14.148  1.00  6.30           C  
ATOM   3028  H   ILE A 337      40.418  38.486  17.457  1.00 17.00           H  
ATOM   3029  N   GLY A 338      39.996  35.850  19.379  1.00  2.13           N  
ATOM   3030  CA  GLY A 338      39.892  34.985  20.532  1.00  2.00           C  
ATOM   3031  C   GLY A 338      38.503  35.052  21.095  1.00  2.27           C  
ATOM   3032  O   GLY A 338      37.899  34.031  21.386  1.00  2.00           O  
ATOM   3033  H   GLY A 338      40.666  36.566  19.385  1.00 17.00           H  
ATOM   3034  N   GLU A 339      37.990  36.270  21.212  1.00  3.70           N  
ATOM   3035  CA  GLU A 339      36.650  36.511  21.751  1.00  4.91           C  
ATOM   3036  C   GLU A 339      35.621  35.820  20.869  1.00  2.36           C  
ATOM   3037  O   GLU A 339      34.795  35.048  21.327  1.00  2.00           O  
ATOM   3038  CB  GLU A 339      36.346  38.028  21.785  1.00  5.31           C  
ATOM   3039  CG  GLU A 339      37.211  38.848  22.694  1.00  2.00           C  
ATOM   3040  CD  GLU A 339      36.868  40.317  22.600  1.00  6.95           C  
ATOM   3041  OE1 GLU A 339      37.358  40.990  21.660  1.00  8.19           O  
ATOM   3042  OE2 GLU A 339      36.086  40.802  23.457  1.00 11.74           O  
ATOM   3043  H   GLU A 339      38.528  37.029  20.912  1.00 17.00           H  
ATOM   3044  N   THR A 340      35.711  36.103  19.588  1.00  2.00           N  
ATOM   3045  CA  THR A 340      34.817  35.553  18.629  1.00  2.00           C  
ATOM   3046  C   THR A 340      34.731  34.041  18.744  1.00  2.67           C  
ATOM   3047  O   THR A 340      33.654  33.471  18.702  1.00  5.36           O  
ATOM   3048  CB  THR A 340      35.237  35.929  17.239  1.00  2.28           C  
ATOM   3049  OG1 THR A 340      35.256  37.361  17.121  1.00  3.10           O  
ATOM   3050  CG2 THR A 340      34.258  35.354  16.243  1.00  4.89           C  
ATOM   3051  H   THR A 340      36.421  36.685  19.283  1.00 17.00           H  
ATOM   3052  HG1 THR A 340      35.868  37.741  17.765  1.00 17.00           H  
ATOM   3053  N   ILE A 341      35.842  33.362  18.915  1.00  4.18           N  
ATOM   3054  CA  ILE A 341      35.731  31.919  19.037  1.00  5.63           C  
ATOM   3055  C   ILE A 341      35.005  31.564  20.341  1.00  3.80           C  
ATOM   3056  O   ILE A 341      34.355  30.529  20.421  1.00  5.56           O  
ATOM   3057  CB  ILE A 341      37.111  31.197  18.976  1.00  6.45           C  
ATOM   3058  CG1 ILE A 341      37.836  31.548  17.675  1.00  8.91           C  
ATOM   3059  CG2 ILE A 341      36.906  29.722  18.964  1.00  9.12           C  
ATOM   3060  CD1 ILE A 341      39.110  30.739  17.420  1.00  5.03           C  
ATOM   3061  H   ILE A 341      36.713  33.814  18.969  1.00 17.00           H  
ATOM   3062  N   LYS A 342      35.083  32.430  21.345  1.00  2.00           N  
ATOM   3063  CA  LYS A 342      34.436  32.158  22.610  1.00  2.00           C  
ATOM   3064  C   LYS A 342      32.941  32.272  22.421  1.00  5.31           C  
ATOM   3065  O   LYS A 342      32.182  31.312  22.669  1.00  5.00           O  
ATOM   3066  CB  LYS A 342      34.882  33.162  23.642  1.00  2.00           C  
ATOM   3067  CG  LYS A 342      34.222  32.999  24.970  1.00  2.00           C  
ATOM   3068  CD  LYS A 342      34.951  32.007  25.853  1.00  3.78           C  
ATOM   3069  CE  LYS A 342      35.125  32.564  27.282  1.00  2.41           C  
ATOM   3070  NZ  LYS A 342      36.066  31.759  28.098  1.00  9.50           N  
ATOM   3071  H   LYS A 342      35.607  33.250  21.251  1.00 17.00           H  
ATOM   3072  HZ1 LYS A 342      36.974  31.697  27.592  1.00 17.00           H  
ATOM   3073  HZ2 LYS A 342      36.210  32.207  29.024  1.00 17.00           H  
ATOM   3074  HZ3 LYS A 342      35.688  30.799  28.226  1.00 17.00           H  
ATOM   3075  N   ILE A 343      32.514  33.449  21.960  1.00  6.44           N  
ATOM   3076  CA  ILE A 343      31.091  33.727  21.723  1.00  5.56           C  
ATOM   3077  C   ILE A 343      30.501  32.663  20.791  1.00  4.19           C  
ATOM   3078  O   ILE A 343      29.589  31.927  21.177  1.00  5.16           O  
ATOM   3079  CB  ILE A 343      30.882  35.154  21.181  1.00  3.70           C  
ATOM   3080  CG1 ILE A 343      31.231  36.183  22.266  1.00  2.00           C  
ATOM   3081  CG2 ILE A 343      29.462  35.325  20.684  1.00  3.60           C  
ATOM   3082  CD1 ILE A 343      31.236  37.604  21.771  1.00  2.00           C  
ATOM   3083  H   ILE A 343      33.194  34.124  21.767  1.00 17.00           H  
ATOM   3084  N   VAL A 344      31.086  32.493  19.620  1.00  2.00           N  
ATOM   3085  CA  VAL A 344      30.596  31.470  18.699  1.00  3.91           C  
ATOM   3086  C   VAL A 344      30.501  30.010  19.218  1.00  3.64           C  
ATOM   3087  O   VAL A 344      29.865  29.193  18.582  1.00  4.39           O  
ATOM   3088  CB  VAL A 344      31.324  31.595  17.337  1.00  4.33           C  
ATOM   3089  CG1 VAL A 344      31.125  30.397  16.447  1.00  2.00           C  
ATOM   3090  CG2 VAL A 344      30.821  32.876  16.658  1.00  6.85           C  
ATOM   3091  H   VAL A 344      31.870  33.032  19.375  1.00 17.00           H  
ATOM   3092  N   ILE A 345      31.060  29.697  20.391  1.00  4.86           N  
ATOM   3093  CA  ILE A 345      30.967  28.335  20.957  1.00  4.89           C  
ATOM   3094  C   ILE A 345      30.078  28.425  22.184  1.00  5.38           C  
ATOM   3095  O   ILE A 345      29.027  27.804  22.250  1.00  4.63           O  
ATOM   3096  CB  ILE A 345      32.364  27.757  21.411  1.00  5.11           C  
ATOM   3097  CG1 ILE A 345      33.243  27.413  20.189  1.00  5.11           C  
ATOM   3098  CG2 ILE A 345      32.177  26.491  22.286  1.00  2.00           C  
ATOM   3099  CD1 ILE A 345      32.976  26.031  19.600  1.00  2.49           C  
ATOM   3100  H   ILE A 345      31.568  30.374  20.886  1.00 17.00           H  
ATOM   3101  N   GLU A 346      30.510  29.253  23.129  1.00  6.83           N  
ATOM   3102  CA  GLU A 346      29.821  29.497  24.394  1.00  8.20           C  
ATOM   3103  C   GLU A 346      28.379  30.084  24.310  1.00  7.48           C  
ATOM   3104  O   GLU A 346      27.583  29.891  25.239  1.00  8.29           O  
ATOM   3105  CB  GLU A 346      30.702  30.435  25.254  1.00 10.20           C  
ATOM   3106  CG  GLU A 346      32.134  29.945  25.531  1.00 12.36           C  
ATOM   3107  CD  GLU A 346      32.259  28.980  26.730  1.00 15.76           C  
ATOM   3108  OE1 GLU A 346      31.352  28.138  26.942  1.00 16.08           O  
ATOM   3109  OE2 GLU A 346      33.283  29.057  27.455  1.00 14.88           O  
ATOM   3110  H   GLU A 346      31.349  29.714  22.966  1.00 17.00           H  
ATOM   3111  N   ASP A 347      28.064  30.821  23.239  1.00  5.69           N  
ATOM   3112  CA  ASP A 347      26.751  31.462  23.074  1.00  2.89           C  
ATOM   3113  C   ASP A 347      25.993  30.956  21.871  1.00  2.66           C  
ATOM   3114  O   ASP A 347      24.858  30.476  21.989  1.00  2.00           O  
ATOM   3115  CB  ASP A 347      26.889  32.974  22.872  1.00  2.73           C  
ATOM   3116  CG  ASP A 347      27.471  33.680  24.063  1.00  3.15           C  
ATOM   3117  OD1 ASP A 347      26.993  33.390  25.166  1.00  4.46           O  
ATOM   3118  OD2 ASP A 347      28.397  34.515  23.898  1.00  2.45           O  
ATOM   3119  H   ASP A 347      28.755  30.921  22.556  1.00 17.00           H  
ATOM   3120  N   TYR A 348      26.603  31.162  20.705  1.00  2.40           N  
ATOM   3121  CA  TYR A 348      26.042  30.788  19.408  1.00  2.00           C  
ATOM   3122  C   TYR A 348      25.802  29.312  19.251  1.00  4.77           C  
ATOM   3123  O   TYR A 348      24.672  28.910  18.965  1.00  8.04           O  
ATOM   3124  CB  TYR A 348      26.952  31.263  18.318  1.00  2.00           C  
ATOM   3125  CG  TYR A 348      26.456  31.097  16.918  1.00  2.22           C  
ATOM   3126  CD1 TYR A 348      26.615  29.882  16.243  1.00  3.47           C  
ATOM   3127  CD2 TYR A 348      26.010  32.205  16.185  1.00  2.18           C  
ATOM   3128  CE1 TYR A 348      26.369  29.773  14.848  1.00  3.64           C  
ATOM   3129  CE2 TYR A 348      25.752  32.104  14.797  1.00  3.53           C  
ATOM   3130  CZ  TYR A 348      25.947  30.886  14.130  1.00  2.00           C  
ATOM   3131  OH  TYR A 348      25.791  30.781  12.759  1.00  2.00           O  
ATOM   3132  H   TYR A 348      27.488  31.585  20.716  1.00 17.00           H  
ATOM   3133  HH  TYR A 348      25.854  31.635  12.340  1.00 17.00           H  
ATOM   3134  N   VAL A 349      26.852  28.496  19.383  1.00  6.33           N  
ATOM   3135  CA  VAL A 349      26.679  27.043  19.294  1.00  4.05           C  
ATOM   3136  C   VAL A 349      25.848  26.584  20.489  1.00  3.50           C  
ATOM   3137  O   VAL A 349      24.890  25.844  20.334  1.00  6.54           O  
ATOM   3138  CB  VAL A 349      28.004  26.272  19.244  1.00  2.76           C  
ATOM   3139  CG1 VAL A 349      27.710  24.767  19.168  1.00  5.24           C  
ATOM   3140  CG2 VAL A 349      28.794  26.668  18.011  1.00  2.00           C  
ATOM   3141  H   VAL A 349      27.756  28.855  19.508  1.00 17.00           H  
ATOM   3142  N   GLN A 350      26.155  27.101  21.664  1.00  4.47           N  
ATOM   3143  CA  GLN A 350      25.416  26.745  22.866  1.00  4.48           C  
ATOM   3144  C   GLN A 350      23.918  26.949  22.725  1.00  3.35           C  
ATOM   3145  O   GLN A 350      23.145  26.130  23.197  1.00  2.61           O  
ATOM   3146  CB  GLN A 350      25.936  27.534  24.058  1.00  7.32           C  
ATOM   3147  CG  GLN A 350      25.218  27.234  25.345  1.00  8.99           C  
ATOM   3148  CD  GLN A 350      25.363  25.802  25.758  1.00  8.81           C  
ATOM   3149  OE1 GLN A 350      24.486  24.986  25.507  1.00 11.39           O  
ATOM   3150  NE2 GLN A 350      26.471  25.484  26.391  1.00  8.72           N  
ATOM   3151  H   GLN A 350      26.925  27.704  21.729  1.00 17.00           H  
ATOM   3152 HE21 GLN A 350      26.485  24.541  26.650  1.00 17.00           H  
ATOM   3153 HE22 GLN A 350      27.156  26.166  26.561  1.00 17.00           H  
ATOM   3154  N   HIS A 351      23.513  28.047  22.097  1.00  5.52           N  
ATOM   3155  CA  HIS A 351      22.095  28.316  21.885  1.00  7.16           C  
ATOM   3156  C   HIS A 351      21.538  27.414  20.772  1.00  8.42           C  
ATOM   3157  O   HIS A 351      20.499  26.730  20.962  1.00  9.63           O  
ATOM   3158  CB  HIS A 351      21.862  29.778  21.487  1.00  8.77           C  
ATOM   3159  CG  HIS A 351      20.514  30.027  20.881  1.00  8.61           C  
ATOM   3160  ND1 HIS A 351      20.235  29.770  19.555  1.00  6.10           N  
ATOM   3161  CD2 HIS A 351      19.354  30.447  21.437  1.00  9.90           C  
ATOM   3162  CE1 HIS A 351      18.959  30.010  19.323  1.00 10.96           C  
ATOM   3163  NE2 HIS A 351      18.402  30.424  20.448  1.00 12.42           N  
ATOM   3164  H   HIS A 351      24.185  28.691  21.791  1.00 17.00           H  
ATOM   3165  HD1 HIS A 351      20.868  29.467  18.868  1.00 17.00           H  
ATOM   3166  HE2 HIS A 351      17.460  30.696  20.540  1.00 17.00           H  
ATOM   3167  N   LEU A 352      22.212  27.433  19.612  1.00  5.18           N  
ATOM   3168  CA  LEU A 352      21.783  26.662  18.452  1.00  3.46           C  
ATOM   3169  C   LEU A 352      21.746  25.151  18.734  1.00  3.95           C  
ATOM   3170  O   LEU A 352      21.115  24.384  18.003  1.00  3.68           O  
ATOM   3171  CB  LEU A 352      22.669  27.006  17.252  1.00  2.00           C  
ATOM   3172  CG  LEU A 352      22.201  26.575  15.863  1.00  2.00           C  
ATOM   3173  CD1 LEU A 352      22.217  27.734  14.906  1.00  2.00           C  
ATOM   3174  CD2 LEU A 352      23.089  25.512  15.356  1.00  2.02           C  
ATOM   3175  H   LEU A 352      23.048  27.942  19.532  1.00 17.00           H  
ATOM   3176  N   SER A 353      22.383  24.737  19.827  1.00  4.19           N  
ATOM   3177  CA  SER A 353      22.418  23.330  20.198  1.00  3.77           C  
ATOM   3178  C   SER A 353      21.232  22.939  21.069  1.00  2.68           C  
ATOM   3179  O   SER A 353      20.582  21.917  20.836  1.00  2.02           O  
ATOM   3180  CB  SER A 353      23.760  22.962  20.886  1.00  2.02           C  
ATOM   3181  OG  SER A 353      23.809  23.329  22.248  1.00  2.00           O  
ATOM   3182  H   SER A 353      22.882  25.363  20.385  1.00 17.00           H  
ATOM   3183  HG  SER A 353      23.786  24.288  22.366  1.00 17.00           H  
ATOM   3184  N   GLY A 354      20.922  23.796  22.035  1.00  4.01           N  
ATOM   3185  CA  GLY A 354      19.854  23.498  22.960  1.00  5.99           C  
ATOM   3186  C   GLY A 354      20.286  22.239  23.692  1.00  6.72           C  
ATOM   3187  O   GLY A 354      19.702  21.159  23.508  1.00  6.40           O  
ATOM   3188  H   GLY A 354      21.426  24.627  22.131  1.00 17.00           H  
ATOM   3189  N   TYR A 355      21.348  22.344  24.483  1.00  6.78           N  
ATOM   3190  CA  TYR A 355      21.815  21.161  25.167  1.00  9.30           C  
ATOM   3191  C   TYR A 355      21.373  21.031  26.603  1.00 10.99           C  
ATOM   3192  O   TYR A 355      20.265  20.552  26.896  1.00 11.59           O  
ATOM   3193  CB  TYR A 355      23.336  20.976  24.999  1.00  6.50           C  
ATOM   3194  CG  TYR A 355      23.715  20.311  23.677  1.00  6.95           C  
ATOM   3195  CD1 TYR A 355      22.757  19.624  22.916  1.00  6.07           C  
ATOM   3196  CD2 TYR A 355      25.021  20.349  23.191  1.00  6.85           C  
ATOM   3197  CE1 TYR A 355      23.082  18.992  21.713  1.00  2.83           C  
ATOM   3198  CE2 TYR A 355      25.361  19.707  21.982  1.00  7.01           C  
ATOM   3199  CZ  TYR A 355      24.373  19.028  21.251  1.00  4.87           C  
ATOM   3200  OH  TYR A 355      24.666  18.366  20.076  1.00  2.66           O  
ATOM   3201  H   TYR A 355      21.816  23.198  24.588  1.00 17.00           H  
ATOM   3202  HH  TYR A 355      25.606  18.455  19.889  1.00 17.00           H  
ATOM   3203  N   HIS A 356      22.244  21.480  27.486  1.00 12.83           N  
ATOM   3204  CA  HIS A 356      22.068  21.429  28.931  1.00 14.57           C  
ATOM   3205  C   HIS A 356      23.505  21.469  29.369  1.00 15.17           C  
ATOM   3206  O   HIS A 356      23.880  22.310  30.186  1.00 16.88           O  
ATOM   3207  CB  HIS A 356      21.428  20.127  29.404  1.00 15.30           C  
ATOM   3208  CG  HIS A 356      19.992  20.275  29.817  1.00 17.68           C  
ATOM   3209  ND1 HIS A 356      19.007  19.398  29.417  1.00 16.64           N  
ATOM   3210  CD2 HIS A 356      19.378  21.200  30.594  1.00 17.40           C  
ATOM   3211  CE1 HIS A 356      17.851  19.773  29.931  1.00 16.42           C  
ATOM   3212  NE2 HIS A 356      18.048  20.864  30.647  1.00 15.81           N  
ATOM   3213  H   HIS A 356      23.064  21.914  27.162  1.00 17.00           H  
ATOM   3214  HD1 HIS A 356      19.144  18.643  28.801  1.00 17.00           H  
ATOM   3215  HE2 HIS A 356      17.342  21.374  31.092  1.00 17.00           H  
ATOM   3216  N   PHE A 357      24.315  20.583  28.775  1.00 14.97           N  
ATOM   3217  CA  PHE A 357      25.744  20.553  29.055  1.00 11.10           C  
ATOM   3218  C   PHE A 357      26.321  21.873  28.536  1.00  9.60           C  
ATOM   3219  O   PHE A 357      26.025  22.275  27.410  1.00  7.00           O  
ATOM   3220  CB  PHE A 357      26.446  19.402  28.329  1.00 12.08           C  
ATOM   3221  CG  PHE A 357      27.949  19.544  28.325  1.00 11.78           C  
ATOM   3222  CD1 PHE A 357      28.639  19.643  29.519  1.00 10.66           C  
ATOM   3223  CD2 PHE A 357      28.653  19.721  27.144  1.00 10.97           C  
ATOM   3224  CE1 PHE A 357      29.984  19.929  29.540  1.00  9.96           C  
ATOM   3225  CE2 PHE A 357      30.006  20.007  27.164  1.00 10.25           C  
ATOM   3226  CZ  PHE A 357      30.674  20.116  28.365  1.00  9.43           C  
ATOM   3227  H   PHE A 357      23.956  19.951  28.121  1.00 17.00           H  
ATOM   3228  N   LYS A 358      27.159  22.520  29.346  1.00  8.29           N  
ATOM   3229  CA  LYS A 358      27.773  23.798  28.982  1.00  6.45           C  
ATOM   3230  C   LYS A 358      29.064  23.676  28.144  1.00  5.51           C  
ATOM   3231  O   LYS A 358      30.132  23.373  28.649  1.00  2.00           O  
ATOM   3232  CB  LYS A 358      28.029  24.618  30.222  1.00  2.03           C  
ATOM   3233  CG  LYS A 358      28.034  26.081  29.969  1.00  4.01           C  
ATOM   3234  CD  LYS A 358      28.561  26.800  31.198  1.00 10.83           C  
ATOM   3235  CE  LYS A 358      27.964  26.217  32.499  1.00 12.84           C  
ATOM   3236  NZ  LYS A 358      28.439  26.870  33.778  1.00 14.90           N  
ATOM   3237  H   LYS A 358      27.413  22.093  30.192  1.00 17.00           H  
ATOM   3238  HZ1 LYS A 358      28.242  27.890  33.716  1.00 17.00           H  
ATOM   3239  HZ2 LYS A 358      27.921  26.464  34.584  1.00 17.00           H  
ATOM   3240  HZ3 LYS A 358      29.460  26.721  33.905  1.00 17.00           H  
ATOM   3241  N   LEU A 359      28.923  23.882  26.841  1.00  6.21           N  
ATOM   3242  CA  LEU A 359      30.023  23.822  25.909  1.00  5.37           C  
ATOM   3243  C   LEU A 359      31.080  24.723  26.469  1.00  5.26           C  
ATOM   3244  O   LEU A 359      30.751  25.572  27.272  1.00  6.41           O  
ATOM   3245  CB  LEU A 359      29.559  24.316  24.536  1.00  6.50           C  
ATOM   3246  CG  LEU A 359      28.444  23.513  23.866  1.00  5.34           C  
ATOM   3247  CD1 LEU A 359      28.221  24.000  22.457  1.00  2.00           C  
ATOM   3248  CD2 LEU A 359      28.793  22.020  23.872  1.00  6.16           C  
ATOM   3249  H   LEU A 359      28.033  24.065  26.501  1.00 17.00           H  
ATOM   3250  N   LYS A 360      32.329  24.551  26.039  1.00  6.93           N  
ATOM   3251  CA  LYS A 360      33.458  25.354  26.546  1.00  8.41           C  
ATOM   3252  C   LYS A 360      34.555  25.558  25.536  1.00  8.75           C  
ATOM   3253  O   LYS A 360      35.034  24.618  24.913  1.00  7.31           O  
ATOM   3254  CB  LYS A 360      34.086  24.729  27.794  1.00  4.30           C  
ATOM   3255  CG  LYS A 360      35.099  25.587  28.470  1.00  2.00           C  
ATOM   3256  CD  LYS A 360      35.590  24.904  29.740  1.00  3.84           C  
ATOM   3257  CE  LYS A 360      36.367  23.602  29.426  1.00  7.61           C  
ATOM   3258  NZ  LYS A 360      37.248  23.061  30.518  1.00  4.61           N  
ATOM   3259  H   LYS A 360      32.517  23.907  25.342  1.00 17.00           H  
ATOM   3260  HZ1 LYS A 360      37.972  23.762  30.767  1.00 17.00           H  
ATOM   3261  HZ2 LYS A 360      36.672  22.831  31.352  1.00 17.00           H  
ATOM   3262  HZ3 LYS A 360      37.706  22.194  30.169  1.00 17.00           H  
ATOM   3263  N   PHE A 361      34.954  26.809  25.382  1.00 10.63           N  
ATOM   3264  CA  PHE A 361      36.012  27.136  24.451  1.00 10.77           C  
ATOM   3265  C   PHE A 361      37.271  26.985  25.255  1.00 10.16           C  
ATOM   3266  O   PHE A 361      37.570  27.847  26.078  1.00 13.15           O  
ATOM   3267  CB  PHE A 361      35.906  28.589  23.985  1.00  9.40           C  
ATOM   3268  CG  PHE A 361      37.099  29.052  23.171  1.00  9.09           C  
ATOM   3269  CD1 PHE A 361      37.680  28.215  22.208  1.00  7.36           C  
ATOM   3270  CD2 PHE A 361      37.617  30.329  23.344  1.00  5.82           C  
ATOM   3271  CE1 PHE A 361      38.739  28.652  21.441  1.00  4.18           C  
ATOM   3272  CE2 PHE A 361      38.669  30.763  22.582  1.00  4.08           C  
ATOM   3273  CZ  PHE A 361      39.229  29.917  21.623  1.00  5.10           C  
ATOM   3274  H   PHE A 361      34.561  27.522  25.923  1.00 17.00           H  
ATOM   3275  N   ASP A 362      37.973  25.878  25.064  1.00  9.21           N  
ATOM   3276  CA  ASP A 362      39.219  25.633  25.785  1.00  9.97           C  
ATOM   3277  C   ASP A 362      40.194  24.891  24.888  1.00  8.34           C  
ATOM   3278  O   ASP A 362      40.239  23.659  24.904  1.00  6.74           O  
ATOM   3279  CB  ASP A 362      38.976  24.830  27.078  1.00  9.33           C  
ATOM   3280  CG  ASP A 362      40.219  24.748  27.976  1.00 10.94           C  
ATOM   3281  OD1 ASP A 362      41.240  25.434  27.717  1.00 13.85           O  
ATOM   3282  OD2 ASP A 362      40.164  24.002  28.972  1.00 10.07           O  
ATOM   3283  H   ASP A 362      37.632  25.193  24.450  1.00 17.00           H  
ATOM   3284  N   PRO A 363      40.988  25.640  24.096  1.00  7.25           N  
ATOM   3285  CA  PRO A 363      41.979  25.057  23.176  1.00  6.85           C  
ATOM   3286  C   PRO A 363      42.899  23.980  23.777  1.00  5.98           C  
ATOM   3287  O   PRO A 363      43.243  23.003  23.090  1.00  3.96           O  
ATOM   3288  CB  PRO A 363      42.734  26.292  22.657  1.00  8.23           C  
ATOM   3289  CG  PRO A 363      41.634  27.344  22.604  1.00  6.00           C  
ATOM   3290  CD  PRO A 363      40.910  27.112  23.931  1.00  5.30           C  
ATOM   3291  N   GLU A 364      43.218  24.106  25.066  1.00  5.56           N  
ATOM   3292  CA  GLU A 364      44.088  23.121  25.738  1.00  7.44           C  
ATOM   3293  C   GLU A 364      43.499  21.714  25.843  1.00  5.05           C  
ATOM   3294  O   GLU A 364      44.186  20.800  26.240  1.00  2.00           O  
ATOM   3295  CB  GLU A 364      44.486  23.582  27.146  1.00 11.03           C  
ATOM   3296  CG  GLU A 364      45.236  24.911  27.202  1.00 13.37           C  
ATOM   3297  CD  GLU A 364      45.644  25.306  28.624  1.00 15.14           C  
ATOM   3298  OE1 GLU A 364      45.620  24.431  29.531  1.00 12.89           O  
ATOM   3299  OE2 GLU A 364      45.972  26.503  28.835  1.00 14.58           O  
ATOM   3300  H   GLU A 364      42.884  24.875  25.563  1.00 17.00           H  
ATOM   3301  N   LEU A 365      42.213  21.562  25.540  1.00  7.43           N  
ATOM   3302  CA  LEU A 365      41.527  20.268  25.598  1.00  6.13           C  
ATOM   3303  C   LEU A 365      42.007  19.381  24.461  1.00  7.51           C  
ATOM   3304  O   LEU A 365      42.074  18.166  24.611  1.00  9.15           O  
ATOM   3305  CB  LEU A 365      39.998  20.443  25.498  1.00  3.71           C  
ATOM   3306  CG  LEU A 365      39.317  21.253  26.600  1.00  2.40           C  
ATOM   3307  CD1 LEU A 365      37.840  21.248  26.385  1.00  2.00           C  
ATOM   3308  CD2 LEU A 365      39.655  20.650  27.964  1.00  2.49           C  
ATOM   3309  H   LEU A 365      41.681  22.337  25.275  1.00 17.00           H  
ATOM   3310  N   LEU A 366      42.368  19.996  23.337  1.00  5.75           N  
ATOM   3311  CA  LEU A 366      42.832  19.246  22.180  1.00  4.88           C  
ATOM   3312  C   LEU A 366      44.368  19.106  22.154  1.00  3.46           C  
ATOM   3313  O   LEU A 366      44.942  18.392  21.328  1.00  2.00           O  
ATOM   3314  CB  LEU A 366      42.302  19.911  20.886  1.00  5.75           C  
ATOM   3315  CG  LEU A 366      40.844  19.657  20.462  1.00  4.32           C  
ATOM   3316  CD1 LEU A 366      40.442  20.618  19.359  1.00  4.05           C  
ATOM   3317  CD2 LEU A 366      40.613  18.200  20.033  1.00  2.46           C  
ATOM   3318  H   LEU A 366      42.328  20.974  23.282  1.00 17.00           H  
ATOM   3319  N   PHE A 367      45.022  19.747  23.107  1.00  3.95           N  
ATOM   3320  CA  PHE A 367      46.481  19.730  23.174  1.00  4.93           C  
ATOM   3321  C   PHE A 367      47.095  18.348  23.232  1.00  4.93           C  
ATOM   3322  O   PHE A 367      48.133  18.104  22.642  1.00  6.91           O  
ATOM   3323  CB  PHE A 367      47.001  20.613  24.327  1.00  3.64           C  
ATOM   3324  CG  PHE A 367      46.891  22.127  24.068  1.00  3.53           C  
ATOM   3325  CD1 PHE A 367      46.413  22.626  22.852  1.00  4.65           C  
ATOM   3326  CD2 PHE A 367      47.301  23.042  25.031  1.00  2.00           C  
ATOM   3327  CE1 PHE A 367      46.353  24.005  22.604  1.00  2.54           C  
ATOM   3328  CE2 PHE A 367      47.245  24.410  24.791  1.00  2.00           C  
ATOM   3329  CZ  PHE A 367      46.771  24.892  23.573  1.00  2.00           C  
ATOM   3330  H   PHE A 367      44.521  20.229  23.794  1.00 17.00           H  
ATOM   3331  N   ASN A 368      46.462  17.421  23.921  1.00  6.79           N  
ATOM   3332  CA  ASN A 368      47.030  16.071  23.957  1.00  7.37           C  
ATOM   3333  C   ASN A 368      46.429  15.073  22.911  1.00  4.46           C  
ATOM   3334  O   ASN A 368      46.739  13.880  22.906  1.00  2.00           O  
ATOM   3335  CB  ASN A 368      46.987  15.514  25.380  1.00  8.12           C  
ATOM   3336  CG  ASN A 368      45.786  14.705  25.623  1.00  9.80           C  
ATOM   3337  OD1 ASN A 368      44.692  15.068  25.205  1.00 14.28           O  
ATOM   3338  ND2 ASN A 368      45.969  13.564  26.256  1.00 16.41           N  
ATOM   3339  H   ASN A 368      45.610  17.600  24.373  1.00 17.00           H  
ATOM   3340 HD21 ASN A 368      45.160  13.039  26.400  1.00 17.00           H  
ATOM   3341 HD22 ASN A 368      46.871  13.307  26.531  1.00 17.00           H  
ATOM   3342  N   GLN A 369      45.631  15.589  21.990  1.00  2.90           N  
ATOM   3343  CA  GLN A 369      45.029  14.773  20.952  1.00  4.66           C  
ATOM   3344  C   GLN A 369      45.594  15.162  19.605  1.00  4.72           C  
ATOM   3345  O   GLN A 369      46.087  16.281  19.440  1.00  9.59           O  
ATOM   3346  CB  GLN A 369      43.516  14.996  20.888  1.00  6.37           C  
ATOM   3347  CG  GLN A 369      42.680  13.815  21.342  1.00 11.76           C  
ATOM   3348  CD  GLN A 369      42.448  13.817  22.838  1.00 12.80           C  
ATOM   3349  OE1 GLN A 369      42.144  14.862  23.413  1.00 12.08           O  
ATOM   3350  NE2 GLN A 369      42.585  12.647  23.478  1.00 11.75           N  
ATOM   3351  H   GLN A 369      45.455  16.554  21.957  1.00 17.00           H  
ATOM   3352 HE21 GLN A 369      42.438  12.711  24.444  1.00 17.00           H  
ATOM   3353 HE22 GLN A 369      42.819  11.835  22.995  1.00 17.00           H  
ATOM   3354  N   GLN A 370      45.514  14.248  18.645  1.00  2.66           N  
ATOM   3355  CA  GLN A 370      45.976  14.530  17.306  1.00  2.00           C  
ATOM   3356  C   GLN A 370      44.942  15.497  16.806  1.00  2.77           C  
ATOM   3357  O   GLN A 370      43.760  15.262  16.982  1.00  2.63           O  
ATOM   3358  CB  GLN A 370      45.928  13.282  16.456  1.00  4.38           C  
ATOM   3359  CG  GLN A 370      46.452  12.052  17.140  1.00  5.45           C  
ATOM   3360  CD  GLN A 370      46.504  10.899  16.200  1.00  9.44           C  
ATOM   3361  OE1 GLN A 370      45.646  10.017  16.246  1.00 14.13           O  
ATOM   3362  NE2 GLN A 370      47.491  10.901  15.312  1.00 10.11           N  
ATOM   3363  H   GLN A 370      45.075  13.398  18.835  1.00 17.00           H  
ATOM   3364 HE21 GLN A 370      47.491  10.146  14.679  1.00 17.00           H  
ATOM   3365 HE22 GLN A 370      48.173  11.602  15.267  1.00 17.00           H  
ATOM   3366  N   PHE A 371      45.384  16.612  16.235  1.00  4.92           N  
ATOM   3367  CA  PHE A 371      44.484  17.650  15.738  1.00  2.86           C  
ATOM   3368  C   PHE A 371      45.253  18.473  14.744  1.00  2.59           C  
ATOM   3369  O   PHE A 371      46.442  18.660  14.916  1.00  3.26           O  
ATOM   3370  CB  PHE A 371      44.039  18.561  16.888  1.00  2.00           C  
ATOM   3371  CG  PHE A 371      43.084  19.622  16.461  1.00  2.01           C  
ATOM   3372  CD1 PHE A 371      41.841  19.290  15.961  1.00  3.67           C  
ATOM   3373  CD2 PHE A 371      43.451  20.945  16.471  1.00  3.20           C  
ATOM   3374  CE1 PHE A 371      40.977  20.263  15.465  1.00  4.31           C  
ATOM   3375  CE2 PHE A 371      42.595  21.917  15.979  1.00  4.95           C  
ATOM   3376  CZ  PHE A 371      41.351  21.569  15.470  1.00  3.29           C  
ATOM   3377  H   PHE A 371      46.342  16.793  16.151  1.00 17.00           H  
ATOM   3378  N   GLN A 372      44.596  18.936  13.689  1.00  3.29           N  
ATOM   3379  CA  GLN A 372      45.266  19.773  12.694  1.00  3.34           C  
ATOM   3380  C   GLN A 372      44.794  21.192  12.856  1.00  2.42           C  
ATOM   3381  O   GLN A 372      43.645  21.487  12.589  1.00  3.54           O  
ATOM   3382  CB  GLN A 372      44.941  19.351  11.262  1.00  2.69           C  
ATOM   3383  CG  GLN A 372      45.306  17.916  10.922  1.00  5.25           C  
ATOM   3384  CD  GLN A 372      46.748  17.614  11.115  1.00  2.80           C  
ATOM   3385  OE1 GLN A 372      47.607  18.412  10.767  1.00  4.34           O  
ATOM   3386  NE2 GLN A 372      47.033  16.446  11.668  1.00  3.75           N  
ATOM   3387  H   GLN A 372      43.641  18.757  13.584  1.00 17.00           H  
ATOM   3388 HE21 GLN A 372      47.984  16.253  11.830  1.00 17.00           H  
ATOM   3389 HE22 GLN A 372      46.309  15.836  11.898  1.00 17.00           H  
ATOM   3390  N   TYR A 373      45.650  22.051  13.363  1.00  2.00           N  
ATOM   3391  CA  TYR A 373      45.287  23.427  13.486  1.00  2.00           C  
ATOM   3392  C   TYR A 373      45.429  24.021  12.090  1.00  2.78           C  
ATOM   3393  O   TYR A 373      46.271  24.878  11.822  1.00  2.00           O  
ATOM   3394  CB  TYR A 373      46.187  24.087  14.487  1.00  2.65           C  
ATOM   3395  CG  TYR A 373      46.035  23.471  15.842  1.00  2.40           C  
ATOM   3396  CD1 TYR A 373      46.761  22.371  16.199  1.00  2.00           C  
ATOM   3397  CD2 TYR A 373      45.177  24.027  16.785  1.00  5.23           C  
ATOM   3398  CE1 TYR A 373      46.655  21.838  17.468  1.00  4.09           C  
ATOM   3399  CE2 TYR A 373      45.059  23.493  18.071  1.00  4.11           C  
ATOM   3400  CZ  TYR A 373      45.804  22.407  18.406  1.00  2.55           C  
ATOM   3401  OH  TYR A 373      45.721  21.927  19.690  1.00  2.01           O  
ATOM   3402  H   TYR A 373      46.548  21.729  13.596  1.00 17.00           H  
ATOM   3403  HH  TYR A 373      45.125  22.491  20.195  1.00 17.00           H  
ATOM   3404  N   GLN A 374      44.546  23.546  11.217  1.00  4.94           N  
ATOM   3405  CA  GLN A 374      44.492  23.921   9.821  1.00  5.73           C  
ATOM   3406  C   GLN A 374      43.056  23.689   9.345  1.00  6.46           C  
ATOM   3407  O   GLN A 374      42.395  22.750   9.783  1.00  6.46           O  
ATOM   3408  CB  GLN A 374      45.477  23.031   9.063  1.00  7.00           C  
ATOM   3409  CG  GLN A 374      45.165  22.784   7.602  1.00  8.67           C  
ATOM   3410  CD  GLN A 374      46.019  21.659   7.018  1.00  9.33           C  
ATOM   3411  OE1 GLN A 374      46.318  21.666   5.823  1.00 10.59           O  
ATOM   3412  NE2 GLN A 374      46.400  20.682   7.854  1.00  5.64           N  
ATOM   3413  H   GLN A 374      43.824  22.946  11.500  1.00 17.00           H  
ATOM   3414 HE21 GLN A 374      46.988  20.006   7.459  1.00 17.00           H  
ATOM   3415 HE22 GLN A 374      46.114  20.671   8.787  1.00 17.00           H  
ATOM   3416  N   ASN A 375      42.599  24.529   8.418  1.00  8.75           N  
ATOM   3417  CA  ASN A 375      41.240  24.445   7.868  1.00  6.70           C  
ATOM   3418  C   ASN A 375      41.109  24.952   6.421  1.00  5.63           C  
ATOM   3419  O   ASN A 375      41.914  25.744   5.909  1.00  2.00           O  
ATOM   3420  CB  ASN A 375      40.250  25.221   8.755  1.00  5.97           C  
ATOM   3421  CG  ASN A 375      38.826  25.133   8.242  1.00  4.01           C  
ATOM   3422  OD1 ASN A 375      38.201  24.075   8.316  1.00  3.17           O  
ATOM   3423  ND2 ASN A 375      38.327  26.218   7.669  1.00  2.00           N  
ATOM   3424  H   ASN A 375      43.177  25.237   8.069  1.00 17.00           H  
ATOM   3425 HD21 ASN A 375      37.390  26.174   7.398  1.00 17.00           H  
ATOM   3426 HD22 ASN A 375      38.928  26.996   7.588  1.00 17.00           H  
ATOM   3427  N   ARG A 376      40.067  24.472   5.761  1.00  6.80           N  
ATOM   3428  CA  ARG A 376      39.784  24.868   4.395  1.00  7.29           C  
ATOM   3429  C   ARG A 376      38.289  24.717   4.283  1.00  7.16           C  
ATOM   3430  O   ARG A 376      37.805  23.579   4.384  1.00  8.06           O  
ATOM   3431  CB  ARG A 376      40.442  23.910   3.430  1.00  4.66           C  
ATOM   3432  CG  ARG A 376      40.415  24.389   2.029  1.00  4.51           C  
ATOM   3433  CD  ARG A 376      41.667  25.168   1.749  1.00  4.43           C  
ATOM   3434  NE  ARG A 376      42.340  24.577   0.607  1.00  2.34           N  
ATOM   3435  CZ  ARG A 376      43.553  24.060   0.672  1.00  3.45           C  
ATOM   3436  NH1 ARG A 376      44.223  24.079   1.814  1.00  8.41           N  
ATOM   3437  NH2 ARG A 376      44.069  23.475  -0.379  1.00  2.00           N  
ATOM   3438  H   ARG A 376      39.463  23.817   6.180  1.00 17.00           H  
ATOM   3439  HE  ARG A 376      41.880  24.558  -0.258  1.00 17.00           H  
ATOM   3440 HH11 ARG A 376      43.819  24.484   2.634  1.00 17.00           H  
ATOM   3441 HH12 ARG A 376      45.144  23.691   1.851  1.00 17.00           H  
ATOM   3442 HH21 ARG A 376      43.586  23.399  -1.251  1.00 17.00           H  
ATOM   3443 HH22 ARG A 376      44.965  23.072  -0.230  1.00 17.00           H  
ATOM   3444  N   ILE A 377      37.564  25.845   4.128  1.00  7.47           N  
ATOM   3445  CA  ILE A 377      36.082  25.832   4.035  1.00  5.62           C  
ATOM   3446  C   ILE A 377      35.547  25.268   2.751  1.00  4.67           C  
ATOM   3447  O   ILE A 377      35.990  25.639   1.647  1.00  2.00           O  
ATOM   3448  CB  ILE A 377      35.409  27.208   4.278  1.00  4.87           C  
ATOM   3449  CG1 ILE A 377      35.645  28.122   3.083  1.00  7.95           C  
ATOM   3450  CG2 ILE A 377      35.925  27.844   5.575  1.00  3.98           C  
ATOM   3451  CD1 ILE A 377      35.391  29.591   3.366  1.00  6.27           C  
ATOM   3452  H   ILE A 377      38.000  26.711   4.131  1.00 17.00           H  
ATOM   3453  N   ALA A 378      34.664  24.287   2.943  1.00  6.02           N  
ATOM   3454  CA  ALA A 378      34.005  23.556   1.859  1.00  8.65           C  
ATOM   3455  C   ALA A 378      32.837  24.316   1.236  1.00  8.81           C  
ATOM   3456  O   ALA A 378      32.367  25.312   1.796  1.00  9.96           O  
ATOM   3457  CB  ALA A 378      33.513  22.198   2.373  1.00  6.22           C  
ATOM   3458  H   ALA A 378      34.447  24.043   3.863  1.00 17.00           H  
ATOM   3459  N   SER A 379      32.374  23.846   0.080  1.00  7.76           N  
ATOM   3460  CA  SER A 379      31.224  24.467  -0.570  1.00 10.79           C  
ATOM   3461  C   SER A 379      29.915  24.038   0.132  1.00 10.61           C  
ATOM   3462  O   SER A 379      28.975  24.845   0.241  1.00 12.10           O  
ATOM   3463  CB  SER A 379      31.168  24.148  -2.072  1.00  9.45           C  
ATOM   3464  OG  SER A 379      32.129  23.183  -2.464  1.00  7.73           O  
ATOM   3465  H   SER A 379      32.820  23.097  -0.370  1.00 17.00           H  
ATOM   3466  HG  SER A 379      33.025  23.529  -2.357  1.00 17.00           H  
ATOM   3467  N   GLU A 380      29.877  22.798   0.633  1.00  7.11           N  
ATOM   3468  CA  GLU A 380      28.705  22.280   1.346  1.00  5.34           C  
ATOM   3469  C   GLU A 380      28.410  23.172   2.553  1.00  6.07           C  
ATOM   3470  O   GLU A 380      27.281  23.637   2.747  1.00  7.26           O  
ATOM   3471  CB  GLU A 380      28.921  20.846   1.866  1.00  3.56           C  
ATOM   3472  CG  GLU A 380      30.102  20.091   1.295  1.00  3.36           C  
ATOM   3473  CD  GLU A 380      29.939  19.791  -0.162  1.00  2.18           C  
ATOM   3474  OE1 GLU A 380      29.405  20.628  -0.885  1.00  3.12           O  
ATOM   3475  OE2 GLU A 380      30.333  18.709  -0.597  1.00  3.99           O  
ATOM   3476  H   GLU A 380      30.672  22.261   0.483  1.00 17.00           H  
ATOM   3477  N   PHE A 381      29.437  23.434   3.348  1.00  4.15           N  
ATOM   3478  CA  PHE A 381      29.257  24.246   4.537  1.00  4.20           C  
ATOM   3479  C   PHE A 381      28.594  25.542   4.135  1.00  3.52           C  
ATOM   3480  O   PHE A 381      27.685  26.007   4.808  1.00  2.00           O  
ATOM   3481  CB  PHE A 381      30.605  24.506   5.219  1.00  3.67           C  
ATOM   3482  CG  PHE A 381      30.494  24.902   6.651  1.00  2.00           C  
ATOM   3483  CD1 PHE A 381      29.844  24.094   7.547  1.00  2.00           C  
ATOM   3484  CD2 PHE A 381      31.017  26.099   7.097  1.00  2.00           C  
ATOM   3485  CE1 PHE A 381      29.710  24.471   8.880  1.00  2.00           C  
ATOM   3486  CE2 PHE A 381      30.889  26.489   8.421  1.00  2.00           C  
ATOM   3487  CZ  PHE A 381      30.230  25.668   9.317  1.00  2.00           C  
ATOM   3488  H   PHE A 381      30.321  23.082   3.136  1.00 17.00           H  
ATOM   3489  N   ASN A 382      29.029  26.089   3.003  1.00  4.09           N  
ATOM   3490  CA  ASN A 382      28.483  27.344   2.486  1.00  3.40           C  
ATOM   3491  C   ASN A 382      27.034  27.118   2.125  1.00  3.43           C  
ATOM   3492  O   ASN A 382      26.158  27.742   2.706  1.00  2.85           O  
ATOM   3493  CB  ASN A 382      29.299  27.831   1.279  1.00  3.77           C  
ATOM   3494  CG  ASN A 382      28.653  29.008   0.557  1.00  3.64           C  
ATOM   3495  OD1 ASN A 382      27.846  28.830  -0.356  1.00  4.30           O  
ATOM   3496  ND2 ASN A 382      29.040  30.208   0.930  1.00  2.26           N  
ATOM   3497  H   ASN A 382      29.716  25.622   2.492  1.00 17.00           H  
ATOM   3498 HD21 ASN A 382      28.665  30.997   0.478  1.00 17.00           H  
ATOM   3499 HD22 ASN A 382      29.706  30.297   1.632  1.00 17.00           H  
ATOM   3500  N   THR A 383      26.779  26.208   1.192  1.00  3.24           N  
ATOM   3501  CA  THR A 383      25.420  25.905   0.796  1.00  3.92           C  
ATOM   3502  C   THR A 383      24.517  25.631   2.023  1.00  3.76           C  
ATOM   3503  O   THR A 383      23.659  26.445   2.371  1.00  3.98           O  
ATOM   3504  CB  THR A 383      25.402  24.758  -0.249  1.00  2.23           C  
ATOM   3505  OG1 THR A 383      25.248  25.323  -1.560  1.00  2.01           O  
ATOM   3506  CG2 THR A 383      24.293  23.754   0.028  1.00  2.00           C  
ATOM   3507  H   THR A 383      27.497  25.745   0.730  1.00 17.00           H  
ATOM   3508  HG1 THR A 383      25.115  24.612  -2.206  1.00 17.00           H  
ATOM   3509  N   LEU A 384      24.779  24.567   2.754  1.00  2.00           N  
ATOM   3510  CA  LEU A 384      23.944  24.264   3.890  1.00  2.00           C  
ATOM   3511  C   LEU A 384      23.725  25.370   4.908  1.00  2.00           C  
ATOM   3512  O   LEU A 384      22.887  25.242   5.780  1.00  2.00           O  
ATOM   3513  CB  LEU A 384      24.483  23.008   4.591  1.00  3.92           C  
ATOM   3514  CG  LEU A 384      25.567  22.976   5.669  1.00  2.00           C  
ATOM   3515  CD1 LEU A 384      25.045  23.394   7.060  1.00  2.09           C  
ATOM   3516  CD2 LEU A 384      26.095  21.570   5.728  1.00  2.00           C  
ATOM   3517  H   LEU A 384      25.521  23.982   2.529  1.00 17.00           H  
ATOM   3518  N   TYR A 385      24.509  26.428   4.838  1.00  2.45           N  
ATOM   3519  CA  TYR A 385      24.412  27.511   5.822  1.00  2.81           C  
ATOM   3520  C   TYR A 385      23.517  28.619   5.339  1.00  3.57           C  
ATOM   3521  O   TYR A 385      23.456  29.665   5.938  1.00  5.19           O  
ATOM   3522  CB  TYR A 385      25.806  28.085   6.130  1.00  3.50           C  
ATOM   3523  CG  TYR A 385      26.129  28.179   7.596  1.00  2.00           C  
ATOM   3524  CD1 TYR A 385      25.728  29.281   8.338  1.00  3.62           C  
ATOM   3525  CD2 TYR A 385      26.832  27.173   8.239  1.00  2.00           C  
ATOM   3526  CE1 TYR A 385      26.017  29.389   9.699  1.00  2.74           C  
ATOM   3527  CE2 TYR A 385      27.132  27.262   9.591  1.00  2.68           C  
ATOM   3528  CZ  TYR A 385      26.723  28.375  10.318  1.00  3.48           C  
ATOM   3529  OH  TYR A 385      27.030  28.504  11.656  1.00  2.71           O  
ATOM   3530  H   TYR A 385      25.202  26.508   4.152  1.00 17.00           H  
ATOM   3531  HH  TYR A 385      27.598  27.781  11.930  1.00 17.00           H  
ATOM   3532  N   HIS A 386      22.864  28.420   4.209  1.00  5.28           N  
ATOM   3533  CA  HIS A 386      21.984  29.439   3.679  1.00  3.68           C  
ATOM   3534  C   HIS A 386      20.754  29.362   4.536  1.00  4.18           C  
ATOM   3535  O   HIS A 386      19.810  28.662   4.211  1.00  6.09           O  
ATOM   3536  CB  HIS A 386      21.631  29.161   2.216  1.00  6.34           C  
ATOM   3537  CG  HIS A 386      22.787  29.283   1.272  1.00  5.92           C  
ATOM   3538  ND1 HIS A 386      24.083  29.474   1.697  1.00  8.15           N  
ATOM   3539  CD2 HIS A 386      22.842  29.243  -0.079  1.00  6.69           C  
ATOM   3540  CE1 HIS A 386      24.887  29.553   0.651  1.00  8.47           C  
ATOM   3541  NE2 HIS A 386      24.157  29.416  -0.439  1.00  9.37           N  
ATOM   3542  H   HIS A 386      22.948  27.556   3.761  1.00 17.00           H  
ATOM   3543  HD1 HIS A 386      24.416  29.439   2.620  1.00 17.00           H  
ATOM   3544  HE2 HIS A 386      24.507  29.456  -1.358  1.00 17.00           H  
ATOM   3545  N   TRP A 387      20.799  30.057   5.659  1.00  4.60           N  
ATOM   3546  CA  TRP A 387      19.698  30.077   6.596  1.00  5.61           C  
ATOM   3547  C   TRP A 387      18.706  31.244   6.448  1.00  7.89           C  
ATOM   3548  O   TRP A 387      18.268  31.856   7.462  1.00  7.13           O  
ATOM   3549  CB  TRP A 387      20.234  30.026   8.017  1.00  4.91           C  
ATOM   3550  CG  TRP A 387      20.944  28.793   8.331  1.00  5.12           C  
ATOM   3551  CD1 TRP A 387      21.017  27.661   7.565  1.00  6.53           C  
ATOM   3552  CD2 TRP A 387      21.702  28.531   9.513  1.00  6.20           C  
ATOM   3553  NE1 TRP A 387      21.788  26.705   8.201  1.00  5.46           N  
ATOM   3554  CE2 TRP A 387      22.218  27.206   9.399  1.00  3.94           C  
ATOM   3555  CE3 TRP A 387      21.997  29.282  10.661  1.00  4.49           C  
ATOM   3556  CZ2 TRP A 387      23.009  26.615  10.387  1.00  2.00           C  
ATOM   3557  CZ3 TRP A 387      22.793  28.686  11.653  1.00  5.91           C  
ATOM   3558  CH2 TRP A 387      23.289  27.354  11.500  1.00  2.60           C  
ATOM   3559  H   TRP A 387      21.616  30.557   5.882  1.00 17.00           H  
ATOM   3560  HE1 TRP A 387      22.047  25.843   7.796  1.00 17.00           H  
ATOM   3561  N   HIS A 388      18.320  31.521   5.198  1.00  7.84           N  
ATOM   3562  CA  HIS A 388      17.327  32.568   4.905  1.00  8.98           C  
ATOM   3563  C   HIS A 388      16.019  32.268   5.663  1.00  7.35           C  
ATOM   3564  O   HIS A 388      15.285  33.169   6.039  1.00  5.85           O  
ATOM   3565  CB  HIS A 388      17.110  32.691   3.398  1.00  8.70           C  
ATOM   3566  CG  HIS A 388      18.458  33.073   2.775  1.00 10.72           C  
ATOM   3567  ND1 HIS A 388      19.269  32.173   2.059  1.00  9.12           N  
ATOM   3568  CD2 HIS A 388      19.059  34.335   2.895  1.00  9.17           C  
ATOM   3569  CE1 HIS A 388      20.358  32.917   1.753  1.00  5.92           C  
ATOM   3570  NE2 HIS A 388      20.280  34.157   2.205  1.00  6.91           N  
ATOM   3571  H   HIS A 388      18.701  30.993   4.470  1.00 17.00           H  
ATOM   3572  HD1 HIS A 388      19.074  31.246   1.806  1.00 17.00           H  
ATOM   3573  N   PRO A 389      15.686  30.985   5.837  1.00  6.33           N  
ATOM   3574  CA  PRO A 389      14.464  30.694   6.575  1.00  7.21           C  
ATOM   3575  C   PRO A 389      14.460  31.380   7.937  1.00  6.58           C  
ATOM   3576  O   PRO A 389      13.423  31.451   8.600  1.00  8.58           O  
ATOM   3577  CB  PRO A 389      14.523  29.168   6.691  1.00  7.18           C  
ATOM   3578  CG  PRO A 389      14.990  28.808   5.318  1.00  2.98           C  
ATOM   3579  CD  PRO A 389      16.071  29.809   5.023  1.00  4.99           C  
ATOM   3580  N   LEU A 390      15.619  31.856   8.368  1.00  3.42           N  
ATOM   3581  CA  LEU A 390      15.698  32.537   9.648  1.00  7.56           C  
ATOM   3582  C   LEU A 390      14.958  33.883   9.618  1.00  9.43           C  
ATOM   3583  O   LEU A 390      14.372  34.312  10.616  1.00  8.51           O  
ATOM   3584  CB  LEU A 390      17.162  32.755  10.009  1.00  8.41           C  
ATOM   3585  CG  LEU A 390      17.851  31.595  10.703  1.00  8.00           C  
ATOM   3586  CD1 LEU A 390      19.335  31.804  10.623  1.00  8.33           C  
ATOM   3587  CD2 LEU A 390      17.367  31.505  12.157  1.00  7.23           C  
ATOM   3588  H   LEU A 390      16.444  31.735   7.874  1.00 17.00           H  
ATOM   3589  N   LEU A 391      14.985  34.509   8.438  1.00 11.61           N  
ATOM   3590  CA  LEU A 391      14.403  35.823   8.119  1.00  9.20           C  
ATOM   3591  C   LEU A 391      12.909  36.075   8.317  1.00  9.46           C  
ATOM   3592  O   LEU A 391      12.054  35.356   7.780  1.00 11.92           O  
ATOM   3593  CB  LEU A 391      14.716  36.146   6.675  1.00  5.02           C  
ATOM   3594  CG  LEU A 391      16.157  36.460   6.446  1.00  2.72           C  
ATOM   3595  CD1 LEU A 391      16.382  36.560   4.946  1.00  5.95           C  
ATOM   3596  CD2 LEU A 391      16.439  37.751   7.169  1.00  2.01           C  
ATOM   3597  H   LEU A 391      15.411  34.019   7.714  1.00 17.00           H  
ATOM   3598  N   PRO A 392      12.576  37.165   9.013  1.00  8.45           N  
ATOM   3599  CA  PRO A 392      11.193  37.549   9.278  1.00  8.75           C  
ATOM   3600  C   PRO A 392      10.661  38.244   8.029  1.00  8.94           C  
ATOM   3601  O   PRO A 392      11.423  38.525   7.090  1.00  6.32           O  
ATOM   3602  CB  PRO A 392      11.350  38.553  10.406  1.00  9.06           C  
ATOM   3603  CG  PRO A 392      12.575  39.276   9.989  1.00  8.10           C  
ATOM   3604  CD  PRO A 392      13.507  38.138   9.600  1.00  8.85           C  
ATOM   3605  N   ASP A 393       9.366  38.556   8.031  1.00  8.90           N  
ATOM   3606  CA  ASP A 393       8.760  39.233   6.892  1.00  6.66           C  
ATOM   3607  C   ASP A 393       8.846  40.740   7.102  1.00  4.57           C  
ATOM   3608  O   ASP A 393       8.725  41.513   6.164  1.00  3.61           O  
ATOM   3609  CB  ASP A 393       7.315  38.755   6.689  1.00 11.74           C  
ATOM   3610  CG  ASP A 393       7.215  37.246   6.319  1.00 16.59           C  
ATOM   3611  OD1 ASP A 393       7.395  36.899   5.123  1.00 17.02           O  
ATOM   3612  OD2 ASP A 393       6.933  36.414   7.221  1.00 18.83           O  
ATOM   3613  H   ASP A 393       8.810  38.337   8.801  1.00 17.00           H  
ATOM   3614  N   THR A 394       9.093  41.147   8.343  1.00  5.93           N  
ATOM   3615  CA  THR A 394       9.232  42.561   8.705  1.00  7.22           C  
ATOM   3616  C   THR A 394      10.373  42.730   9.669  1.00  7.17           C  
ATOM   3617  O   THR A 394      10.494  42.002  10.652  1.00  6.59           O  
ATOM   3618  CB  THR A 394       8.005  43.148   9.438  1.00  9.13           C  
ATOM   3619  OG1 THR A 394       7.206  42.096  10.006  1.00 11.48           O  
ATOM   3620  CG2 THR A 394       7.180  44.032   8.512  1.00  8.23           C  
ATOM   3621  H   THR A 394       9.179  40.516   9.079  1.00 17.00           H  
ATOM   3622  HG1 THR A 394       6.376  42.461  10.325  1.00 17.00           H  
ATOM   3623  N   PHE A 395      11.208  43.714   9.399  1.00  8.24           N  
ATOM   3624  CA  PHE A 395      12.328  43.965  10.265  1.00  7.97           C  
ATOM   3625  C   PHE A 395      11.769  44.992  11.189  1.00  9.26           C  
ATOM   3626  O   PHE A 395      11.632  46.171  10.855  1.00 12.25           O  
ATOM   3627  CB  PHE A 395      13.494  44.409   9.413  1.00  6.83           C  
ATOM   3628  CG  PHE A 395      13.921  43.353   8.436  1.00  5.69           C  
ATOM   3629  CD1 PHE A 395      14.575  42.199   8.891  1.00  4.68           C  
ATOM   3630  CD2 PHE A 395      13.570  43.446   7.081  1.00  4.44           C  
ATOM   3631  CE1 PHE A 395      14.863  41.154   8.023  1.00  4.23           C  
ATOM   3632  CE2 PHE A 395      13.858  42.411   6.199  1.00  2.71           C  
ATOM   3633  CZ  PHE A 395      14.505  41.258   6.675  1.00  5.02           C  
ATOM   3634  H   PHE A 395      11.053  44.270   8.604  1.00 17.00           H  
ATOM   3635  N   ASN A 396      11.278  44.484  12.301  1.00  9.65           N  
ATOM   3636  CA  ASN A 396      10.615  45.315  13.275  1.00 11.56           C  
ATOM   3637  C   ASN A 396      11.475  45.928  14.391  1.00 10.06           C  
ATOM   3638  O   ASN A 396      11.725  45.290  15.433  1.00  9.55           O  
ATOM   3639  CB  ASN A 396       9.436  44.512  13.831  1.00 14.88           C  
ATOM   3640  CG  ASN A 396       9.029  44.951  15.223  1.00 20.29           C  
ATOM   3641  OD1 ASN A 396       8.761  46.138  15.462  1.00 24.85           O  
ATOM   3642  ND2 ASN A 396       9.033  44.006  16.171  1.00 22.67           N  
ATOM   3643  H   ASN A 396      11.390  43.534  12.510  1.00 17.00           H  
ATOM   3644 HD21 ASN A 396       8.772  44.243  17.078  1.00 17.00           H  
ATOM   3645 HD22 ASN A 396       9.326  43.112  15.905  1.00 17.00           H  
ATOM   3646  N   ILE A 397      11.979  47.141  14.156  1.00  8.17           N  
ATOM   3647  CA  ILE A 397      12.745  47.811  15.193  1.00  7.42           C  
ATOM   3648  C   ILE A 397      11.747  48.589  16.047  1.00  8.95           C  
ATOM   3649  O   ILE A 397      11.348  49.717  15.702  1.00  4.10           O  
ATOM   3650  CB  ILE A 397      13.859  48.726  14.670  1.00  6.11           C  
ATOM   3651  CG1 ILE A 397      15.155  47.929  14.495  1.00  2.96           C  
ATOM   3652  CG2 ILE A 397      14.151  49.840  15.705  1.00  7.48           C  
ATOM   3653  CD1 ILE A 397      15.132  46.984  13.349  1.00  4.02           C  
ATOM   3654  H   ILE A 397      11.769  47.592  13.318  1.00 17.00           H  
ATOM   3655  N   GLU A 398      11.298  47.894  17.101  1.00 10.24           N  
ATOM   3656  CA  GLU A 398      10.330  48.370  18.079  1.00 11.83           C  
ATOM   3657  C   GLU A 398       9.847  49.770  17.785  1.00 11.62           C  
ATOM   3658  O   GLU A 398      10.654  50.726  17.705  1.00  7.48           O  
ATOM   3659  CB  GLU A 398      10.896  48.299  19.513  1.00 15.98           C  
ATOM   3660  CG  GLU A 398      11.669  46.990  19.892  1.00 17.74           C  
ATOM   3661  CD  GLU A 398      10.843  45.692  19.827  1.00 20.27           C  
ATOM   3662  OE1 GLU A 398      10.371  45.350  18.710  1.00 22.28           O  
ATOM   3663  OE2 GLU A 398      10.718  44.995  20.879  1.00 16.61           O  
ATOM   3664  H   GLU A 398      11.666  46.990  17.190  1.00 17.00           H  
ATOM   3665  N   ASP A 399       8.524  49.843  17.605  1.00 12.44           N  
ATOM   3666  CA  ASP A 399       7.776  51.066  17.310  1.00 12.05           C  
ATOM   3667  C   ASP A 399       7.880  51.366  15.840  1.00 11.33           C  
ATOM   3668  O   ASP A 399       7.874  52.537  15.431  1.00 12.93           O  
ATOM   3669  CB  ASP A 399       8.248  52.272  18.141  1.00 12.17           C  
ATOM   3670  CG  ASP A 399       7.275  53.443  18.096  1.00  9.82           C  
ATOM   3671  OD1 ASP A 399       6.243  53.363  18.790  1.00 10.25           O  
ATOM   3672  OD2 ASP A 399       7.553  54.441  17.382  1.00 10.80           O  
ATOM   3673  H   ASP A 399       8.031  49.004  17.658  1.00 17.00           H  
ATOM   3674  N   GLN A 400       8.055  50.301  15.066  1.00 10.07           N  
ATOM   3675  CA  GLN A 400       8.095  50.387  13.613  1.00 12.52           C  
ATOM   3676  C   GLN A 400       8.513  49.075  13.014  1.00 12.73           C  
ATOM   3677  O   GLN A 400       9.210  48.288  13.641  1.00 13.37           O  
ATOM   3678  CB  GLN A 400       8.982  51.510  13.079  1.00 13.96           C  
ATOM   3679  CG  GLN A 400       8.458  52.038  11.749  1.00 15.67           C  
ATOM   3680  CD  GLN A 400       8.866  53.485  11.460  1.00 20.37           C  
ATOM   3681  OE1 GLN A 400       9.664  54.092  12.187  1.00 21.37           O  
ATOM   3682  NE2 GLN A 400       8.318  54.042  10.381  1.00 21.19           N  
ATOM   3683  H   GLN A 400       8.225  49.421  15.459  1.00 17.00           H  
ATOM   3684 HE21 GLN A 400       8.582  54.968  10.205  1.00 17.00           H  
ATOM   3685 HE22 GLN A 400       7.698  53.525   9.833  1.00 17.00           H  
ATOM   3686  N   GLU A 401       8.015  48.817  11.816  1.00 13.29           N  
ATOM   3687  CA  GLU A 401       8.329  47.595  11.110  1.00 13.03           C  
ATOM   3688  C   GLU A 401       8.623  47.978   9.674  1.00  9.69           C  
ATOM   3689  O   GLU A 401       7.840  48.687   9.035  1.00  2.37           O  
ATOM   3690  CB  GLU A 401       7.153  46.603  11.166  1.00 19.53           C  
ATOM   3691  CG  GLU A 401       6.823  46.080  12.579  1.00 25.87           C  
ATOM   3692  CD  GLU A 401       6.079  44.738  12.598  1.00 29.84           C  
ATOM   3693  OE1 GLU A 401       6.761  43.667  12.497  1.00 27.16           O  
ATOM   3694  OE2 GLU A 401       4.820  44.773  12.751  1.00 33.42           O  
ATOM   3695  H   GLU A 401       7.430  49.453  11.360  1.00 17.00           H  
ATOM   3696  N   TYR A 402       9.765  47.503   9.187  1.00  9.49           N  
ATOM   3697  CA  TYR A 402      10.223  47.767   7.828  1.00  7.95           C  
ATOM   3698  C   TYR A 402      10.104  46.540   6.902  1.00  6.52           C  
ATOM   3699  O   TYR A 402      10.121  45.368   7.358  1.00  4.90           O  
ATOM   3700  CB  TYR A 402      11.671  48.273   7.864  1.00  5.18           C  
ATOM   3701  CG  TYR A 402      11.836  49.515   8.686  1.00  2.00           C  
ATOM   3702  CD1 TYR A 402      12.071  49.441  10.048  1.00  2.36           C  
ATOM   3703  CD2 TYR A 402      11.768  50.761   8.104  1.00  2.00           C  
ATOM   3704  CE1 TYR A 402      12.240  50.591  10.815  1.00  2.01           C  
ATOM   3705  CE2 TYR A 402      11.936  51.908   8.845  1.00  2.00           C  
ATOM   3706  CZ  TYR A 402      12.181  51.831  10.202  1.00  2.00           C  
ATOM   3707  OH  TYR A 402      12.444  52.999  10.918  1.00  3.16           O  
ATOM   3708  H   TYR A 402      10.340  46.944   9.742  1.00 17.00           H  
ATOM   3709  HH  TYR A 402      12.399  53.762  10.319  1.00 17.00           H  
ATOM   3710  N   SER A 403       9.950  46.838   5.611  1.00  5.48           N  
ATOM   3711  CA  SER A 403       9.832  45.833   4.557  1.00  6.13           C  
ATOM   3712  C   SER A 403      11.205  45.529   4.089  1.00  5.73           C  
ATOM   3713  O   SER A 403      12.097  46.342   4.270  1.00  8.74           O  
ATOM   3714  CB  SER A 403       9.099  46.397   3.359  1.00  7.60           C  
ATOM   3715  OG  SER A 403       9.851  47.437   2.780  1.00  2.79           O  
ATOM   3716  H   SER A 403       9.909  47.790   5.385  1.00 17.00           H  
ATOM   3717  HG  SER A 403       9.712  48.199   3.354  1.00 17.00           H  
ATOM   3718  N   PHE A 404      11.387  44.396   3.438  1.00  5.48           N  
ATOM   3719  CA  PHE A 404      12.716  44.086   2.955  1.00  5.17           C  
ATOM   3720  C   PHE A 404      13.141  45.328   2.164  1.00  4.57           C  
ATOM   3721  O   PHE A 404      14.059  46.029   2.556  1.00  2.03           O  
ATOM   3722  CB  PHE A 404      12.721  42.808   2.073  1.00  4.82           C  
ATOM   3723  CG  PHE A 404      12.927  41.532   2.843  1.00  2.00           C  
ATOM   3724  CD1 PHE A 404      11.962  41.073   3.723  1.00  4.29           C  
ATOM   3725  CD2 PHE A 404      14.071  40.784   2.679  1.00  2.02           C  
ATOM   3726  CE1 PHE A 404      12.131  39.867   4.438  1.00  4.27           C  
ATOM   3727  CE2 PHE A 404      14.249  39.587   3.383  1.00  6.11           C  
ATOM   3728  CZ  PHE A 404      13.270  39.129   4.266  1.00  3.18           C  
ATOM   3729  H   PHE A 404      10.647  43.767   3.310  1.00 17.00           H  
ATOM   3730  N   LYS A 405      12.279  45.721   1.236  1.00  6.59           N  
ATOM   3731  CA  LYS A 405      12.517  46.861   0.356  1.00  7.70           C  
ATOM   3732  C   LYS A 405      13.074  48.096   1.036  1.00  8.92           C  
ATOM   3733  O   LYS A 405      13.800  48.870   0.418  1.00  7.14           O  
ATOM   3734  CB  LYS A 405      11.222  47.242  -0.359  1.00  8.09           C  
ATOM   3735  CG  LYS A 405      10.756  46.235  -1.384  1.00  8.28           C  
ATOM   3736  CD  LYS A 405      10.355  44.895  -0.755  1.00  7.31           C  
ATOM   3737  CE  LYS A 405      10.131  43.837  -1.833  1.00  5.64           C  
ATOM   3738  NZ  LYS A 405       9.274  42.755  -1.301  1.00 10.70           N  
ATOM   3739  H   LYS A 405      11.438  45.244   1.209  1.00 17.00           H  
ATOM   3740  HZ1 LYS A 405       8.385  43.154  -0.937  1.00 17.00           H  
ATOM   3741  HZ2 LYS A 405       9.060  42.096  -2.076  1.00 17.00           H  
ATOM   3742  HZ3 LYS A 405       9.761  42.246  -0.537  1.00 17.00           H  
ATOM   3743  N   GLN A 406      12.695  48.282   2.299  1.00 12.89           N  
ATOM   3744  CA  GLN A 406      13.108  49.434   3.115  1.00 13.61           C  
ATOM   3745  C   GLN A 406      14.341  49.186   3.943  1.00 13.16           C  
ATOM   3746  O   GLN A 406      15.128  50.103   4.171  1.00 13.49           O  
ATOM   3747  CB  GLN A 406      12.020  49.812   4.109  1.00 14.82           C  
ATOM   3748  CG  GLN A 406      10.791  50.359   3.523  1.00 20.02           C  
ATOM   3749  CD  GLN A 406       9.769  50.623   4.590  1.00 24.52           C  
ATOM   3750  OE1 GLN A 406       9.347  49.708   5.305  1.00 23.41           O  
ATOM   3751  NE2 GLN A 406       9.385  51.884   4.735  1.00 29.20           N  
ATOM   3752  H   GLN A 406      12.117  47.612   2.708  1.00 17.00           H  
ATOM   3753 HE21 GLN A 406       8.703  52.060   5.412  1.00 17.00           H  
ATOM   3754 HE22 GLN A 406       9.793  52.567   4.156  1.00 17.00           H  
ATOM   3755  N   PHE A 407      14.428  47.982   4.502  1.00 10.07           N  
ATOM   3756  CA  PHE A 407      15.545  47.630   5.353  1.00  8.03           C  
ATOM   3757  C   PHE A 407      16.857  47.516   4.563  1.00  6.84           C  
ATOM   3758  O   PHE A 407      17.885  48.051   4.985  1.00  4.58           O  
ATOM   3759  CB  PHE A 407      15.235  46.344   6.119  1.00  5.19           C  
ATOM   3760  CG  PHE A 407      15.933  46.241   7.446  1.00  4.04           C  
ATOM   3761  CD1 PHE A 407      15.742  47.208   8.423  1.00  4.95           C  
ATOM   3762  CD2 PHE A 407      16.795  45.191   7.715  1.00  4.80           C  
ATOM   3763  CE1 PHE A 407      16.406  47.135   9.646  1.00  3.12           C  
ATOM   3764  CE2 PHE A 407      17.460  45.106   8.933  1.00  2.85           C  
ATOM   3765  CZ  PHE A 407      17.267  46.077   9.894  1.00  3.52           C  
ATOM   3766  H   PHE A 407      13.753  47.308   4.291  1.00 17.00           H  
ATOM   3767  N   LEU A 408      16.785  46.928   3.369  1.00  6.78           N  
ATOM   3768  CA  LEU A 408      17.959  46.723   2.530  1.00  5.53           C  
ATOM   3769  C   LEU A 408      18.598  47.980   2.027  1.00  6.39           C  
ATOM   3770  O   LEU A 408      17.957  48.786   1.351  1.00  7.14           O  
ATOM   3771  CB  LEU A 408      17.678  45.775   1.364  1.00  2.42           C  
ATOM   3772  CG  LEU A 408      17.226  44.385   1.817  1.00  2.02           C  
ATOM   3773  CD1 LEU A 408      17.541  43.417   0.702  1.00  3.40           C  
ATOM   3774  CD2 LEU A 408      17.909  43.961   3.125  1.00  2.00           C  
ATOM   3775  H   LEU A 408      15.903  46.664   3.030  1.00 17.00           H  
ATOM   3776  N   TYR A 409      19.899  48.082   2.328  1.00  8.44           N  
ATOM   3777  CA  TYR A 409      20.780  49.193   1.976  1.00  7.68           C  
ATOM   3778  C   TYR A 409      20.331  50.502   2.627  1.00  7.81           C  
ATOM   3779  O   TYR A 409      20.418  51.579   1.991  1.00  6.70           O  
ATOM   3780  CB  TYR A 409      20.846  49.399   0.452  1.00 10.48           C  
ATOM   3781  CG  TYR A 409      20.503  48.205  -0.409  1.00 14.30           C  
ATOM   3782  CD1 TYR A 409      21.320  47.078  -0.421  1.00 16.16           C  
ATOM   3783  CD2 TYR A 409      19.369  48.222  -1.245  1.00 16.54           C  
ATOM   3784  CE1 TYR A 409      21.040  45.970  -1.254  1.00 20.79           C  
ATOM   3785  CE2 TYR A 409      19.064  47.126  -2.080  1.00 21.50           C  
ATOM   3786  CZ  TYR A 409      19.915  45.989  -2.081  1.00 23.10           C  
ATOM   3787  OH  TYR A 409      19.657  44.892  -2.897  1.00 23.61           O  
ATOM   3788  H   TYR A 409      20.282  47.331   2.822  1.00 17.00           H  
ATOM   3789  HH  TYR A 409      18.887  45.072  -3.442  1.00 17.00           H  
ATOM   3790  N   ASN A 410      19.866  50.449   3.877  1.00  6.67           N  
ATOM   3791  CA  ASN A 410      19.410  51.702   4.489  1.00 10.16           C  
ATOM   3792  C   ASN A 410      20.358  52.439   5.442  1.00 10.16           C  
ATOM   3793  O   ASN A 410      20.858  51.868   6.414  1.00 10.59           O  
ATOM   3794  CB  ASN A 410      18.012  51.564   5.112  1.00  9.35           C  
ATOM   3795  CG  ASN A 410      17.236  52.857   5.063  1.00 10.65           C  
ATOM   3796  OD1 ASN A 410      17.794  53.899   5.375  1.00 14.98           O  
ATOM   3797  ND2 ASN A 410      15.977  52.814   4.626  1.00 14.18           N  
ATOM   3798  H   ASN A 410      19.816  49.613   4.378  1.00 17.00           H  
ATOM   3799 HD21 ASN A 410      15.634  51.952   4.296  1.00 17.00           H  
ATOM   3800  N   ASN A 411      20.588  53.720   5.134  1.00  9.06           N  
ATOM   3801  CA  ASN A 411      21.444  54.617   5.934  1.00  8.23           C  
ATOM   3802  C   ASN A 411      20.752  55.022   7.270  1.00  6.71           C  
ATOM   3803  O   ASN A 411      21.035  54.465   8.357  1.00  2.00           O  
ATOM   3804  CB  ASN A 411      21.767  55.889   5.073  1.00  8.70           C  
ATOM   3805  CG  ASN A 411      22.837  56.845   5.706  1.00  5.49           C  
ATOM   3806  OD1 ASN A 411      23.700  56.443   6.483  1.00  5.82           O  
ATOM   3807  ND2 ASN A 411      22.788  58.098   5.307  1.00  2.01           N  
ATOM   3808  H   ASN A 411      20.145  54.053   4.329  1.00 17.00           H  
ATOM   3809 HD21 ASN A 411      23.468  58.664   5.729  1.00 17.00           H  
ATOM   3810 HD22 ASN A 411      22.110  58.383   4.664  1.00 17.00           H  
ATOM   3811  N   SER A 412      19.752  55.901   7.141  1.00  5.39           N  
ATOM   3812  CA  SER A 412      19.070  56.426   8.287  1.00  4.37           C  
ATOM   3813  C   SER A 412      18.404  55.430   9.224  1.00  3.06           C  
ATOM   3814  O   SER A 412      18.219  55.736  10.391  1.00  2.00           O  
ATOM   3815  CB  SER A 412      18.124  57.567   7.863  1.00 10.67           C  
ATOM   3816  OG  SER A 412      18.330  58.772   8.641  1.00  9.20           O  
ATOM   3817  H   SER A 412      19.453  56.168   6.251  1.00 17.00           H  
ATOM   3818  HG  SER A 412      18.434  58.552   9.567  1.00 17.00           H  
ATOM   3819  N   ILE A 413      18.068  54.236   8.764  1.00  2.00           N  
ATOM   3820  CA  ILE A 413      17.431  53.296   9.690  1.00  5.80           C  
ATOM   3821  C   ILE A 413      18.298  53.151  10.965  1.00  6.91           C  
ATOM   3822  O   ILE A 413      17.877  53.537  12.075  1.00  4.85           O  
ATOM   3823  CB  ILE A 413      17.153  51.872   9.049  1.00  8.30           C  
ATOM   3824  CG1 ILE A 413      16.069  51.969   7.949  1.00  7.25           C  
ATOM   3825  CG2 ILE A 413      16.719  50.858  10.161  1.00  6.20           C  
ATOM   3826  CD1 ILE A 413      15.617  50.642   7.325  1.00  2.00           C  
ATOM   3827  H   ILE A 413      18.244  53.988   7.835  1.00 17.00           H  
ATOM   3828  N   LEU A 414      19.539  52.694  10.770  1.00  7.38           N  
ATOM   3829  CA  LEU A 414      20.503  52.504  11.860  1.00  6.38           C  
ATOM   3830  C   LEU A 414      20.846  53.832  12.564  1.00  4.31           C  
ATOM   3831  O   LEU A 414      20.723  53.988  13.785  1.00  2.02           O  
ATOM   3832  CB  LEU A 414      21.772  51.853  11.309  1.00  2.02           C  
ATOM   3833  CG  LEU A 414      22.797  51.516  12.379  1.00  2.01           C  
ATOM   3834  CD1 LEU A 414      22.246  50.618  13.456  1.00  2.00           C  
ATOM   3835  CD2 LEU A 414      23.960  50.884  11.719  1.00  6.88           C  
ATOM   3836  H   LEU A 414      19.825  52.486   9.855  1.00 17.00           H  
ATOM   3837  N   LEU A 415      21.251  54.803  11.767  1.00  5.73           N  
ATOM   3838  CA  LEU A 415      21.598  56.104  12.301  1.00  7.57           C  
ATOM   3839  C   LEU A 415      20.449  56.719  13.101  1.00  7.82           C  
ATOM   3840  O   LEU A 415      20.690  57.306  14.154  1.00  9.30           O  
ATOM   3841  CB  LEU A 415      22.019  57.045  11.172  1.00  4.01           C  
ATOM   3842  CG  LEU A 415      23.264  56.608  10.422  1.00  2.00           C  
ATOM   3843  CD1 LEU A 415      23.516  57.556   9.267  1.00  2.14           C  
ATOM   3844  CD2 LEU A 415      24.416  56.567  11.391  1.00  2.00           C  
ATOM   3845  H   LEU A 415      21.322  54.633  10.805  1.00 17.00           H  
ATOM   3846  N   GLU A 416      19.209  56.547  12.642  1.00  9.91           N  
ATOM   3847  CA  GLU A 416      18.067  57.138  13.336  1.00 10.97           C  
ATOM   3848  C   GLU A 416      17.744  56.432  14.630  1.00 10.37           C  
ATOM   3849  O   GLU A 416      17.809  57.049  15.712  1.00  3.74           O  
ATOM   3850  CB  GLU A 416      16.825  57.196  12.438  1.00 15.64           C  
ATOM   3851  CG  GLU A 416      16.876  58.258  11.283  1.00 22.94           C  
ATOM   3852  CD  GLU A 416      17.041  59.771  11.723  1.00 25.52           C  
ATOM   3853  OE1 GLU A 416      16.195  60.296  12.534  1.00 25.25           O  
ATOM   3854  OE2 GLU A 416      17.998  60.437  11.201  1.00 19.64           O  
ATOM   3855  H   GLU A 416      19.092  55.957  11.895  1.00 17.00           H  
ATOM   3856  N   HIS A 417      17.458  55.129  14.506  1.00 10.67           N  
ATOM   3857  CA  HIS A 417      17.097  54.290  15.649  1.00  9.63           C  
ATOM   3858  C   HIS A 417      18.152  54.166  16.706  1.00 11.38           C  
ATOM   3859  O   HIS A 417      17.826  54.193  17.896  1.00 14.89           O  
ATOM   3860  CB  HIS A 417      16.671  52.896  15.219  1.00 10.69           C  
ATOM   3861  CG  HIS A 417      15.312  52.858  14.615  1.00 10.39           C  
ATOM   3862  ND1 HIS A 417      14.953  51.944  13.651  1.00 10.74           N  
ATOM   3863  CD2 HIS A 417      14.241  53.665  14.789  1.00 11.52           C  
ATOM   3864  CE1 HIS A 417      13.719  52.194  13.253  1.00 13.79           C  
ATOM   3865  NE2 HIS A 417      13.265  53.235  13.925  1.00 11.67           N  
ATOM   3866  H   HIS A 417      17.547  54.727  13.617  1.00 17.00           H  
ATOM   3867  HD1 HIS A 417      15.520  51.216  13.318  1.00 17.00           H  
ATOM   3868  HE2 HIS A 417      12.363  53.621  13.805  1.00 17.00           H  
ATOM   3869  N   GLY A 418      19.404  54.004  16.294  1.00 10.17           N  
ATOM   3870  CA  GLY A 418      20.472  53.889  17.269  1.00 10.29           C  
ATOM   3871  C   GLY A 418      20.808  52.444  17.449  1.00  9.40           C  
ATOM   3872  O   GLY A 418      20.023  51.603  17.046  1.00 11.72           O  
ATOM   3873  H   GLY A 418      19.613  53.950  15.341  1.00 17.00           H  
ATOM   3874  N   LEU A 419      21.975  52.155  18.021  1.00 10.31           N  
ATOM   3875  CA  LEU A 419      22.419  50.773  18.242  1.00  7.24           C  
ATOM   3876  C   LEU A 419      21.567  50.064  19.307  1.00  6.46           C  
ATOM   3877  O   LEU A 419      21.008  48.990  19.058  1.00  4.71           O  
ATOM   3878  CB  LEU A 419      23.902  50.759  18.628  1.00  5.43           C  
ATOM   3879  CG  LEU A 419      24.935  50.407  17.560  1.00  3.60           C  
ATOM   3880  CD1 LEU A 419      25.160  48.924  17.534  1.00  3.13           C  
ATOM   3881  CD2 LEU A 419      24.508  50.919  16.197  1.00  2.84           C  
ATOM   3882  H   LEU A 419      22.561  52.898  18.270  1.00 17.00           H  
ATOM   3883  N   THR A 420      21.449  50.699  20.473  1.00  6.41           N  
ATOM   3884  CA  THR A 420      20.667  50.166  21.580  1.00  6.50           C  
ATOM   3885  C   THR A 420      19.250  49.875  21.057  1.00  7.54           C  
ATOM   3886  O   THR A 420      18.632  48.839  21.379  1.00  5.29           O  
ATOM   3887  CB  THR A 420      20.681  51.139  22.789  1.00  5.65           C  
ATOM   3888  OG1 THR A 420      21.232  52.415  22.404  1.00  7.05           O  
ATOM   3889  CG2 THR A 420      21.537  50.580  23.872  1.00  3.61           C  
ATOM   3890  H   THR A 420      21.877  51.567  20.612  1.00 17.00           H  
ATOM   3891  HG1 THR A 420      21.085  53.042  23.128  1.00 17.00           H  
ATOM   3892  N   GLN A 421      18.749  50.757  20.200  1.00  8.06           N  
ATOM   3893  CA  GLN A 421      17.456  50.473  19.625  1.00 10.59           C  
ATOM   3894  C   GLN A 421      17.689  49.692  18.344  1.00  7.80           C  
ATOM   3895  O   GLN A 421      17.505  50.178  17.227  1.00  9.35           O  
ATOM   3896  CB  GLN A 421      16.569  51.705  19.393  1.00 13.37           C  
ATOM   3897  CG  GLN A 421      15.098  51.249  19.253  1.00 18.03           C  
ATOM   3898  CD  GLN A 421      14.785  50.006  20.138  1.00 17.48           C  
ATOM   3899  OE1 GLN A 421      15.034  48.863  19.737  1.00 15.43           O  
ATOM   3900  NE2 GLN A 421      14.310  50.243  21.360  1.00 16.09           N  
ATOM   3901  H   GLN A 421      19.239  51.550  19.911  1.00 17.00           H  
ATOM   3902 HE21 GLN A 421      14.109  49.478  21.932  1.00 17.00           H  
ATOM   3903 HE22 GLN A 421      14.182  51.178  21.619  1.00 17.00           H  
ATOM   3904  N   PHE A 422      18.156  48.482  18.540  1.00  2.38           N  
ATOM   3905  CA  PHE A 422      18.432  47.582  17.456  1.00  2.96           C  
ATOM   3906  C   PHE A 422      18.721  46.330  18.260  1.00  3.74           C  
ATOM   3907  O   PHE A 422      18.129  45.264  18.044  1.00  2.00           O  
ATOM   3908  CB  PHE A 422      19.652  48.053  16.675  1.00  2.00           C  
ATOM   3909  CG  PHE A 422      19.365  48.367  15.244  1.00  2.00           C  
ATOM   3910  CD1 PHE A 422      18.865  49.598  14.873  1.00  3.01           C  
ATOM   3911  CD2 PHE A 422      19.587  47.422  14.259  1.00  2.00           C  
ATOM   3912  CE1 PHE A 422      18.584  49.888  13.524  1.00  5.16           C  
ATOM   3913  CE2 PHE A 422      19.315  47.679  12.911  1.00  2.00           C  
ATOM   3914  CZ  PHE A 422      18.813  48.906  12.535  1.00  3.97           C  
ATOM   3915  H   PHE A 422      18.305  48.221  19.467  1.00 17.00           H  
ATOM   3916  N   VAL A 423      19.533  46.524  19.293  1.00  4.83           N  
ATOM   3917  CA  VAL A 423      19.897  45.450  20.202  1.00  5.07           C  
ATOM   3918  C   VAL A 423      18.612  44.993  20.900  1.00  6.65           C  
ATOM   3919  O   VAL A 423      18.251  43.798  20.910  1.00  2.00           O  
ATOM   3920  CB  VAL A 423      20.923  45.957  21.223  1.00  2.00           C  
ATOM   3921  CG1 VAL A 423      21.274  44.896  22.219  1.00  2.00           C  
ATOM   3922  CG2 VAL A 423      22.125  46.405  20.489  1.00  2.00           C  
ATOM   3923  H   VAL A 423      19.931  47.413  19.419  1.00 17.00           H  
ATOM   3924  N   GLU A 424      17.872  45.985  21.384  1.00  8.89           N  
ATOM   3925  CA  GLU A 424      16.633  45.714  22.081  1.00  8.59           C  
ATOM   3926  C   GLU A 424      15.574  45.124  21.124  1.00  7.16           C  
ATOM   3927  O   GLU A 424      15.054  44.033  21.375  1.00  5.47           O  
ATOM   3928  CB  GLU A 424      16.201  46.967  22.882  1.00  9.34           C  
ATOM   3929  CG  GLU A 424      17.178  47.218  24.062  1.00  6.31           C  
ATOM   3930  CD  GLU A 424      16.803  48.353  24.989  1.00  6.39           C  
ATOM   3931  OE1 GLU A 424      16.575  49.474  24.487  1.00 11.31           O  
ATOM   3932  OE2 GLU A 424      16.796  48.138  26.224  1.00  2.03           O  
ATOM   3933  H   GLU A 424      18.190  46.905  21.300  1.00 17.00           H  
ATOM   3934  N   SER A 425      15.355  45.767  19.982  1.00  5.04           N  
ATOM   3935  CA  SER A 425      14.397  45.247  19.026  1.00  4.43           C  
ATOM   3936  C   SER A 425      14.724  43.810  18.701  1.00  5.92           C  
ATOM   3937  O   SER A 425      13.856  42.938  18.793  1.00  8.44           O  
ATOM   3938  CB  SER A 425      14.424  46.025  17.728  1.00  2.03           C  
ATOM   3939  OG  SER A 425      14.153  47.381  17.956  1.00  2.21           O  
ATOM   3940  H   SER A 425      15.803  46.615  19.806  1.00 17.00           H  
ATOM   3941  HG  SER A 425      14.930  47.848  18.262  1.00 17.00           H  
ATOM   3942  N   PHE A 426      15.996  43.553  18.392  1.00  6.60           N  
ATOM   3943  CA  PHE A 426      16.431  42.215  18.003  1.00  4.23           C  
ATOM   3944  C   PHE A 426      16.410  41.140  19.095  1.00  4.48           C  
ATOM   3945  O   PHE A 426      16.215  39.968  18.787  1.00  3.19           O  
ATOM   3946  CB  PHE A 426      17.768  42.292  17.266  1.00  4.91           C  
ATOM   3947  CG  PHE A 426      17.702  43.042  15.936  1.00  3.10           C  
ATOM   3948  CD1 PHE A 426      16.492  43.484  15.422  1.00  3.38           C  
ATOM   3949  CD2 PHE A 426      18.859  43.297  15.200  1.00  2.26           C  
ATOM   3950  CE1 PHE A 426      16.440  44.162  14.207  1.00  2.61           C  
ATOM   3951  CE2 PHE A 426      18.810  43.971  13.993  1.00  2.00           C  
ATOM   3952  CZ  PHE A 426      17.602  44.404  13.495  1.00  2.00           C  
ATOM   3953  H   PHE A 426      16.648  44.268  18.445  1.00 17.00           H  
ATOM   3954  N   THR A 427      16.597  41.525  20.357  1.00  7.04           N  
ATOM   3955  CA  THR A 427      16.534  40.573  21.483  1.00 10.42           C  
ATOM   3956  C   THR A 427      15.103  40.005  21.535  1.00 12.19           C  
ATOM   3957  O   THR A 427      14.868  38.854  21.940  1.00 11.56           O  
ATOM   3958  CB  THR A 427      16.725  41.307  22.837  1.00 11.65           C  
ATOM   3959  OG1 THR A 427      17.899  42.136  22.787  1.00 15.13           O  
ATOM   3960  CG2 THR A 427      16.802  40.304  23.993  1.00 10.52           C  
ATOM   3961  H   THR A 427      16.805  42.458  20.582  1.00 17.00           H  
ATOM   3962  HG1 THR A 427      17.989  42.658  23.593  1.00 17.00           H  
ATOM   3963  N   ARG A 428      14.148  40.870  21.192  1.00 13.86           N  
ATOM   3964  CA  ARG A 428      12.736  40.544  21.193  1.00 12.24           C  
ATOM   3965  C   ARG A 428      12.230  40.559  19.762  1.00  8.67           C  
ATOM   3966  O   ARG A 428      11.800  41.592  19.257  1.00  9.72           O  
ATOM   3967  CB  ARG A 428      11.951  41.572  22.026  1.00 18.41           C  
ATOM   3968  CG  ARG A 428      12.447  41.779  23.476  1.00 22.23           C  
ATOM   3969  CD  ARG A 428      13.455  42.940  23.640  1.00 24.01           C  
ATOM   3970  NE  ARG A 428      14.200  42.792  24.890  1.00 24.59           N  
ATOM   3971  CZ  ARG A 428      15.102  43.647  25.359  1.00 25.12           C  
ATOM   3972  NH1 ARG A 428      15.400  44.752  24.697  1.00 22.81           N  
ATOM   3973  NH2 ARG A 428      15.745  43.360  26.484  1.00 26.33           N  
ATOM   3974  H   ARG A 428      14.381  41.782  20.897  1.00 17.00           H  
ATOM   3975  HE  ARG A 428      14.028  41.994  25.430  1.00 17.00           H  
ATOM   3976 HH11 ARG A 428      14.945  44.962  23.833  1.00 17.00           H  
ATOM   3977 HH12 ARG A 428      16.082  45.372  25.079  1.00 17.00           H  
ATOM   3978 HH21 ARG A 428      15.544  42.506  26.966  1.00 17.00           H  
ATOM   3979 HH22 ARG A 428      16.427  43.993  26.848  1.00 17.00           H  
ATOM   3980  N   GLN A 429      12.401  39.434  19.085  1.00  5.68           N  
ATOM   3981  CA  GLN A 429      11.924  39.227  17.730  1.00  2.59           C  
ATOM   3982  C   GLN A 429      12.235  37.856  17.252  1.00  2.00           C  
ATOM   3983  O   GLN A 429      13.341  37.606  16.804  1.00  2.00           O  
ATOM   3984  CB  GLN A 429      12.485  40.207  16.717  1.00  2.00           C  
ATOM   3985  CG  GLN A 429      11.895  39.891  15.332  1.00  2.68           C  
ATOM   3986  CD  GLN A 429      11.740  41.070  14.375  1.00  4.71           C  
ATOM   3987  OE1 GLN A 429      11.946  42.249  14.719  1.00  9.12           O  
ATOM   3988  NE2 GLN A 429      11.363  40.748  13.152  1.00  4.38           N  
ATOM   3989  H   GLN A 429      12.905  38.715  19.517  1.00 17.00           H  
ATOM   3990 HE21 GLN A 429      11.221  41.447  12.484  1.00 17.00           H  
ATOM   3991 HE22 GLN A 429      11.228  39.798  12.962  1.00 17.00           H  
ATOM   3992  N   ILE A 430      11.247  36.976  17.317  1.00  4.03           N  
ATOM   3993  CA  ILE A 430      11.407  35.592  16.858  1.00  5.43           C  
ATOM   3994  C   ILE A 430      11.763  35.522  15.371  1.00  5.54           C  
ATOM   3995  O   ILE A 430      11.198  36.255  14.531  1.00  2.60           O  
ATOM   3996  CB  ILE A 430      10.105  34.724  17.056  1.00  4.63           C  
ATOM   3997  CG1 ILE A 430       9.458  35.014  18.420  1.00  5.22           C  
ATOM   3998  CG2 ILE A 430      10.437  33.224  16.998  1.00  2.59           C  
ATOM   3999  CD1 ILE A 430       8.070  35.637  18.340  1.00  2.00           C  
ATOM   4000  H   ILE A 430      10.379  37.280  17.644  1.00 17.00           H  
ATOM   4001  N   ALA A 431      12.719  34.643  15.080  1.00  5.65           N  
ATOM   4002  CA  ALA A 431      13.172  34.387  13.723  1.00  7.22           C  
ATOM   4003  C   ALA A 431      12.563  33.039  13.247  1.00  5.95           C  
ATOM   4004  O   ALA A 431      12.198  32.184  14.058  1.00  3.32           O  
ATOM   4005  CB  ALA A 431      14.691  34.361  13.669  1.00 10.05           C  
ATOM   4006  H   ALA A 431      13.157  34.146  15.801  1.00 17.00           H
[truncated: 1,543,537 more chars]
