# Supplementary material for: Network analysis and experimental pharmacology study explore the protective effects of Isoliquiritigenin on 5-fluorouracil-Induced intestinal mucositis
Source: Front Pharmacol. 2022 Oct 6;13:1014160. doi: 10.3389/fphar.2022.1014160 (PMC9582754; doi:10.3389/fphar.2022.1014160)
Supplement: Supplementary file 2 [file DataSheet3.ZIP › crystal structures/PTGS2/HEM.pdb]

HETATM    1  CAA HEM C 682      60.866  30.492  57.568  1.00  2.00           C  
HETATM    2  CAB HEM C 682      65.359  26.724  65.409  1.00  3.23           C  
HETATM    3  CAC HEM C 682      61.424  32.915  67.859  1.00  2.00           C  
HETATM    4  CAD HEM C 682      58.362  33.853  60.869  1.00  7.33           C  
HETATM    5  NA  HEM C 682      62.234  30.153  61.099  1.00  2.26           N  
HETATM    6  CBA HEM C 682      61.701  31.391  56.661  1.00  2.00           C  
HETATM    7  CBB HEM C 682      65.485  25.297  65.603  1.00  3.54           C  
HETATM    8  CBC HEM C 682      61.988  33.613  68.925  1.00  2.00           C  
HETATM    9  CBD HEM C 682      57.187  32.913  61.063  1.00  7.74           C  
HETATM   10  NB  HEM C 682      63.374  29.006  63.341  1.00  2.00           N  
HETATM   11  CGA HEM C 682      61.091  32.762  56.466  1.00  6.23           C  
HETATM   12  CGD HEM C 682      56.073  33.172  60.078  1.00  6.45           C  
HETATM   13  ND  HEM C 682      61.188  32.142  62.689  1.00  5.21           N  
HETATM   14  CHA HEM C 682      60.612  31.807  60.351  1.00  2.38           C  
HETATM   15  CHB HEM C 682      63.566  28.180  61.092  1.00  2.83           C  
HETATM   16  CHC HEM C 682      63.688  29.202  65.725  1.00  2.00           C  
HETATM   17  CHD HEM C 682      61.146  33.121  64.914  1.00  4.55           C  
HETATM   18  CMA HEM C 682      62.610  27.898  58.110  1.00  2.00           C  
HETATM   19  CMB HEM C 682      65.306  25.854  62.412  1.00  2.00           C  
HETATM   20  CMC HEM C 682      63.588  30.615  68.456  1.00  7.15           C  
HETATM   21  CMD HEM C 682      58.936  35.033  63.805  1.00  6.33           C  
HETATM   22  C1A HEM C 682      61.451  30.752  60.129  1.00  2.57           C  
HETATM   23  C1B HEM C 682      63.829  28.104  62.437  1.00  3.76           C  
HETATM   24  C1C HEM C 682      63.070  30.404  65.884  1.00  3.61           C  
HETATM   25  C1D HEM C 682      60.746  33.074  63.607  1.00  6.04           C  
HETATM   26  O1A HEM C 682      60.742  33.431  57.474  1.00  7.10           O  
HETATM   27  O1D HEM C 682      56.386  33.423  58.900  1.00  6.18           O  
HETATM   28  C2A HEM C 682      61.559  30.089  58.863  1.00  2.08           C  
HETATM   29  C2B HEM C 682      64.608  27.041  63.081  1.00  2.62           C  
HETATM   30  C2C HEM C 682      62.893  31.050  67.163  1.00  5.07           C  
HETATM   31  C2D HEM C 682      59.697  33.927  63.064  1.00  8.14           C  
HETATM   32  O2A HEM C 682      60.955  33.183  55.296  1.00  7.66           O  
HETATM   33  O2D HEM C 682      54.891  33.145  60.480  1.00  6.00           O  
HETATM   34  C3A HEM C 682      62.387  29.046  59.070  1.00  2.00           C  
HETATM   35  C3B HEM C 682      64.617  27.336  64.404  1.00  2.78           C  
HETATM   36  C3C HEM C 682      62.149  32.164  66.941  1.00  4.22           C  
HETATM   37  C3D HEM C 682      59.509  33.501  61.791  1.00  7.22           C  
HETATM   38  C4A HEM C 682      62.813  29.120  60.457  1.00  2.00           C  
HETATM   39  C4B HEM C 682      63.841  28.549  64.543  1.00  2.00           C  
HETATM   40  C4C HEM C 682      61.969  32.213  65.510  1.00  3.43           C  
HETATM   41  C4D HEM C 682      60.462  32.440  61.557  1.00  5.74           C  
HETATM   42  NC  HEM C 682      62.520  31.125  64.867  1.00  3.47           N  
HETATM   43 FE   HEM C 682      62.380  30.609  62.984  1.00  2.06          FE  
CONECT    1    6   28
CONECT    2    7   35
CONECT    3    8   36
CONECT    4    9   37
CONECT    5   22   38   43
CONECT    6    1   11
CONECT    7    2
CONECT    8    3
CONECT    9    4   12
CONECT   10   23   39   43
CONECT   11    6   26   32
CONECT   12    9   27   33
CONECT   13   25   41   43
CONECT   14   22   41
CONECT   15   23   38
CONECT   16   24   39
CONECT   17   25   40
CONECT   18   34
CONECT   19   29
CONECT   20   30
CONECT   21   31
CONECT   22    5   14   28
CONECT   23   10   15   29
CONECT   24   16   30   42
CONECT   25   13   17   31
CONECT   26   11
CONECT   27   12
CONECT   28    1   22   34
CONECT   29   19   23   35
CONECT   30   20   24   36
CONECT   31   21   25   37
CONECT   32   11
CONECT   33   12
CONECT   34   18   28   38
CONECT   35    2   29   39
CONECT   36    3   30   40
CONECT   37    4   31   41
CONECT   38    5   15   34
CONECT   39   10   16   35
CONECT   40   17   36   42
CONECT   41   13   14   37
CONECT   42   24   40   43
CONECT   43    5   10   13   42
END
