# Supplementary material for: Network analysis and experimental pharmacology study explore the protective effects of Isoliquiritigenin on 5-fluorouracil-Induced intestinal mucositis
Source: Front Pharmacol. 2022 Oct 6;13:1014160. doi: 10.3389/fphar.2022.1014160 (PMC9582754; doi:10.3389/fphar.2022.1014160)
Supplement: Supplementary file 2 [file DataSheet3.ZIP › crystal structures/PTGS2/PTGS2 inhibitor.sdf]

2662
  -OEChem-09142208073D

 40 42  0     0  0  0  0  0  0999 V2000
    4.7676   -1.6195   -0.0537 S   0  0  0  0  0  0  0  0  0  0  0  0
   -5.4770   -1.1414    0.0590 F   0  0  0  0  0  0  0  0  0  0  0  0
   -4.4403   -2.7198   -1.0181 F   0  0  0  0  0  0  0  0  0  0  0  0
   -4.3905   -2.6771    1.1609 F   0  0  0  0  0  0  0  0  0  0  0  0
    5.0701   -2.5060   -1.1686 O   0  0  0  0  0  0  0  0  0  0  0  0
    5.4593   -0.3433    0.0640 O   0  0  0  0  0  0  0  0  0  0  0  0
   -1.0637   -0.6091    0.0008 N   0  0  0  0  0  0  0  0  0  0  0  0
   -1.9146   -1.6491    0.0232 N   0  0  0  0  0  0  0  0  0  0  0  0
    4.9611   -2.4846    1.4068 N   0  0  0  0  0  0  0  0  0  0  0  0
   -1.6790    0.6098   -0.0069 C   0  0  0  0  0  0  0  0  0  0  0  0
    0.3119   -0.8476   -0.0119 C   0  0  0  0  0  0  0  0  0  0  0  0
   -0.9888    1.8763   -0.0300 C   0  0  0  0  0  0  0  0  0  0  0  0
   -3.0284    0.3453    0.0113 C   0  0  0  0  0  0  0  0  0  0  0  0
   -3.1133   -1.0599    0.0295 C   0  0  0  0  0  0  0  0  0  0  0  0
    1.1712    0.0736    0.5713 C   0  0  0  0  0  0  0  0  0  0  0  0
    0.8004   -2.0021   -0.6081 C   0  0  0  0  0  0  0  0  0  0  0  0
    3.0473   -1.3212   -0.0383 C   0  0  0  0  0  0  0  0  0  0  0  0
   -0.6418    2.5033    1.1667 C   0  0  0  0  0  0  0  0  0  0  0  0
   -0.6685    2.4740   -1.2489 C   0  0  0  0  0  0  0  0  0  0  0  0
    2.5455   -0.1643    0.5581 C   0  0  0  0  0  0  0  0  0  0  0  0
    2.1748   -2.2401   -0.6213 C   0  0  0  0  0  0  0  0  0  0  0  0
    0.3461    4.3255   -0.0744 C   0  0  0  0  0  0  0  0  0  0  0  0
    0.0257    3.7278    1.1445 C   0  0  0  0  0  0  0  0  0  0  0  0
   -0.0009    3.6985   -1.2711 C   0  0  0  0  0  0  0  0  0  0  0  0
   -4.3333   -1.8842    0.0544 C   0  0  0  0  0  0  0  0  0  0  0  0
    1.0591    5.6351   -0.0989 C   0  0  0  0  0  0  0  0  0  0  0  0
   -3.8340    1.0660    0.0117 H   0  0  0  0  0  0  0  0  0  0  0  0
    0.8822    0.8828    1.2086 H   0  0  0  0  0  0  0  0  0  0  0  0
    0.1471   -2.7316   -1.0796 H   0  0  0  0  0  0  0  0  0  0  0  0
   -0.9005    2.0620    2.1271 H   0  0  0  0  0  0  0  0  0  0  0  0
   -0.9308    1.9975   -2.1906 H   0  0  0  0  0  0  0  0  0  0  0  0
    3.2049    0.5406    1.0571 H   0  0  0  0  0  0  0  0  0  0  0  0
    2.5435   -3.1494   -1.0875 H   0  0  0  0  0  0  0  0  0  0  0  0
    0.2889    4.2074    2.0836 H   0  0  0  0  0  0  0  0  0  0  0  0
    0.2451    4.1532   -2.2271 H   0  0  0  0  0  0  0  0  0  0  0  0
    0.7762    6.2224   -0.9791 H   0  0  0  0  0  0  0  0  0  0  0  0
    0.8101    6.2376    0.7813 H   0  0  0  0  0  0  0  0  0  0  0  0
    2.1414    5.4730   -0.1181 H   0  0  0  0  0  0  0  0  0  0  0  0
    5.1724   -3.4879    1.3423 H   0  0  0  0  0  0  0  0  0  0  0  0
    5.4364   -2.0089    2.1834 H   0  0  0  0  0  0  0  0  0  0  0  0
  1  5  2  0  0  0  0
  1  6  2  0  0  0  0
  1  9  1  0  0  0  0
  1 17  1  0  0  0  0
  2 25  1  0  0  0  0
  3 25  1  0  0  0  0
  4 25  1  0  0  0  0
  7  8  1  0  0  0  0
  7 10  1  0  0  0  0
  7 11  1  0  0  0  0
  8 14  2  0  0  0  0
  9 39  1  0  0  0  0
  9 40  1  0  0  0  0
 10 12  1  0  0  0  0
 10 13  2  0  0  0  0
 11 15  2  0  0  0  0
 11 16  1  0  0  0  0
 12 18  2  0  0  0  0
 12 19  1  0  0  0  0
 13 14  1  0  0  0  0
 13 27  1  0  0  0  0
 14 25  1  0  0  0  0
 15 20  1  0  0  0  0
 15 28  1  0  0  0  0
 16 21  2  0  0  0  0
 16 29  1  0  0  0  0
 17 20  2  0  0  0  0
 17 21  1  0  0  0  0
 18 23  1  0  0  0  0
 18 30  1  0  0  0  0
 19 24  2  0  0  0  0
 19 31  1  0  0  0  0
 20 32  1  0  0  0  0
 21 33  1  0  0  0  0
 22 23  2  0  0  0  0
 22 24  1  0  0  0  0
 22 26  1  0  0  0  0
 23 34  1  0  0  0  0
 24 35  1  0  0  0  0
 26 36  1  0  0  0  0
 26 37  1  0  0  0  0
 26 38  1  0  0  0  0
M  END
> <PUBCHEM_COMPOUND_CID>
2662

> <PUBCHEM_CONFORMER_RMSD>
0.8

> <PUBCHEM_CONFORMER_DIVERSEORDER>
2
4
3
1

> <PUBCHEM_MMFF94_PARTIAL_CHARGES>
37
1 1.45
10 -0.2
11 -0.02
12 0.05
13 -0.15
14 0.11
15 -0.15
16 -0.15
17 -0.01
18 -0.15
19 -0.15
2 -0.34
20 -0.15
21 -0.15
22 -0.14
23 -0.15
24 -0.15
25 1.2
26 0.14
27 0.15
28 0.15
29 0.15
3 -0.34
30 0.15
31 0.15
32 0.15
33 0.15
34 0.15
35 0.15
39 0.42
4 -0.34
40 0.42
5 -0.65
6 -0.65
7 0.59
8 -0.71
9 -0.98

> <PUBCHEM_EFFECTIVE_ROTOR_COUNT>
4

> <PUBCHEM_PHARMACOPHORE_FEATURES>
7
1 5 acceptor
1 6 acceptor
1 8 acceptor
1 9 donor
5 7 8 10 13 14 rings
6 11 15 16 17 20 21 rings
6 12 18 19 22 23 24 rings

> <PUBCHEM_HEAVY_ATOM_COUNT>
26

> <PUBCHEM_ATOM_DEF_STEREO_COUNT>
0

> <PUBCHEM_ATOM_UDEF_STEREO_COUNT>
0

> <PUBCHEM_BOND_DEF_STEREO_COUNT>
0

> <PUBCHEM_BOND_UDEF_STEREO_COUNT>
0

> <PUBCHEM_ISOTOPIC_ATOM_COUNT>
0

> <PUBCHEM_COMPONENT_COUNT>
1

> <PUBCHEM_CACTVS_TAUTO_COUNT>
1

> <PUBCHEM_CONFORMER_ID>
00000A6600000002

> <PUBCHEM_MMFF94_ENERGY>
59.8363

> <PUBCHEM_FEATURE_SELFOVERLAP>
35.54

> <PUBCHEM_SHAPE_FINGERPRINT>
10165383 225 16539364327716296588
10411042 1 18410856559645519062
10670039 82 18338252470886684828
10937287 8 17041196840897341764
1100329 8 18338524041163116217
11045515 52 18334857208048156181
11056379 131 18122069702204193686
12107183 9 17036122608121269978
12160290 23 17767658599947366353
12173636 292 17474391275140464628
12342043 65 17631461068735417302
12403259 226 18271802377033147058
12788726 201 18044372725584926043
13009979 54 18188788140855350094
13140716 1 18411135796959826744
133893 2 17973181779086643441
13690498 29 18127708032513428190
138480 1 14735637350806088036
14028597 1 17340438168823567209
14347332 77 18265613174393764174
14508225 48 18411973642221620429
14713325 29 18125444107784824230
14790565 3 17330273282345358721
15042514 8 18266460901894524035
15131766 46 15336826592565608194
15230672 131 17040371116656412886
15439362 3 18049154764190791653
15927050 60 17476929420407430294
15961568 22 18411421735399406212
16087824 20 18122628250497196489
167882 2 18049440649845558253
17980427 23 17846226540436934545
1813 80 18271542964892135327
19611394 137 17899145081604654018
20238998 120 18412543189419316497
20600515 1 18200044928015826445
21033650 10 17831047657999053390
21049683 271 18116725203366260188
21120745 212 18268452169150854708
21304253 13 18412831261766247009
21304303 172 18200882764798254081
21304303 282 17254797942232395780
21641784 216 18338536157260096724
21796203 349 17977139973269772915
22907989 373 18192707856821756140
22956985 138 17756148143481889570
23366157 5 18045778159470269527
23402539 116 18409725132274191047
23557571 272 18269280058092523662
23559900 14 18337101393417692515
23845131 108 17187015189796562601
249999 5 17978514461983645027
283562 15 18263364698647045194
3091708 16 9210391756775876185
3380486 145 18266471914502095889
4017518 198 17548139287382578508
4409770 3 17973713689205914981
46194498 28 17832666392444293031
469060 322 18339934722880681560
5385378 56 17906464577623166097
6442390 28 17331974824045167345
6669772 16 17619639415665217724
6679774 75 17540519646052821480
6700243 42 17770814271903221326
7364860 26 18123753316525541465
7399639 24 18130497557974170478
81228 2 18194417593097105723
9981440 41 17110999349223755232

> <PUBCHEM_SHAPE_MULTIPOLES>
490.41
8.98
6.23
1.06
6.4
10.24
0.01
-13.07
0.41
-2.38
-0.38
0.21
0.26
0.22

> <PUBCHEM_SHAPE_SELFOVERLAP>
1065.797

> <PUBCHEM_SHAPE_VOLUME>
273.5

> <PUBCHEM_COORDINATE_TYPE>
2
5
10

$$$$
