# Supplementary material for: Network analysis and experimental pharmacology study explore the protective effects of Isoliquiritigenin on 5-fluorouracil-Induced intestinal mucositis
Source: Front Pharmacol. 2022 Oct 6;13:1014160. doi: 10.3389/fphar.2022.1014160 (PMC9582754; doi:10.3389/fphar.2022.1014160)
Supplement: Supplementary file 4 [file Table1.XLSX]

## Sheet: ISL targets
TABLE S1 | 31 pharmacological targets of ISL (ISL target, iT) from TCMSP.
Molecule name	Related targets	Gene symbol	Datebase
isoliquiritigenin	Prostaglandin G/H synthase 1	PTGS1	TCMSP
isoliquiritigenin	Estrogen receptor	ESR1	TCMSP
isoliquiritigenin	Peroxisome proliferator activated receptor gamma	PPARG	TCMSP
isoliquiritigenin	Prostaglandin G/H synthase 2	PTGS2	TCMSP
isoliquiritigenin	Carbonic anhydrase II	CA2	TCMSP
isoliquiritigenin	Beta-2 adrenergic receptor	ADRB2	TCMSP
isoliquiritigenin	Estrogen receptor beta	ESR2	TCMSP
isoliquiritigenin	Mitogen-activated protein kinase 14	MAPK14	TCMSP
isoliquiritigenin	Glycogen synthase kinase-3 beta	GSK3B	TCMSP
isoliquiritigenin	Heat shock protein HSP 90	HSP90AA1	TCMSP
isoliquiritigenin	Cell division protein kinase 2	HSP90AB1	TCMSP
isoliquiritigenin	Amine oxidase [flavin-containing] B	CDK2	TCMSP
isoliquiritigenin	mRNA of PKA Catalytic Subunit C-alpha	MAOB	TCMSP
isoliquiritigenin	cAMP-dependent protein kinase inhibitor alpha	PKIA	TCMSP
isoliquiritigenin	Nitric oxide synthase, inducible	NOS2	TCMSP
isoliquiritigenin	Androgen receptor	AR	TCMSP
isoliquiritigenin	Phosphatidylinositol-4,5-bisphosphate 3-kinase catalytic subunit, gamma isoform	PIK3CG	TCMSP
isoliquiritigenin	Beta-lactamase	DPEP1	TCMSP
isoliquiritigenin	Proto-oncogene serine/threonine-protein kinase Pim-1	PIM1	TCMSP
isoliquiritigenin	Cyclin-A2	CCNA2	TCMSP
isoliquiritigenin	Nuclear receptor coactivator 2	NCOA2	TCMSP
isoliquiritigenin	Proto-oncogene c-Fos	FOS	TCMSP
isoliquiritigenin	Apoptosis regulator BAX	BAX	TCMSP
isoliquiritigenin	E-selectin	SELE	TCMSP
isoliquiritigenin	Vascular cell adhesion protein 1	VCAM1	TCMSP
isoliquiritigenin	Gamma-aminobutyric acid type B receptor subunit 1	GABBR1	TCMSP
isoliquiritigenin	Tyrosinase	TYR	TCMSP
isoliquiritigenin	Junctional adhesion molecule A	F11R	TCMSP
isoliquiritigenin	Tyrosine-protein kinase JAK2	JAK2	TCMSP
isoliquiritigenin	Metallothionein-2	MT2A	TCMSP
isoliquiritigenin	Solute carrier family 2, facilitated glucose transporter member 1	SLC2A1	TCMSP

## Sheet: Gastrointestinal disease target
TABLE S2 | 2541 gastrointestinal disease (disease targets, dT) from DisGeNET and OMIM.
gastrointestinal disease	Gene symbol	Datebase	gastrointestinal disease	Gene symbol	Datebase	gastrointestinal disease	Gene symbol	Datebase	gastrointestinal disease	Gene symbol	Datebase	gastrointestinal disease	Gene symbol	Datebase
Colitis	INAVA	OMIM	diarrhea	PERCC1	OMIM	enteritis	RIPK3	OMIM	gastritis	GKN2	OMIM	inflammatory bowel disease	WFDC2	OMIM
Colitis	IL17REL	OMIM	diarrhea	RNF31	OMIM	enteritis	FADD	OMIM	gastritis	CDH26	OMIM	inflammatory bowel disease	MIRLET7F1	OMIM
Colitis	STING1	OMIM	diarrhea	TTC7A	OMIM	enteritis	CD79B	OMIM	gastritis	KCNQ1	OMIM	inflammatory bowel disease	MIRLET7E	OMIM
Colitis	RTEL1	OMIM	diarrhea	PLVAP	OMIM	enteritis	TNFSF15	DISGENET	gastritis	PRDX3	OMIM	inflammatory bowel disease	HSPH1	OMIM
Colitis	NFKBIZ	OMIM	diarrhea	HEXB	OMIM	enteritis	CXCL1	DISGENET	gastritis	PTPRZ1	OMIM	inflammatory bowel disease	MUC20	OMIM
Colitis	BTLA	OMIM	diarrhea	STIM1	OMIM	enteritis	ICAM1	DISGENET	gastritis	IL12B	OMIM	inflammatory bowel disease	CYGB	OMIM
Colitis	HPS6	OMIM	diarrhea	IL21	OMIM	enteritis	MPO	DISGENET	gastritis	IL12A	OMIM	inflammatory bowel disease	OTOP2	OMIM
Colitis	SIGIRR	OMIM	diarrhea	ADAMTS13	OMIM	enteritis	IL10	DISGENET	gastritis	HBA1	OMIM	inflammatory bowel disease	COG6	OMIM
Colitis	IL18BP	OMIM	diarrhea	WAS	OMIM	enteritis	CXCL8	DISGENET	gastritis	CTNNB1	OMIM	inflammatory bowel disease	NLRC4	OMIM
Colitis	TNFRSF14	OMIM	diarrhea	IKBKG	OMIM	enteritis	IL6	DISGENET	gastritis	FUT3	OMIM	inflammatory bowel disease	ZBP1	OMIM
Colitis	PLS1	OMIM	diarrhea	ATP7A	OMIM	enteritis	TLR4	DISGENET	gastritis	CD19	OMIM	inflammatory bowel disease	RETNLB	OMIM
Colitis	FOXO3A	OMIM	diarrhea	TACR1	OMIM	enteritis	CPB2	DISGENET	gastritis	PTGS2	DISGENET	inflammatory bowel disease	IL36G	OMIM
Colitis	FADD	OMIM	diarrhea	B2M	OMIM	enteritis	TLR2	DISGENET	gastritis	TNF	DISGENET	inflammatory bowel disease	MUC12	OMIM
Colitis	BIRC2	OMIM	diarrhea	MYO5B	DISGENET	enteritis	CST2	DISGENET	gastritis	CBLIF	DISGENET	inflammatory bowel disease	SETDB1	OMIM
Colitis	PTGER4	OMIM	diarrhea	LTF	DISGENET	enteritis	IL22	DISGENET	gastritis	CCL2	DISGENET	inflammatory bowel disease	CORT	OMIM
Colitis	PTCH1	OMIM	diarrhea	CD14	DISGENET	enteritis	TIMP1	DISGENET	gastritis	NFKBIA	DISGENET	inflammatory bowel disease	FADD	OMIM
Colitis	KSR1	OMIM	diarrhea	PYY	DISGENET	enteritis	HAMP	DISGENET	gastritis	FOXP3	DISGENET	inflammatory bowel disease	VCP	OMIM
Colitis	MUC5B	OMIM	diarrhea	IL1A	DISGENET	enteritis	SMAD3	DISGENET	gastritis	PRKCD	DISGENET	inflammatory bowel disease	EPCAM	OMIM
Colitis	STAT4	OMIM	diarrhea	IL1RN	DISGENET	enteritis	MAPK1	DISGENET	gastritis	LAMA1	DISGENET	inflammatory bowel disease	PIK3R1	OMIM
Colitis	PRKCQ	OMIM	diarrhea	CSF3	DISGENET	enteritis	EGLN1	DISGENET	gastritis	SKIV2L	DISGENET	inflammatory bowel disease	ITGA5	OMIM
Colitis	ACE2	OMIM	diarrhea	IFNA2	DISGENET	enteritis	IL17D	DISGENET	gastritis	FAS	DISGENET	inflammatory bowel disease	CHRNA7	OMIM
Colitis	CLCN5	OMIM	diarrhea	EGFR	DISGENET	enteritis	MMP1	DISGENET	gastritis	S100A8	DISGENET	inflammatory bowel disease	CDH2	OMIM
Colitis	ITGAV	OMIM	diarrhea	CFH	DISGENET	enteritis	MMP9	DISGENET	gastritis	IL1B	DISGENET	inflammatory bowel disease	IL18RAP	DISGENET
Colitis	CDH1	OMIM	diarrhea	IL6	DISGENET	enteritis	MIR148B	DISGENET	gastritis	RNU4ATAC	DISGENET	inflammatory bowel disease	PTPN22	DISGENET
Colitis	HSP90B1	OMIM	diarrhea	CTLA4	DISGENET	enteritis	NFATC1	DISGENET	gastritis	CLASP1	DISGENET	inflammatory bowel disease	MUC19	DISGENET
Colitis	PLA2G2A	OMIM	diarrhea	FUT2	DISGENET	enteritis	SERPINE1	DISGENET	gastritis	LRBA	DISGENET	inflammatory bowel disease	ICAM1	DISGENET
Colitis	MET	OMIM	diarrhea	LCT	DISGENET	enteritis	NOD2	DISGENET	gastritis	TTC37	DISGENET	inflammatory bowel disease	IL6	DISGENET
Colitis	IL12B	OMIM	diarrhea	ATP8B1	DISGENET	enteritis	SPARC	DISGENET	gastritis	TP53	DISGENET	inflammatory bowel disease	PLCG2	DISGENET
Colitis	IL12A	OMIM	diarrhea	ANTXR2	DISGENET	enteritis	SPI1	DISGENET	gastritis	CASP10	DISGENET	inflammatory bowel disease	PTGS2	DISGENET
Colitis	MUC5AC	OMIM	diarrhea	DNASE1L3	DISGENET	enteritis	GRAP2	DISGENET	gastritis	CXCL8	DISGENET	inflammatory bowel disease	IL2RA	DISGENET
Colitis	MUC3A	OMIM	diarrhea	NBN	DISGENET	enteritis	GLP2R	DISGENET	gastritis	RIPK1	DISGENET	inflammatory bowel disease	SLC11A1	DISGENET
Colitis	FCGR2A	OMIM	diarrhea	ARX	DISGENET	enteritis	SLC38A5	DISGENET	gastritis	RASGRP1	DISGENET	inflammatory bowel disease	MAGI2	DISGENET
Colitis	FURIN	OMIM	diarrhea	NPHS1	DISGENET	enteritis	BECN1	DISGENET	gastritis	FASLG	DISGENET	inflammatory bowel disease	DEFA5	DISGENET
Colitis	ITGA5	OMIM	diarrhea	SPP1	DISGENET	enteritis	RFXANK	DISGENET	gastritis	TLR4	DISGENET	inflammatory bowel disease	RASSF1	DISGENET
Colitis	STX2	OMIM	diarrhea	SLC12A3	DISGENET	enteritis	SYVN1	DISGENET	gastritis	GAST	DISGENET	inflammatory bowel disease	ITGA4	DISGENET
Colitis	CEACAM1	OMIM	diarrhea	SKIV2L	DISGENET	enteritis	CASP8	DISGENET	gastritis	IL10	DISGENET	inflammatory bowel disease	SFRP2	DISGENET
Colitis	IL1B	DISGENET	diarrhea	SI	DISGENET	enteritis	ST8SIA2	DISGENET	gastritis	TGFB1	DISGENET	inflammatory bowel disease	APC2	DISGENET
Colitis	PTGS2	DISGENET	diarrhea	RFX6	DISGENET	enteritis	AIMP2	DISGENET	gastritis	IL17A	DISGENET	inflammatory bowel disease	ITGAL	DISGENET
Colitis	HMOX1	DISGENET	diarrhea	ABCB11	DISGENET	enteritis	ZYX	DISGENET	gastritis	IL1RN	DISGENET	inflammatory bowel disease	SFRP1	DISGENET
Colitis	NOS2	DISGENET	diarrhea	RECQL4	DISGENET	enteritis	XBP1	DISGENET	gastritis	COX2	DISGENET	inflammatory bowel disease	VNN1	DISGENET
Colitis	MIF	DISGENET	diarrhea	KCNJ11	DISGENET	enteritis	TSC2	DISGENET	gastritis	IL6	DISGENET	inflammatory bowel disease	IL2	DISGENET
Colitis	AHR	DISGENET	diarrhea	KIF1B	DISGENET	enteritis	TGFB2	DISGENET	gastritis	CYP2C19	DISGENET	inflammatory bowel disease	SLAMF8	DISGENET
Colitis	IFNG	DISGENET	diarrhea	ACADM	DISGENET	enteritis	TAC1	DISGENET	gastritis	MTCO2P12	DISGENET	inflammatory bowel disease	CUL2	DISGENET
Colitis	MPO	DISGENET	diarrhea	IDS	DISGENET	enteritis	STAT5B	DISGENET	gastritis	IL1A	DISGENET	inflammatory bowel disease	XBP1	DISGENET
Colitis	GCG	DISGENET	diarrhea	AVP	DISGENET	enteritis	STAT5A	DISGENET	gastritis	STAT3	DISGENET	inflammatory bowel disease	NOS2	DISGENET
Colitis	NAMPT	DISGENET	diarrhea	SLC39A4	DISGENET	enteritis	CD40LG	DISGENET	gastritis	MADCAM1	DISGENET	inflammatory bowel disease	ESR2	DISGENET
Colitis	IGF1	DISGENET	diarrhea	NAXD	DISGENET	enteritis	MIR32	DISGENET	gastritis	PSCA	DISGENET	inflammatory bowel disease	CD40LG	DISGENET
Colitis	ADAM17	DISGENET	diarrhea	SP110	DISGENET	enteritis	RNF19A	DISGENET	gastritis	MPO	DISGENET	inflammatory bowel disease	SLC6A14	DISGENET
Colitis	MADCAM1	DISGENET	diarrhea	ALAD	DISGENET	enteritis	ALOX15	DISGENET	gastritis	MIR155	DISGENET	inflammatory bowel disease	F5	DISGENET
Colitis	ALOX5	DISGENET	diarrhea	PHKB	DISGENET	enteritis	FOSB	DISGENET	gastritis	LEP	DISGENET	inflammatory bowel disease	HLA-B	DISGENET
Colitis	TIMP3	DISGENET	diarrhea	VPS13C	DISGENET	enteritis	FOS	DISGENET	gastritis	CDH1	DISGENET	inflammatory bowel disease	HLA-DRB1	DISGENET
Colitis	GHRL	DISGENET	diarrhea	POLG	DISGENET	enteritis	KLRK1	DISGENET	gastritis	MLH1	DISGENET	inflammatory bowel disease	IGF2	DISGENET
Colitis	SRC	DISGENET	diarrhea	PIK3R1	DISGENET	enteritis	FES	DISGENET	gastritis	TBC1D9	DISGENET	inflammatory bowel disease	KLKB1	DISGENET
Colitis	TLR4	DISGENET	diarrhea	ALDOB	DISGENET	enteritis	FDPS	DISGENET	gastritis	EGFR	DISGENET	inflammatory bowel disease	CCL20	DISGENET
Colitis	TST	DISGENET	diarrhea	JAK3	DISGENET	enteritis	ALB	DISGENET	gastritis	DEFB1	DISGENET	inflammatory bowel disease	STAT4	DISGENET
Colitis	TAC1	DISGENET	diarrhea	PMM2	DISGENET	enteritis	DUSP1	DISGENET	gastritis	MUC5AC	DISGENET	inflammatory bowel disease	IL27	DISGENET
Colitis	CCL2	DISGENET	diarrhea	SEMA3D	DISGENET	enteritis	AGER	DISGENET	gastritis	CDX1	DISGENET	inflammatory bowel disease	LRRK2	DISGENET
Colitis	ADIPOQ	DISGENET	diarrhea	IRAK1	DISGENET	enteritis	DEFB1	DISGENET	gastritis	CDKN2A	DISGENET	inflammatory bowel disease	FUT2	DISGENET
Colitis	ESR2	DISGENET	diarrhea	PODXL	DISGENET	enteritis	MAPK14	DISGENET	gastritis	ABCB1	DISGENET	inflammatory bowel disease	HLA-DQA1	DISGENET
Colitis	SELL	DISGENET	diarrhea	FBP1	DISGENET	enteritis	CRK	DISGENET	gastritis	CCKBR	DISGENET	inflammatory bowel disease	PRDM1	DISGENET
Colitis	VCAM1	DISGENET	diarrhea	POLA1	DISGENET	enteritis	COL3A1	DISGENET	gastritis	H3P10	DISGENET	inflammatory bowel disease	TYK2	DISGENET
Colitis	CD40	DISGENET	diarrhea	MLYCD	DISGENET	enteritis	CAMKK2	DISGENET	gastritis	TFF2	DISGENET	inflammatory bowel disease	TNFRSF6B	DISGENET
Colitis	CRHR2	DISGENET	diarrhea	MRAP	DISGENET	enteritis	AHSA1	DISGENET	gastritis	SLPI	DISGENET	inflammatory bowel disease	IL18R1	DISGENET
Colitis	KDR	DISGENET	diarrhea	ECE1	DISGENET	enteritis	SLC9A6	DISGENET	gastritis	HSPD1	DISGENET	inflammatory bowel disease	TRAF3IP2	DISGENET
Colitis	MSH2	DISGENET	diarrhea	CHPT1	DISGENET	enteritis	POLDIP2	DISGENET	gastritis	HMOX1	DISGENET	inflammatory bowel disease	NR5A2	DISGENET
Colitis	TLR3	DISGENET	diarrhea	IGHM	DISGENET	enteritis	LRRC32	DISGENET	gastritis	TERT	DISGENET	inflammatory bowel disease	GPR35	DISGENET
Colitis	APLN	DISGENET	diarrhea	IGLL1	DISGENET	enteritis	GCG	DISGENET	gastritis	TRBV20OR9-2	DISGENET	inflammatory bowel disease	SMAD3	DISGENET
Colitis	ADRB3	DISGENET	diarrhea	DNMT3B	DISGENET	enteritis	MIR30A	DISGENET	gastritis	HLA-DRB1	DISGENET	inflammatory bowel disease	ITLN1	DISGENET
Colitis	ICOS	DISGENET	diarrhea	IL2RB	DISGENET	enteritis	LYZ	DISGENET	gastritis	IL18	DISGENET	inflammatory bowel disease	SLC22A23	DISGENET
Colitis	HP	DISGENET	diarrhea	AGA	DISGENET	enteritis	LTF	DISGENET	gastritis	IL32	DISGENET	inflammatory bowel disease	GPR65	DISGENET
Colitis	CXCR2	DISGENET	diarrhea	PTPRC	DISGENET	enteritis	JUND	DISGENET	gastritis	SPP1	DISGENET	inflammatory bowel disease	IFNG-AS1	DISGENET
Colitis	ARRB1	DISGENET	diarrhea	RAG1	DISGENET	enteritis	JUNB	DISGENET	gastritis	IGH	DISGENET	inflammatory bowel disease	CREM	DISGENET
Colitis	NOS3	DISGENET	diarrhea	TYMP	DISGENET	enteritis	JUN	DISGENET	gastritis	SOX9	DISGENET	inflammatory bowel disease	LACC1	DISGENET
Colitis	RETN	DISGENET	diarrhea	EDN3	DISGENET	enteritis	IL15	DISGENET	gastritis	SELL	DISGENET	inflammatory bowel disease	PRKCB	DISGENET
Colitis	SELP	DISGENET	diarrhea	IL7R	DISGENET	enteritis	IL11	DISGENET	gastritis	ABCB6	DISGENET	inflammatory bowel disease	ZMIZ1	DISGENET
Colitis	CAT	DISGENET	diarrhea	ERBB2	DISGENET	enteritis	IL4	DISGENET	gastritis	HSPA14	DISGENET	inflammatory bowel disease	CD226	DISGENET
Colitis	UCN2	DISGENET	diarrhea	IFNGR1	DISGENET	enteritis	IL1B	DISGENET	gastritis	LTBR	DISGENET	inflammatory bowel disease	ADCY3	DISGENET
Colitis	PPARGC1A	DISGENET	diarrhea	LRRC8A	DISGENET	enteritis	IFNG	DISGENET	gastritis	IL11	DISGENET	inflammatory bowel disease	SP140	DISGENET
Colitis	CHUK	DISGENET	diarrhea	AK2	DISGENET	enteritis	IFNA13	DISGENET	gastritis	EBI3	DISGENET	inflammatory bowel disease	ADCY7	DISGENET
Colitis	CCR1	DISGENET	diarrhea	TMPRSS15	DISGENET	enteritis	IFNA1	DISGENET	gastritis	MIR146A	DISGENET	inflammatory bowel disease	CDYL2	DISGENET
Colitis	HAVCR1	DISGENET	diarrhea	ELANE	DISGENET	enteritis	TNC	DISGENET	gastritis	PLCE1	DISGENET	inflammatory bowel disease	SNX20	DISGENET
Colitis	ANXA1	DISGENET	diarrhea	NCF4	DISGENET	enteritis	HSPA5	DISGENET	gastritis	CDX2	DISGENET	inflammatory bowel disease	MAP3K8	DISGENET
Colitis	ICAM1	DISGENET	diarrhea	CXCL8	DISGENET	enteritis	CFH	DISGENET	gastritis	CD44	DISGENET	inflammatory bowel disease	GPR183	DISGENET
Colitis	LCT	DISGENET	diarrhea	EDNRB	DISGENET	enteritis	ICOS	DISGENET	gastritis	IL33	DISGENET	inflammatory bowel disease	CELSR3	DISGENET
Colitis	NTRK1	DISGENET	diarrhea	ACSF3	DISGENET	enteritis	KLRC4-KLRK1	DISGENET	gastritis	TLR2	DISGENET	inflammatory bowel disease	ETS1	DISGENET
Colitis	NTRK2	DISGENET	diarrhea	ABCB4	DISGENET	enteritis	PLA2G4A	DISGENET&OMIM	gastritis	DECR1	DISGENET	inflammatory bowel disease	IFNGR2	DISGENET
Colitis	FOXP3	DISGENET	diarrhea	HADH	DISGENET	enteritis	FOXP3	DISGENET&OMIM	gastritis	NR0B2	DISGENET	inflammatory bowel disease	NFATC1	DISGENET
Colitis	ATP5F1D	DISGENET	diarrhea	MCM6	DISGENET	enteritis	TACR1	DISGENET&OMIM	gastritis	DEFB4A	DISGENET	inflammatory bowel disease	TET2	DISGENET
Colitis	SI	DISGENET	diarrhea	MEFV	DISGENET				gastritis	CAV1	DISGENET	inflammatory bowel disease	BANK1	DISGENET
Colitis	BMP6	DISGENET	diarrhea	MEN1	DISGENET				gastritis	SMOX	DISGENET	inflammatory bowel disease	FERMT1	DISGENET
Colitis	TACR2	DISGENET	diarrhea	NR3C2	DISGENET				gastritis	CASP1	DISGENET	inflammatory bowel disease	TMBIM1	DISGENET
Colitis	UCN	DISGENET	diarrhea	GNS	DISGENET				gastritis	CSF2	DISGENET	inflammatory bowel disease	ERAP2	DISGENET
Colitis	CCKBR	DISGENET	diarrhea	MPV17	DISGENET				gastritis	NOX1	DISGENET	inflammatory bowel disease	SHC1	DISGENET
Colitis	FGF19	DISGENET	diarrhea	HTRA2	DISGENET				gastritis	MMP9	DISGENET	inflammatory bowel disease	CRTC3	DISGENET
Colitis	TGFB1	DISGENET	diarrhea	GLA	DISGENET				gastritis	REM1	DISGENET	inflammatory bowel disease	FTO	DISGENET
Colitis	XIAP	DISGENET	diarrhea	MC2R	DISGENET				gastritis	RBM45	DISGENET	inflammatory bowel disease	PYGO2	DISGENET
Colitis	GPIHBP1	DISGENET	diarrhea	HLA-B	DISGENET				gastritis	MIR490	DISGENET	inflammatory bowel disease	LINC00484	DISGENET
Colitis	FAS	DISGENET	diarrhea	PRSS57	DISGENET				gastritis	PPARG	DISGENET	inflammatory bowel disease	SPATA48	DISGENET
Colitis	FERMT1	DISGENET	diarrhea	ICOS	DISGENET				gastritis	L1TD1	DISGENET	inflammatory bowel disease	SH2B3	DISGENET
Colitis	RASGRP1	DISGENET	diarrhea	OPLAH	DISGENET				gastritis	IL23A	DISGENET	inflammatory bowel disease	RPSAP35	DISGENET
Colitis	CHEK2	DISGENET	diarrhea	ACAT1	DISGENET				gastritis	MIR193B	DISGENET	inflammatory bowel disease	BOK-AS1	DISGENET
Colitis	NLRP3	DISGENET	diarrhea	BLNK	DISGENET				gastritis	MIR494	DISGENET	inflammatory bowel disease	RTEL1-TNFRSF6B	DISGENET
Colitis	CARMIL2	DISGENET	diarrhea	LCK	DISGENET				gastritis	POU5F1	DISGENET	inflammatory bowel disease	SCAMP3	DISGENET
Colitis	CTLA4	DISGENET	diarrhea	CFHR1	DISGENET				gastritis	S100A2	DISGENET	inflammatory bowel disease	C5orf66	DISGENET
Colitis	CTNNB1	DISGENET	diarrhea	IL2RG	DISGENET				gastritis	AICDA	DISGENET	inflammatory bowel disease	CRTC3-AS1	DISGENET
Colitis	NR0B1	DISGENET	diarrhea	LIPA	DISGENET				gastritis	MIR499A	DISGENET	inflammatory bowel disease	LINC00824	DISGENET
Colitis	GABPA	DISGENET	diarrhea	GPT	DISGENET				gastritis	IL21	DISGENET	inflammatory bowel disease	LINC02745	DISGENET
Colitis	ACAD8	DISGENET	diarrhea	MVK	DISGENET				gastritis	RB1	DISGENET	inflammatory bowel disease	GLYAT	DISGENET
Colitis	HIF1A	DISGENET	diarrhea	MYD88	DISGENET				gastritis	UGT1A6	DISGENET	inflammatory bowel disease	TAB2-AS1	DISGENET
Colitis	IL2	DISGENET	diarrhea	HNF4A	DISGENET				gastritis	A4GNT	DISGENET	inflammatory bowel disease	RGS14	DISGENET
Colitis	FASLG	DISGENET	diarrhea	KCNJ1	DISGENET				gastritis	RNF43	DISGENET	inflammatory bowel disease	LINC02128	DISGENET
Colitis	CIITA	DISGENET	diarrhea	SAR1B	DISGENET				gastritis	DEFB103B	DISGENET	inflammatory bowel disease	CIT	DISGENET
Colitis	MMP9	DISGENET	diarrhea	AIRE	DISGENET				gastritis	PTGDS	DISGENET	inflammatory bowel disease	CDC37	DISGENET
Colitis	MPZ	DISGENET	diarrhea	PIGT	DISGENET				gastritis	CD177	DISGENET	inflammatory bowel disease	ATXN2L	DISGENET
Colitis	NCF4	DISGENET	diarrhea	NHLRC2	DISGENET				gastritis	DUOX1	DISGENET	inflammatory bowel disease	PARK7	DISGENET
Colitis	NFE2L2	DISGENET	diarrhea	NNT	DISGENET				gastritis	PTGS1	DISGENET	inflammatory bowel disease	NLRP3	DISGENET
Colitis	PMP22	DISGENET	diarrhea	TNFRSF13B	DISGENET				gastritis	RETN	DISGENET	inflammatory bowel disease	RMI2	DISGENET
Colitis	POLA1	DISGENET	diarrhea	PRKN	DISGENET				gastritis	PRTN3	DISGENET	inflammatory bowel disease	CCR5	DISGENET
Colitis	PPARG	DISGENET	diarrhea	HMGCS2	DISGENET				gastritis	TLR9	DISGENET	inflammatory bowel disease	ZNF831	DISGENET
Colitis	PRKCD	DISGENET	diarrhea	RRM2B	DISGENET				gastritis	IL17D	DISGENET	inflammatory bowel disease	GALM	DISGENET
Colitis	RAG1	DISGENET	diarrhea	NAGLU	DISGENET				gastritis	PITX1	DISGENET	inflammatory bowel disease	ZNF300P1	DISGENET
Colitis	RAG2	DISGENET	diarrhea	HLA-DQA1	DISGENET				gastritis	MBD3	DISGENET	inflammatory bowel disease	CCDC26	DISGENET
Colitis	RFX5	DISGENET	diarrhea	GFI1	DISGENET				gastritis	KRT20	DISGENET	inflammatory bowel disease	CRP	DISGENET
Colitis	RFXAP	DISGENET	diarrhea	GDNF	DISGENET				gastritis	GKN1	DISGENET	inflammatory bowel disease	LINC01620	DISGENET
Colitis	BACH2	DISGENET	diarrhea	HLA-DQB1	DISGENET				gastritis	MYDGF	DISGENET	inflammatory bowel disease	CTLA4	DISGENET
Colitis	SKIV2L	DISGENET	diarrhea	HMBS	DISGENET				gastritis	MAPK3	DISGENET	inflammatory bowel disease	HORMAD2	DISGENET
Colitis	TLR2	DISGENET	diarrhea	HMGCL	DISGENET				gastritis	SF3B6	DISGENET	inflammatory bowel disease	PUS10	DISGENET
Colitis	ZAP70	DISGENET	diarrhea	NRTN	DISGENET				gastritis	BAG1	DISGENET	inflammatory bowel disease	AMZ1	DISGENET
Colitis	CASP10	DISGENET	diarrhea	GALT	DISGENET				gastritis	POU5F1P3	DISGENET	inflammatory bowel disease	DAP	DISGENET
Colitis	RFXANK	DISGENET	diarrhea	ETHE1	DISGENET				gastritis	IL18R1	DISGENET	inflammatory bowel disease	DENND1B	DISGENET
Colitis	IL33	DISGENET	diarrhea	BTD	DISGENET				gastritis	ADAM9	DISGENET	inflammatory bowel disease	FAM171B	DISGENET
Colitis	TTC37	DISGENET	diarrhea	TLK2	DISGENET				gastritis	LGR5	DISGENET	inflammatory bowel disease	DNMT3B	DISGENET
Colitis	LRBA	DISGENET	diarrhea	ACTG2	DISGENET				gastritis	TSLP	DISGENET	inflammatory bowel disease	SLC39A11	DISGENET
Colitis	CXCL8	DISGENET	diarrhea	TSHR	DISGENET				gastritis	CAT	DISGENET	inflammatory bowel disease	EPHB4	DISGENET
Colitis	SMAD7	DISGENET	diarrhea	CFHR3	DISGENET				gastritis	REG4	DISGENET	inflammatory bowel disease	ALB	DISGENET
Colitis	VDR	DISGENET	diarrhea	UCHL1	DISGENET				gastritis	ARID1A	DISGENET	inflammatory bowel disease	PTK2B	DISGENET
Colitis	NR1I2	DISGENET	diarrhea	UCP2	DISGENET				gastritis	CAPG	DISGENET	inflammatory bowel disease	FEN1	DISGENET
Colitis	P2RX7	DISGENET	diarrhea	ZAP70	DISGENET				gastritis	RABEP2	DISGENET	inflammatory bowel disease	SBNO2	DISGENET
Colitis	PIK3CD	DISGENET	diarrhea	ALG8	DISGENET				gastritis	CLIP4	DISGENET	inflammatory bowel disease	TAB2	DISGENET
Colitis	TNFSF15	DISGENET	diarrhea	TXNRD2	DISGENET				gastritis	PROM1	DISGENET	inflammatory bowel disease	TBC1D9	DISGENET
Colitis	OCLN	DISGENET	diarrhea	C1R	DISGENET				gastritis	BCL10	DISGENET	inflammatory bowel disease	FOSL2	DISGENET
Colitis	MTCO2P12	DISGENET	diarrhea	TNFRSF1A	DISGENET				gastritis	SOCS3	DISGENET	inflammatory bowel disease	IPMK	DISGENET
Colitis	COL2A1	DISGENET	diarrhea	C1QA	DISGENET				gastritis	G3BP2	DISGENET	inflammatory bowel disease	SPDEF	DISGENET
Colitis	CD274	DISGENET	diarrhea	HNF1A	DISGENET				gastritis	ELMO1	DISGENET	inflammatory bowel disease	GALC	DISGENET
Colitis	HMGB1	DISGENET	diarrhea	TNFRSF13C	DISGENET				gastritis	CD69	DISGENET	inflammatory bowel disease	PNKD	DISGENET
Colitis	ARSA	DISGENET	diarrhea	TCF3	DISGENET				gastritis	ENTPD1	DISGENET	inflammatory bowel disease	SH2B1	DISGENET
Colitis	COX2	DISGENET	diarrhea	TCN2	DISGENET				gastritis	CHST2	DISGENET	inflammatory bowel disease	GCKR	DISGENET
Colitis	IL21	DISGENET	diarrhea	BTK	DISGENET				gastritis	TP53INP1	DISGENET	inflammatory bowel disease	ACAD8	DISGENET
Colitis	STAT1	DISGENET	diarrhea	SLC46A1	DISGENET				gastritis	MUC16	DISGENET	inflammatory bowel disease	FOXP1	DISGENET
Colitis	CSF3	DISGENET	diarrhea	PARK7	DISGENET				gastritis	ADIPOQ	DISGENET	inflammatory bowel disease	IL37	DISGENET
Colitis	IL37	DISGENET	diarrhea	TGFB1	DISGENET				gastritis	CD14	DISGENET	inflammatory bowel disease	GNA12	DISGENET
Colitis	MYD88	DISGENET	diarrhea	SCN11A	DISGENET				gastritis	MSC	DISGENET	inflammatory bowel disease	GPR18	DISGENET
Colitis	PDCD1	DISGENET	diarrhea	TREH	DISGENET				gastritis	RTL10	DISGENET	inflammatory bowel disease	BTBD8	DISGENET
Colitis	PIK3CG	DISGENET	diarrhea	SERPING1	DISGENET				gastritis	VTCN1	DISGENET	inflammatory bowel disease	HGFAC	DISGENET
Colitis	MAPK1	DISGENET	diarrhea	SLC19A2	DISGENET				gastritis	TNFAIP8L2	DISGENET	inflammatory bowel disease	HLA-DQA2	DISGENET
Colitis	SLC15A1	DISGENET	diarrhea	HYOU1	DISGENET				gastritis	SMO	DISGENET	inflammatory bowel disease	HMGB1	DISGENET
Colitis	VEGFA	DISGENET	diarrhea	EFL1	DISGENET				gastritis	BMI1	DISGENET	inflammatory bowel disease	IBD2	DISGENET
Colitis	ACE	DISGENET	diarrhea	MGME1	DISGENET				gastritis	SHH	DISGENET	inflammatory bowel disease	UBAC2	DISGENET
Colitis	EGFR	DISGENET	diarrhea	ALG3	DISGENET				gastritis	TXN	DISGENET	inflammatory bowel disease	DUPD1	DISGENET
Colitis	PTPN22	DISGENET	diarrhea	ADA	DISGENET				gastritis	POU5F1P4	DISGENET	inflammatory bowel disease	C17orf67	DISGENET
Colitis	GH1	DISGENET	diarrhea	CD19	DISGENET				gastritis	CXCR5	DISGENET	inflammatory bowel disease	IFNG	DISGENET
Colitis	GPX2	DISGENET	diarrhea	SLC25A13	DISGENET				gastritis	NOD2	DISGENET	inflammatory bowel disease	IL1A	DISGENET
Colitis	HLA-DRB1	DISGENET	diarrhea	CYP7B1	DISGENET				gastritis	SELE	DISGENET	inflammatory bowel disease	IL1RN	DISGENET
Colitis	IL2RA	DISGENET	diarrhea	CD40LG	DISGENET				gastritis	CCL20	DISGENET	inflammatory bowel disease	IL4	DISGENET
Colitis	ISG20	DISGENET	diarrhea	CD79A	DISGENET				gastritis	CCL5	DISGENET	inflammatory bowel disease	CXCL8	DISGENET
Colitis	LCN2	DISGENET	diarrhea	CD79B	DISGENET				gastritis	SOD2	DISGENET	inflammatory bowel disease	IL9	DISGENET
Colitis	MIR21	DISGENET	diarrhea	TMEM94	DISGENET				gastritis	STAT1	DISGENET	inflammatory bowel disease	IL12B	DISGENET
Colitis	MIR31	DISGENET	diarrhea	DNAJC6	DISGENET				gastritis	CACNA1E	DISGENET	inflammatory bowel disease	IL17A	DISGENET
Colitis	PIK3CA	DISGENET	diarrhea	CD3D	DISGENET				gastritis	VEGFA	DISGENET	inflammatory bowel disease	IL18	DISGENET
Colitis	PIK3CB	DISGENET	diarrhea	SLC7A7	DISGENET				gastritis	VDR	DISGENET	inflammatory bowel disease	IRF6	DISGENET
Colitis	REN	DISGENET	diarrhea	CDKN1A	DISGENET				gastritis	UCN	DISGENET	inflammatory bowel disease	ITPA	DISGENET
Colitis	SDC1	DISGENET	diarrhea	SEMA3C	DISGENET				gastritis	TRAF1	DISGENET	inflammatory bowel disease	PSMG4	DISGENET
Colitis	GORASP1	DISGENET	diarrhea	SUGCT	DISGENET				gastritis	TNFRSF1A	DISGENET	inflammatory bowel disease	GRID2IP	DISGENET
Colitis	WNK1	DISGENET	diarrhea	DHDDS	DISGENET				gastritis	TGM2	DISGENET	inflammatory bowel disease	LCN2	DISGENET
Colitis	SYT1	DISGENET	diarrhea	HSD3B7	DISGENET				gastritis	TFRC	DISGENET	inflammatory bowel disease	EEF1AKMT2	DISGENET
Colitis	TRBV20OR9-2	DISGENET	diarrhea	ELP1	DISGENET				gastritis	TFF1	DISGENET	inflammatory bowel disease	C1orf141	DISGENET
Colitis	TRPV1	DISGENET	diarrhea	IKZF1	DISGENET				gastritis	KLF5	DISGENET	inflammatory bowel disease	TEX41	DISGENET
Colitis	CLDN2	DISGENET	diarrhea	TCIRG1	DISGENET				gastritis	S100A9	DISGENET	inflammatory bowel disease	LPP	DISGENET
Colitis	CCR9	DISGENET	diarrhea	CDKN2C	DISGENET				gastritis	ZNRD1	DISGENET	inflammatory bowel disease	ARSA	DISGENET
Colitis	FGL2	DISGENET	diarrhea	CDKN2B	DISGENET				gastritis	FTL	DISGENET	inflammatory bowel disease	C10orf55	DISGENET
Colitis	MAPK14	DISGENET	diarrhea	RIPK1	DISGENET				gastritis	ABL1	DISGENET	inflammatory bowel disease	MEFV	DISGENET
Colitis	AKT1	DISGENET	diarrhea	CDKN1B	DISGENET				gastritis	IL27	DISGENET	inflammatory bowel disease	IRF1-AS1	DISGENET
Colitis	TBC1D9	DISGENET	diarrhea	GINS1	DISGENET				gastritis	SMUG1	DISGENET	inflammatory bowel disease	MTHFR	DISGENET
Colitis	MTOR	DISGENET	diarrhea	RAG2	DISGENET				gastritis	FOSB	DISGENET	inflammatory bowel disease	MYO9B	DISGENET
Colitis	NOX1	DISGENET	diarrhea	DCLRE1C	DISGENET				gastritis	FOS	DISGENET	inflammatory bowel disease	NOTCH1	DISGENET
Colitis	GPT	DISGENET	diarrhea	SGSH	DISGENET				gastritis	ADGRL2	DISGENET	inflammatory bowel disease	DELEC1	DISGENET
Colitis	IL19	DISGENET	diarrhea	NMNAT1	DISGENET				gastritis	FLT4	DISGENET	inflammatory bowel disease	IL22	DISGENET
Colitis	IFNA1	DISGENET	diarrhea	PINK1	DISGENET				gastritis	SPART	DISGENET	inflammatory bowel disease	IMPG2	DISGENET
Colitis	IFNA13	DISGENET	diarrhea	CARMIL2	DISGENET				gastritis	KDM1A	DISGENET	inflammatory bowel disease	IBD5	DISGENET
Colitis	IL1A	DISGENET	diarrhea	SEC1P	DISGENET				gastritis	SIRT2	DISGENET	inflammatory bowel disease	FOXP3	DISGENET
Colitis	TREM1	DISGENET	diarrhea	SLC12A1	DISGENET				gastritis	FKBP4	DISGENET	inflammatory bowel disease	TUBD1	DISGENET
Colitis	MYDGF	DISGENET	diarrhea	HGSNAT	DISGENET				gastritis	ADGRL1	DISGENET	inflammatory bowel disease	HDAC7	DISGENET
Colitis	PTEN	DISGENET	diarrhea	CR2	DISGENET				gastritis	FUT2	DISGENET	inflammatory bowel disease	SUFU	DISGENET
Colitis	PTPN2	DISGENET	diarrhea	CPT1A	DISGENET				gastritis	FUT4	DISGENET	inflammatory bowel disease	PLA2G4A	DISGENET
Colitis	NCF1	DISGENET	diarrhea	CPOX	DISGENET				gastritis	HGF	DISGENET	inflammatory bowel disease	PLAU	DISGENET
Colitis	VIP	DISGENET	diarrhea	NOD2	DISGENET				gastritis	HDGF	DISGENET	inflammatory bowel disease	TREM1	DISGENET
Colitis	CXCR4	DISGENET	diarrhea	BLM	DISGENET				gastritis	ANXA1	DISGENET	inflammatory bowel disease	PPARG	DISGENET
Colitis	CASP3	DISGENET	diarrhea	FIGNL1	DISGENET				gastritis	GTF2H4	DISGENET	inflammatory bowel disease	CDKAL1	DISGENET
Colitis	RIPK1	DISGENET	diarrhea	DES	DISGENET				gastritis	CD274	DISGENET	inflammatory bowel disease	INTS11	DISGENET
Colitis	CLDN1	DISGENET	diarrhea	RET	DISGENET				gastritis	SETD2	DISGENET	inflammatory bowel disease	LRRC8D	DISGENET
Colitis	NLRP12	DISGENET	diarrhea	RNF168	DISGENET				gastritis	GRN	DISGENET	inflammatory bowel disease	MIR3936HG	DISGENET
Colitis	ENTPD1	DISGENET	diarrhea	DDC	DISGENET				gastritis	LAMTOR2	DISGENET	inflammatory bowel disease	CDC42SE2	DISGENET
Colitis	AHSA1	DISGENET	diarrhea	NAGS	DISGENET				gastritis	HPGDS	DISGENET	inflammatory bowel disease	ERGIC1	DISGENET
Colitis	MALT1	DISGENET	diarrhea	DBH	DISGENET				gastritis	SIGLEC8	DISGENET	inflammatory bowel disease	SLAIN2	DISGENET
Colitis	CHGA	DISGENET	diarrhea	CD55	DISGENET				gastritis	CHIA	DISGENET	inflammatory bowel disease	RIT1	DISGENET
Colitis	BVES	DISGENET	diarrhea	CYP27A1	DISGENET				gastritis	GHRH	DISGENET	inflammatory bowel disease	BRD2	DISGENET
Colitis	IL17F	DISGENET	diarrhea	CYP11B2	DISGENET				gastritis	GATA6	DISGENET	inflammatory bowel disease	BACH2	DISGENET
Colitis	BATF2	DISGENET	diarrhea	SCNN1B	DISGENET				gastritis	VEGFD	DISGENET	inflammatory bowel disease	S100A12	DISGENET
Colitis	RBM45	DISGENET	diarrhea	SCNN1G	DISGENET				gastritis	FCGR3B	DISGENET	inflammatory bowel disease	ATXN2	DISGENET
Colitis	CLDN7	DISGENET	diarrhea	SMARCD2	DISGENET				gastritis	H3P8	DISGENET	inflammatory bowel disease	THADA	DISGENET
Colitis	CRK	DISGENET	diarrhea	SNCA	DISGENET				gastritis	LINC02605	DISGENET	inflammatory bowel disease	IFIH1	DISGENET
Colitis	CTF1	DISGENET	diarrhea	STAT1	DISGENET				gastritis	PTGDR2	DISGENET	inflammatory bowel disease	TRAF3IP2-AS1	DISGENET
Colitis	CUX1	DISGENET	diarrhea	STAR	DISGENET				gastritis	CHIT1	DISGENET	inflammatory bowel disease	LINC00598	DISGENET
Colitis	DECR1	DISGENET	diarrhea	UGT1A1	DISGENET				gastritis	PSIP1	DISGENET	inflammatory bowel disease	TG	DISGENET
Colitis	EGF	DISGENET	diarrhea	NTN5	DISGENET				gastritis	RPP14	DISGENET	inflammatory bowel disease	TIMP1	DISGENET
Colitis	ELANE	DISGENET	diarrhea	SCN9A	DISGENET				gastritis	SUB1	DISGENET	inflammatory bowel disease	TLR2	DISGENET
Colitis	EPO	DISGENET	diarrhea	STX3	DISGENET				gastritis	LILRB1	DISGENET	inflammatory bowel disease	TLR4	DISGENET
Colitis	ERBB4	DISGENET	diarrhea	SRP54	DISGENET				gastritis	NOD1	DISGENET	inflammatory bowel disease	TP53	DISGENET
Colitis	FAAH	DISGENET	diarrhea	ABCC8	DISGENET				gastritis	CDK2AP2	DISGENET	inflammatory bowel disease	TPMT	DISGENET
Colitis	PANX1	DISGENET	diarrhea	STAT4	DISGENET				gastritis	LRPPRC	DISGENET	inflammatory bowel disease	UBE2L3	DISGENET
Colitis	IL27	DISGENET	diarrhea	AKR1D1	DISGENET				gastritis	COMMD3-BMI1	DISGENET	inflammatory bowel disease	DAP3	DISGENET
Colitis	RNF19A	DISGENET	diarrhea	AP1S1	DISGENET				gastritis	DEFB4B	DISGENET	inflammatory bowel disease	ANKRD55	DISGENET
Colitis	POLDIP2	DISGENET	diarrhea	CLCNKB	DISGENET				gastritis	H3P42	DISGENET	inflammatory bowel disease	SEMA6D	DISGENET
Colitis	GPR4	DISGENET	diarrhea	LRRK2	DISGENET				gastritis	CCR6	DISGENET	inflammatory bowel disease	CPEB4	DISGENET
Colitis	GPR35	DISGENET	diarrhea	AQP3	DISGENET				gastritis	FCGR3A	DISGENET	inflammatory bowel disease	NDFIP1	DISGENET
Colitis	CXCL1	DISGENET	diarrhea	ABCG2	DISGENET				gastritis	FCER2	DISGENET	inflammatory bowel disease	DUSP16	DISGENET
Colitis	IL7	DISGENET	diarrhea	TNF	DISGENET				gastritis	AGT	DISGENET	inflammatory bowel disease	CAMK2A	DISGENET
Colitis	IL15	DISGENET	diarrhea	SST	DISGENET				gastritis	ATN1	DISGENET	inflammatory bowel disease	TSPAN14	DISGENET
Colitis	ILK	DISGENET	diarrhea	STX2	DISGENET				gastritis	DMBT1	DISGENET	inflammatory bowel disease	GATD3A	DISGENET
Colitis	ITGAX	DISGENET	diarrhea	ABCB1	DISGENET				gastritis	AFP	DISGENET	inflammatory bowel disease	SYN3	DISGENET
Colitis	KRT8	DISGENET	diarrhea	DPYD	DISGENET				gastritis	ACE	DISGENET	inflammatory bowel disease	KIAA1109	DISGENET
Colitis	MIR146A	DISGENET	diarrhea	MPO	DISGENET				gastritis	CYP3A4	DISGENET	inflammatory bowel disease	MAML2	DISGENET
Colitis	STS	DISGENET	diarrhea	IL1B	DISGENET				gastritis	CYP2C9	DISGENET	inflammatory bowel disease	CUL1	DISGENET
Colitis	MEFV	DISGENET	diarrhea	IL10	DISGENET				gastritis	CYBA	DISGENET	inflammatory bowel disease	ZGPAT	DISGENET
Colitis	NFATC2	DISGENET	diarrhea	GCG	DISGENET				gastritis	HT	DISGENET	inflammatory bowel disease	KSR1	DISGENET
Colitis	NTS	DISGENET	diarrhea	SLC6A4	DISGENET				gastritis	CRH	DISGENET	inflammatory bowel disease	NR1I2	DISGENET
Colitis	REG3A	DISGENET	diarrhea	GLB1	DISGENET				gastritis	NOXO1	DISGENET	inflammatory bowel disease	SKAP2	DISGENET
Colitis	PHB	DISGENET	diarrhea	SLC17A5	DISGENET				gastritis	HOTAIR	DISGENET	inflammatory bowel disease	CCND3	DISGENET
Colitis	IL17D	DISGENET	diarrhea	SETD1A	DISGENET				gastritis	HIF1A	DISGENET	inflammatory bowel disease	PLXNA4	DISGENET
Colitis	MAPK8	DISGENET	diarrhea	VIP	DISGENET				gastritis	IL22	DISGENET	inflammatory bowel disease	OSMR	DISGENET
Colitis	HAMP	DISGENET	diarrhea	CDA	DISGENET				gastritis	MIR370	DISGENET	inflammatory bowel disease	ZNF300	DISGENET
Colitis	BCL2	DISGENET	diarrhea	PTGS2	DISGENET				gastritis	ABCC1	DISGENET	inflammatory bowel disease	CD6	DISGENET
Colitis	ACTB	DISGENET	diarrhea	STX1A	DISGENET				gastritis	MMP10	DISGENET	inflammatory bowel disease	DLG5	DISGENET
Colitis	S100A9	DISGENET	diarrhea	ABCC2	DISGENET				gastritis	DEFA5	DISGENET	inflammatory bowel disease	CD14	DISGENET
Colitis	SAA2	DISGENET	diarrhea	GUSB	DISGENET				gastritis	MMP7	DISGENET	inflammatory bowel disease	CD28	DISGENET
Colitis	SOD1	DISGENET	diarrhea	FGF19	DISGENET				gastritis	MMP3	DISGENET	inflammatory bowel disease	LPXN	DISGENET
Colitis	SPP1	DISGENET	diarrhea	USE1	DISGENET				gastritis	MMP2	DISGENET	inflammatory bowel disease	FADS2	DISGENET
Colitis	CCR2	DISGENET	diarrhea	ACTB	DISGENET				gastritis	MIP	DISGENET	inflammatory bowel disease	LITAF	DISGENET
Colitis	TXN	DISGENET	diarrhea	TYMS	DISGENET				gastritis	KITLG	DISGENET	inflammatory bowel disease	PHACTR2	DISGENET
Colitis	AIMP2	DISGENET	diarrhea	PITX1	DISGENET				gastritis	MDM2	DISGENET	inflammatory bowel disease	TM9SF4	DISGENET
Colitis	CASP1	DISGENET	diarrhea	TPH1	DISGENET				gastritis	MDH2	DISGENET	inflammatory bowel disease	NKX2-3	DISGENET
Colitis	TSLP	DISGENET	diarrhea	UMPS	DISGENET				gastritis	CD46	DISGENET	inflammatory bowel disease	AHR	DISGENET
Colitis	CBFA2T3	DISGENET	diarrhea	FAAH	DISGENET				gastritis	MBL2	DISGENET	inflammatory bowel disease	IBD3	DISGENET
Colitis	VNN1	DISGENET	diarrhea	UGT1A7	DISGENET				gastritis	MSH2	DISGENET	inflammatory bowel disease	JAK2	DISGENET
Colitis	CD14	DISGENET	diarrhea	KDR	DISGENET				gastritis	PLF	DISGENET	inflammatory bowel disease	MMP9	DISGENET
Colitis	GRAP2	DISGENET	diarrhea	COX2	DISGENET				gastritis	SERPINB2	DISGENET	inflammatory bowel disease	TLR9	DISGENET
Colitis	HDAC6	DISGENET	diarrhea	THBS1	DISGENET				gastritis	SERPINE1	DISGENET	inflammatory bowel disease	SLC15A1	DISGENET
Colitis	DEFB4B	DISGENET	diarrhea	CES2	DISGENET				gastritis	DUOX2	DISGENET	inflammatory bowel disease	TAC1	DISGENET
Colitis	RAB4B-EGLN2	DISGENET	diarrhea	AQP4	DISGENET				gastritis	ODC1	DISGENET	inflammatory bowel disease	CLDN2	DISGENET
Colitis	PGR-AS1	DISGENET	diarrhea	IL4	DISGENET				gastritis	ATP4A	DISGENET	inflammatory bowel disease	CSF2	DISGENET
Colitis	RABEPK	DISGENET	diarrhea	OCLN	DISGENET				gastritis	NT5E	DISGENET	inflammatory bowel disease	DPP4	DISGENET
Colitis	LANCL1	DISGENET	diarrhea	FGFR4	DISGENET				gastritis	NOS2	DISGENET	inflammatory bowel disease	NOX1	DISGENET
Colitis	FST	DISGENET	diarrhea	CDK4	DISGENET				gastritis	NM	DISGENET	inflammatory bowel disease	HIF1A	DISGENET
Colitis	CEACAM5	DISGENET	diarrhea	MTCO2P12	DISGENET				gastritis	NFKB2	DISGENET	inflammatory bowel disease	IL13	DISGENET
Colitis	LINC02210-CRHR1	DISGENET	diarrhea	HP	DISGENET				gastritis	NFKB1	DISGENET	inflammatory bowel disease	IL15	DISGENET
Colitis	PERCC1	DISGENET	diarrhea	CRP	DISGENET				gastritis	ATP12A	DISGENET	inflammatory bowel disease	MIR21	DISGENET
Colitis	BATF	DISGENET	diarrhea	ACAD8	DISGENET				gastritis	NFE2L2	DISGENET	inflammatory bowel disease	COX2	DISGENET
Colitis	IFI44	DISGENET	diarrhea	NOS2	DISGENET				gastritis	MIR9-1	DISGENET	inflammatory bowel disease	DUOX2	DISGENET
Colitis	POSTN	DISGENET	diarrhea	VEGFA	DISGENET				gastritis	MIR7-1	DISGENET	inflammatory bowel disease	HAMP	DISGENET
Colitis	EBNA1BP2	DISGENET	diarrhea	PDCD1	DISGENET				gastritis	IRF4	DISGENET	inflammatory bowel disease	MICA	DISGENET
Colitis	CHI3L1	DISGENET	diarrhea	TRMO	DISGENET				gastritis	IREB2	DISGENET	inflammatory bowel disease	PSC	DISGENET
Colitis	EGLN2	DISGENET	diarrhea	UGT2B7	DISGENET				gastritis	PDX1	DISGENET	inflammatory bowel disease	IL17F	DISGENET
Colitis	EGLN3	DISGENET	diarrhea	UGT1A	DISGENET				gastritis	CXCL10	DISGENET	inflammatory bowel disease	F2	DISGENET
Colitis	LINC02605	DISGENET	diarrhea	CASR	DISGENET				gastritis	IL15	DISGENET	inflammatory bowel disease	HPGDS	DISGENET
Colitis	STK38	DISGENET	diarrhea	CELA3B	DISGENET				gastritis	IL7	DISGENET	inflammatory bowel disease	LEP	DISGENET
Colitis	PDAP1	DISGENET	diarrhea	SLC9A8	DISGENET				gastritis	IL6ST	DISGENET	inflammatory bowel disease	MPO	DISGENET
Colitis	H3P28	DISGENET	diarrhea	NCKAP1	DISGENET				gastritis	IFNG	DISGENET	inflammatory bowel disease	MAPK1	DISGENET
Colitis	IL22RA2	DISGENET	diarrhea	TRH	DISGENET				gastritis	ICAM1	DISGENET	inflammatory bowel disease	MYDGF	DISGENET
Colitis	CLCN2	DISGENET	diarrhea	NAP1L1	DISGENET				gastritis	HSPA5	DISGENET	inflammatory bowel disease	CCL2	DISGENET
Colitis	LRRK2	DISGENET	diarrhea	TPT1	DISGENET				gastritis	APEX1	DISGENET	inflammatory bowel disease	STAT6	DISGENET
Colitis	CCR5	DISGENET	diarrhea	CES1	DISGENET				gastritis	HNF4A	DISGENET	inflammatory bowel disease	CXCR4	DISGENET
Colitis	CNR2	DISGENET	diarrhea	ATP12A	DISGENET				gastritis	HLA-DPB1	DISGENET	inflammatory bowel disease	MADCAM1	DISGENET
Colitis	COL11A2	DISGENET	diarrhea	ST8SIA2	DISGENET				gastritis	ITGAX	DISGENET	inflammatory bowel disease	MTCO2P12	DISGENET
Colitis	CORT	DISGENET	diarrhea	NAA25	DISGENET				gastritis	JUN	DISGENET	inflammatory bowel disease	CYBB	DISGENET
Colitis	MAP3K8	DISGENET	diarrhea	ATP4A	DISGENET				gastritis	MIR210	DISGENET	inflammatory bowel disease	AGT	DISGENET
Colitis	ADM	DISGENET	diarrhea	EHMT1	DISGENET				gastritis	MIR203A	DISGENET	inflammatory bowel disease	NR0B1	DISGENET
Colitis	CRHR1	DISGENET	diarrhea	OPRK1	DISGENET				gastritis	MIR150	DISGENET	inflammatory bowel disease	GP2	DISGENET
Colitis	PARP1	DISGENET	diarrhea	SUMF2	DISGENET				gastritis	LYZ	DISGENET	inflammatory bowel disease	NR3C1	DISGENET
Colitis	CSF2	DISGENET	diarrhea	SLCO1B1	DISGENET				gastritis	ARNTL	DISGENET	inflammatory bowel disease	GSTM1	DISGENET
Colitis	NRG4	DISGENET	diarrhea	TAB3	DISGENET				gastritis	LIF	DISGENET	inflammatory bowel disease	MIR146A	DISGENET
Colitis	GPBAR1	DISGENET	diarrhea	FUT1	DISGENET				gastritis	LGALS1	DISGENET	inflammatory bowel disease	MBL2	DISGENET
Colitis	CYBB	DISGENET	diarrhea	XRCC1	DISGENET				gastritis	LCT	DISGENET	inflammatory bowel disease	MIF	DISGENET
Colitis	DEFA1	DISGENET	diarrhea	NHS	DISGENET				gastritis	KRAS	DISGENET	inflammatory bowel disease	MPZ	DISGENET
Colitis	DMBT1	DISGENET	diarrhea	PCNA	DISGENET				gastritis	ARG1	DISGENET	inflammatory bowel disease	P2RX7	DISGENET
Colitis	DPP4	DISGENET	diarrhea	TRPV1	DISGENET				gastritis	KCNH2	DISGENET	inflammatory bowel disease	IL17D	DISGENET
Colitis	AGT	DISGENET	diarrhea	UGT1A8	DISGENET				gastritis	JUND	DISGENET	inflammatory bowel disease	PMP22	DISGENET
Colitis	TSC22D3	DISGENET	diarrhea	UGT1A6	DISGENET				gastritis	JUNB	DISGENET	inflammatory bowel disease	IMPACT	DISGENET
Colitis	AGTR1	DISGENET	diarrhea	KLB	DISGENET				gastritis	HLA-DPA1	DISGENET	inflammatory bowel disease	S100A8	DISGENET
Colitis	GPR183	DISGENET	diarrhea	CPE	DISGENET				gastritis	GHRL	DISGENET&OMIM	inflammatory bowel disease	S100A9	DISGENET
Colitis	MLKL	DISGENET	diarrhea	S100A12	DISGENET				gastritis	SST	DISGENET&OMIM	inflammatory bowel disease	BPI	DISGENET
Colitis	TMEM201	DISGENET	diarrhea	SPI1	DISGENET				gastritis	MUC1	DISGENET&OMIM	inflammatory bowel disease	RIPK1	DISGENET
Colitis	PRSS55	DISGENET	diarrhea	SPARC	DISGENET				gastritis	IL4	DISGENET&OMIM	inflammatory bowel disease	RABEPK	DISGENET
Colitis	ALB	DISGENET	diarrhea	CLDN4	DISGENET				gastritis	ATP4B	DISGENET&OMIM	inflammatory bowel disease	LANCL1	DISGENET
Colitis	EZH2	DISGENET	diarrhea	SAT1	DISGENET							inflammatory bowel disease	EBNA1BP2	DISGENET
Colitis	NLRP1	DISGENET	diarrhea	CLDN7	DISGENET							inflammatory bowel disease	H3P28	DISGENET
Colitis	FOXO3	DISGENET	diarrhea	CRH	DISGENET							inflammatory bowel disease	MTFMT	DISGENET
Colitis	LPIN1	DISGENET	diarrhea	TDH	DISGENET							inflammatory bowel disease	CCR6	DISGENET
Colitis	MACF1	DISGENET	diarrhea	SCT	DISGENET							inflammatory bowel disease	ACE	DISGENET
Colitis	ALOX15	DISGENET	diarrhea	CYP3A4	DISGENET							inflammatory bowel disease	DECR1	DISGENET
Colitis	CERS6	DISGENET	diarrhea	AZI2	DISGENET							inflammatory bowel disease	FCGR3A	DISGENET
Colitis	GATA3	DISGENET	diarrhea	BRAF	DISGENET							inflammatory bowel disease	SIRT1	DISGENET
Colitis	BBC3	DISGENET	diarrhea	AFA	DISGENET							inflammatory bowel disease	GH1	DISGENET
Colitis	HPGDS	DISGENET	diarrhea	STAT3	DISGENET							inflammatory bowel disease	GSTT1	DISGENET
Colitis	RABGEF1	DISGENET	diarrhea	UGT1A9	DISGENET							inflammatory bowel disease	GUCY2C	DISGENET
Colitis	CXCR3	DISGENET	diarrhea	MARCHF1	DISGENET							inflammatory bowel disease	HNF4A	DISGENET
Colitis	ANGPT1	DISGENET	diarrhea	CHGA	DISGENET							inflammatory bowel disease	ARMH1	DISGENET
Colitis	FFAR2	DISGENET	diarrhea	TLR4	DISGENET							inflammatory bowel disease	IL7	DISGENET
Colitis	GPX1	DISGENET	diarrhea	ADCY6	DISGENET							inflammatory bowel disease	KRAS	DISGENET
Colitis	SETD2	DISGENET	diarrhea	TBCA	DISGENET							inflammatory bowel disease	KRT8	DISGENET
Colitis	GUCA2A	DISGENET	diarrhea	EMP1	DISGENET							inflammatory bowel disease	RPSA	DISGENET
Colitis	GUCY2C	DISGENET	diarrhea	ANKS1B	DISGENET							inflammatory bowel disease	MIR223	DISGENET
Colitis	GUSB	DISGENET	diarrhea	ADAM17	DISGENET							inflammatory bowel disease	MMP1	DISGENET
Colitis	HGF	DISGENET	diarrhea	SLC26A2	DISGENET							inflammatory bowel disease	MYLK	DISGENET
Colitis	HNF4A	DISGENET	diarrhea	TAC1	DISGENET							inflammatory bowel disease	IBD6	DISGENET
Colitis	APOA4	DISGENET	diarrhea	COMT	DISGENET							inflammatory bowel disease	PSMD7	DISGENET
Colitis	ARMH1	DISGENET	diarrhea	PTPRF	DISGENET							inflammatory bowel disease	REG1A	DISGENET
Colitis	IL4R	DISGENET	diarrhea	PRM3	DISGENET							inflammatory bowel disease	SLC9A3	DISGENET
Colitis	IL5	DISGENET	diarrhea	NBEAL1	DISGENET							inflammatory bowel disease	TACR1	DISGENET
Colitis	IL16	DISGENET	diarrhea	CLDN1	DISGENET							inflammatory bowel disease	TFF3	DISGENET
Colitis	INPP5D	DISGENET	diarrhea	AQP8	DISGENET							inflammatory bowel disease	CAT	DISGENET
Colitis	IRF1	DISGENET	diarrhea	NAPSA	DISGENET							inflammatory bowel disease	TP63	DISGENET
Colitis	IRF4	DISGENET	diarrhea	SLC9A3R1	DISGENET							inflammatory bowel disease	ARHGEF2	DISGENET
Colitis	ITGAE	DISGENET	diarrhea	INSRR	DISGENET							inflammatory bowel disease	ENTPD1	DISGENET
Colitis	ITGAM	DISGENET	diarrhea	PER2	DISGENET							inflammatory bowel disease	CD40	DISGENET
Colitis	JAK3	DISGENET	diarrhea	LYZ	DISGENET							inflammatory bowel disease	NAT2	DISGENET
Colitis	AREG	DISGENET	diarrhea	GUCA2A	DISGENET							inflammatory bowel disease	CD24	DISGENET
Colitis	KLKB1	DISGENET	diarrhea	MME	DISGENET							inflammatory bowel disease	DEFB4B	DISGENET
Colitis	RTL1	DISGENET	diarrhea	HTR3A	DISGENET							inflammatory bowel disease	EBI3	DISGENET
Colitis	RPSA	DISGENET	diarrhea	CLDN2	DISGENET							inflammatory bowel disease	AGR2	DISGENET
Colitis	LEP	DISGENET	diarrhea	GUCA2B	DISGENET							inflammatory bowel disease	FGL2	DISGENET
Colitis	LGALS3	DISGENET	diarrhea	MT1E	DISGENET							inflammatory bowel disease	SLCO6A1	DISGENET
Colitis	MIR132	DISGENET	diarrhea	GLP1R	DISGENET							inflammatory bowel disease	DMBT1	DISGENET
Colitis	MIR19A	DISGENET	diarrhea	IFNG	DISGENET							inflammatory bowel disease	AGER	DISGENET
Colitis	MIR223	DISGENET	diarrhea	APOE	DISGENET							inflammatory bowel disease	ESR1	DISGENET
Colitis	MIR29A	DISGENET	diarrhea	ACOT8	DISGENET							inflammatory bowel disease	EZH2	DISGENET
Colitis	SMAD3	DISGENET	diarrhea	MBL2	DISGENET							inflammatory bowel disease	FCGR3B	DISGENET
Colitis	MAP3K5	DISGENET	diarrhea	ZGLP1	DISGENET							inflammatory bowel disease	FGF7	DISGENET
Colitis	MLN	DISGENET	diarrhea	CD274	DISGENET							inflammatory bowel disease	NLRP1	DISGENET
Colitis	MMP13	DISGENET	diarrhea	MRGPRX3	DISGENET							inflammatory bowel disease	FOLH1	DISGENET
Colitis	COX1	DISGENET	diarrhea	TJP1	DISGENET							inflammatory bowel disease	MTOR	DISGENET
Colitis	ATF3	DISGENET	diarrhea	SYP	DISGENET							inflammatory bowel disease	SETD2	DISGENET
Colitis	CEACAM6	DISGENET	diarrhea	TPH2	DISGENET							inflammatory bowel disease	HGF	DISGENET
Colitis	NFKB2	DISGENET	diarrhea	SULT2A1	DISGENET							inflammatory bowel disease	HSPA4	DISGENET
Colitis	NGF	DISGENET	diarrhea	SYCE1L	DISGENET							inflammatory bowel disease	IL11	DISGENET
Colitis	NTSR1	DISGENET	diarrhea	ADAM10	DISGENET							inflammatory bowel disease	IL16	DISGENET
Colitis	PAEP	DISGENET	diarrhea	TLR3	DISGENET							inflammatory bowel disease	GSTK1	DISGENET
Colitis	DUOX2	DISGENET	diarrhea	SLC51B	DISGENET							inflammatory bowel disease	NPSR1	DISGENET
Colitis	NOX4	DISGENET	diarrhea	H3P17	DISGENET							inflammatory bowel disease	LYZ	DISGENET
Colitis	SERPINE1	DISGENET	diarrhea	MPHOSPH6	DISGENET							inflammatory bowel disease	MLH1	DISGENET
Colitis	ADIPOR1	DISGENET	diarrhea	MRGPRX4	DISGENET							inflammatory bowel disease	NFE2L2	DISGENET
Colitis	TLR7	DISGENET	diarrhea	TFF3	DISGENET							inflammatory bowel disease	OSM	DISGENET
Colitis	TNFRSF12A	DISGENET	diarrhea	MS4A1	DISGENET							inflammatory bowel disease	PDCD1	DISGENET
Colitis	SIRT6	DISGENET	diarrhea	LYST	DISGENET							inflammatory bowel disease	PROC	DISGENET
Colitis	PKM	DISGENET	diarrhea	MAP3K7	DISGENET							inflammatory bowel disease	PTGER4	DISGENET
Colitis	PLA2G4A	DISGENET	diarrhea	H3P10	DISGENET							inflammatory bowel disease	RAC1	DISGENET
Colitis	TLR9	DISGENET	diarrhea	TGM2	DISGENET							inflammatory bowel disease	BCL2	DISGENET
Colitis	EGLN1	DISGENET	diarrhea	TSPAN2	DISGENET							inflammatory bowel disease	S100B	DISGENET
Colitis	PPARA	DISGENET	diarrhea	TAPBP	DISGENET							inflammatory bowel disease	CCL11	DISGENET
Colitis	ANO1	DISGENET	diarrhea	THAS	DISGENET							inflammatory bowel disease	CX3CL1	DISGENET
Colitis	GIMAP5	DISGENET	diarrhea	H3P28	DISGENET							inflammatory bowel disease	IL25	DISGENET
Colitis	LAPTM4B	DISGENET	diarrhea	MAMLD1	DISGENET							inflammatory bowel disease	SOAT1	DISGENET
Colitis	MIR429	DISGENET	diarrhea	CCR3	DISGENET							inflammatory bowel disease	TCF4	DISGENET
Colitis	PRKAA1	DISGENET	diarrhea	BRS3	DISGENET							inflammatory bowel disease	TLR3	DISGENET
Colitis	PRKAA2	DISGENET	diarrhea	WASHC1	DISGENET							inflammatory bowel disease	TNFAIP6	DISGENET
Colitis	PRKAB1	DISGENET	diarrhea	SLC22A1	DISGENET							inflammatory bowel disease	VEGFA	DISGENET
Colitis	MAPK9	DISGENET	diarrhea	SLC12A4	DISGENET							inflammatory bowel disease	VIP	DISGENET
Colitis	PROS1	DISGENET	diarrhea	MFT2	DISGENET							inflammatory bowel disease	WAS	DISGENET
Colitis	RELN	DISGENET	diarrhea	AD12	DISGENET							inflammatory bowel disease	TNFRSF25	DISGENET
Colitis	MUC13	DISGENET	diarrhea	ARHGAP42	DISGENET							inflammatory bowel disease	ADIPOQ	DISGENET
Colitis	PSMD7	DISGENET	diarrhea	OR2AG1	DISGENET							inflammatory bowel disease	CD68	DISGENET
Colitis	PTGDS	DISGENET	diarrhea	CDAN1	DISGENET							inflammatory bowel disease	CDKN2B-AS1	DISGENET
Colitis	AICDA	DISGENET	diarrhea	WASH6P	DISGENET							inflammatory bowel disease	RAB4B-EGLN2	DISGENET
Colitis	PTGS1	DISGENET	diarrhea	ADRA1A	DISGENET							inflammatory bowel disease	LINC-ROR	DISGENET
Colitis	MRTFA	DISGENET	diarrhea	ADRA2B	DISGENET							inflammatory bowel disease	TLR6	DISGENET
Colitis	TRPV4	DISGENET	diarrhea	SLC2A1	DISGENET							inflammatory bowel disease	CEACAM5	DISGENET
Colitis	BCL3	DISGENET	diarrhea	DEFB4B	DISGENET							inflammatory bowel disease	IL24	DISGENET
Colitis	RNF5	DISGENET	diarrhea	CD69	DISGENET							inflammatory bowel disease	CHI3L1	DISGENET
Colitis	RPS6KA3	DISGENET	diarrhea	IKBKE	DISGENET							inflammatory bowel disease	EGLN2	DISGENET
Colitis	S100A4	DISGENET	diarrhea	AIM2	DISGENET							inflammatory bowel disease	LINC02605	DISGENET
Colitis	S100A8	DISGENET	diarrhea	FHL5	DISGENET							inflammatory bowel disease	CNR1	DISGENET
Colitis	S100A12	DISGENET	diarrhea	CPB2	DISGENET							inflammatory bowel disease	CNR2	DISGENET
Colitis	S100B	DISGENET	diarrhea	COPA	DISGENET							inflammatory bowel disease	RBM45	DISGENET
Colitis	SAA1	DISGENET	diarrhea	CORT	DISGENET							inflammatory bowel disease	DOCK11	DISGENET
Colitis	CCL5	DISGENET	diarrhea	ST2	DISGENET							inflammatory bowel disease	CSF3	DISGENET
Colitis	CCL8	DISGENET	diarrhea	SSTR4	DISGENET							inflammatory bowel disease	DEFB1	DISGENET
Colitis	CCL11	DISGENET	diarrhea	GPR151	DISGENET							inflammatory bowel disease	AGA	DISGENET
Colitis	CCL20	DISGENET	diarrhea	SPTLC2	DISGENET							inflammatory bowel disease	DMD	DISGENET
Colitis	CCL25	DISGENET	diarrhea	H6PD	DISGENET							inflammatory bowel disease	ATN1	DISGENET
Colitis	SETMAR	DISGENET	diarrhea	SH2D3C	DISGENET							inflammatory bowel disease	DSG2	DISGENET
Colitis	SLC3A2	DISGENET	diarrhea	KLK4	DISGENET							inflammatory bowel disease	EGF	DISGENET
Colitis	SLC9A1	DISGENET	diarrhea	CPB1	DISGENET							inflammatory bowel disease	MAST3	DISGENET
Colitis	SLC9A3	DISGENET	diarrhea	ARHGEF2	DISGENET							inflammatory bowel disease	PANX1	DISGENET
Colitis	SMPD1	DISGENET	diarrhea	NT5C1A	DISGENET							inflammatory bowel disease	GABPA	DISGENET
Colitis	SIGLEC1	DISGENET	diarrhea	LANCL1	DISGENET							inflammatory bowel disease	GBP1	DISGENET
Colitis	ST14	DISGENET	diarrhea	CDKN2A	DISGENET							inflammatory bowel disease	GCG	DISGENET
Colitis	STAT5B	DISGENET	diarrhea	ST8SIA4	DISGENET							inflammatory bowel disease	GJB2	DISGENET
Colitis	STK11	DISGENET	diarrhea	CA5A	DISGENET							inflammatory bowel disease	CXCR3	DISGENET
Colitis	SYK	DISGENET	diarrhea	ZIC3	DISGENET							inflammatory bowel disease	GPX1	DISGENET
Colitis	TEK	DISGENET	diarrhea	RN7SL263P	DISGENET							inflammatory bowel disease	CD274	DISGENET
Colitis	TH	DISGENET	diarrhea	TNFSF12	DISGENET							inflammatory bowel disease	GSTM2	DISGENET
Colitis	THBS1	DISGENET	diarrhea	CDK9	DISGENET							inflammatory bowel disease	IL19	DISGENET
Colitis	TIMP1	DISGENET	diarrhea	CDK5R1	DISGENET							inflammatory bowel disease	HLA-DPB1	DISGENET
Colitis	TM7SF2	DISGENET	diarrhea	NR1I2	DISGENET							inflammatory bowel disease	HMOX1	DISGENET
Colitis	TNFAIP6	DISGENET	diarrhea	UBE2Z	DISGENET							inflammatory bowel disease	NR4A1	DISGENET
Colitis	CRISP2	DISGENET	diarrhea	WNT1	DISGENET							inflammatory bowel disease	HSPD1	DISGENET
Colitis	TRAF6	DISGENET	diarrhea	SELENBP1	DISGENET							inflammatory bowel disease	IFNA1	DISGENET
Colitis	XBP1	DISGENET	diarrhea	PGLYRP1	DISGENET							inflammatory bowel disease	IFNA13	DISGENET
Colitis	XPNPEP1	DISGENET	diarrhea	CALCA	DISGENET							inflammatory bowel disease	IGFBP3	DISGENET
Colitis	TRPM8	DISGENET	diarrhea	FBXW10	DISGENET							inflammatory bowel disease	IL2RB	DISGENET
Colitis	LAP	DISGENET	diarrhea	ST11	DISGENET							inflammatory bowel disease	IL4R	DISGENET
Colitis	CALCA	DISGENET	diarrhea	ADGRV1	DISGENET							inflammatory bowel disease	IL6ST	DISGENET
Colitis	RHBDF2	DISGENET	diarrhea	FZD4	DISGENET							inflammatory bowel disease	CXCR2	DISGENET
Colitis	CALR	DISGENET	diarrhea	UBAC1	DISGENET							inflammatory bowel disease	INSRR	DISGENET
Colitis	SLC7A5	DISGENET	diarrhea	CAV1	DISGENET							inflammatory bowel disease	IRF4	DISGENET
Colitis	SPZ1	DISGENET	diarrhea	CAV2	DISGENET							inflammatory bowel disease	ISG20	DISGENET
Colitis	GPR65	DISGENET	diarrhea	CDT1	DISGENET							inflammatory bowel disease	ITGAE	DISGENET
Colitis	RUNX2	DISGENET	diarrhea	TP63	DISGENET							inflammatory bowel disease	ITGAX	DISGENET
Colitis	TP63	DISGENET	diarrhea	CDK2AP1	DISGENET							inflammatory bowel disease	LGALS3	DISGENET
Colitis	TNFRSF25	DISGENET	diarrhea	ERICD	DISGENET							inflammatory bowel disease	MIR31	DISGENET
Colitis	SOCS2	DISGENET	diarrhea	RAPGEF3	DISGENET							inflammatory bowel disease	MMP2	DISGENET
Colitis	SPHK1	DISGENET	diarrhea	CDX2	DISGENET							inflammatory bowel disease	MMP13	DISGENET
Colitis	SGPL1	DISGENET	diarrhea	CEACAM5	DISGENET							inflammatory bowel disease	NM	DISGENET
Colitis	SOCS3	DISGENET	diarrhea	PEA15	DISGENET							inflammatory bowel disease	TNFRSF11B	DISGENET
Colitis	ARHGEF2	DISGENET	diarrhea	KALRN	DISGENET							inflammatory bowel disease	SERPINE1	DISGENET
Colitis	MSC	DISGENET	diarrhea	VCL	DISGENET							inflammatory bowel disease	CUZD1	DISGENET
Colitis	KLF4	DISGENET	diarrhea	CXCR6	DISGENET							inflammatory bowel disease	ERAP1	DISGENET
Colitis	SLC9A3R1	DISGENET	diarrhea	TPI1	DISGENET							inflammatory bowel disease	PHB	DISGENET
Colitis	ADA	DISGENET	diarrhea	TMED10	DISGENET							inflammatory bowel disease	PI3	DISGENET
Colitis	SRA1	DISGENET	diarrhea	TP53	DISGENET							inflammatory bowel disease	PLA2G1B	DISGENET
Colitis	MIR665	DISGENET	diarrhea	NLRP12	DISGENET							inflammatory bowel disease	PON1	DISGENET
Colitis	MIR543	DISGENET	diarrhea	TOP2A	DISGENET							inflammatory bowel disease	IL26	DISGENET
Colitis	INSL5	DISGENET	diarrhea	LPAR2	DISGENET							inflammatory bowel disease	LANCL2	DISGENET
Colitis	PSC	DISGENET	diarrhea	TOP1	DISGENET							inflammatory bowel disease	MAPK8	DISGENET
Colitis	CDH11	DISGENET	diarrhea	KLK11	DISGENET							inflammatory bowel disease	PTEN	DISGENET
Colitis	LRPPRC	DISGENET	diarrhea	DSTN	DISGENET							inflammatory bowel disease	AICDA	DISGENET
Colitis	TRAP1	DISGENET	diarrhea	ADRM1	DISGENET							inflammatory bowel disease	TRPV4	DISGENET
Colitis	OPTN	DISGENET	diarrhea	CLDN5	DISGENET							inflammatory bowel disease	CCND1	DISGENET
Colitis	EBI3	DISGENET	diarrhea	NUP42	DISGENET							inflammatory bowel disease	REN	DISGENET
Colitis	CDH17	DISGENET	diarrhea	IL1RL1	DISGENET							inflammatory bowel disease	ACTB	DISGENET
Colitis	CHST4	DISGENET	diarrhea	TM7SF2	DISGENET							inflammatory bowel disease	RORC	DISGENET
Colitis	TNK2	DISGENET	diarrhea	AK6	DISGENET							inflammatory bowel disease	CCL5	DISGENET
Colitis	PSME3	DISGENET	diarrhea	NR2C2	DISGENET							inflammatory bowel disease	CXCL12	DISGENET
Colitis	KLRG1	DISGENET	diarrhea	MLIP	DISGENET							inflammatory bowel disease	SELENOP	DISGENET
Colitis	GDF11	DISGENET	diarrhea	RABEPK	DISGENET							inflammatory bowel disease	SFTPD	DISGENET
Colitis	CDK9	DISGENET	diarrhea	UGDH	DISGENET							inflammatory bowel disease	SOD1	DISGENET
Colitis	RAMP1	DISGENET	diarrhea	SLC35A2	DISGENET							inflammatory bowel disease	TCF7L2	DISGENET
Colitis	ZMPSTE24	DISGENET	diarrhea	UCP1	DISGENET							inflammatory bowel disease	TIMP3	DISGENET
Colitis	PRSS16	DISGENET	diarrhea	IL33	DISGENET							inflammatory bowel disease	TLR1	DISGENET
Colitis	APC2	DISGENET	diarrhea	PTGES3	DISGENET							inflammatory bowel disease	TNFRSF1A	DISGENET
Colitis	TLR6	DISGENET	diarrhea	DHS	DISGENET							inflammatory bowel disease	TRAF6	DISGENET
Colitis	NDRG1	DISGENET	diarrhea	C5AR1	DISGENET							inflammatory bowel disease	VIPR1	DISGENET
Colitis	IFITM3	DISGENET	diarrhea	RGN	DISGENET							inflammatory bowel disease	BEST1	DISGENET
Colitis	YAP1	DISGENET	diarrhea	C5	DISGENET							inflammatory bowel disease	XDH	DISGENET
Colitis	PRMT5	DISGENET	diarrhea	C1QL1	DISGENET							inflammatory bowel disease	NLRX1	DISGENET
Colitis	CD52	DISGENET	diarrhea	ARHGEF1	DISGENET							inflammatory bowel disease	CASP3	DISGENET
Colitis	CDX2	DISGENET	diarrhea	EBNA1BP2	DISGENET							inflammatory bowel disease	MBTPS1	DISGENET
Colitis	CAP1	DISGENET	diarrhea	TLR5	DISGENET							inflammatory bowel disease	IL32	DISGENET
Colitis	CEBPB	DISGENET	diarrhea	DTL	DISGENET							inflammatory bowel disease	G6PC3	DISGENET
Colitis	CEBPD	DISGENET	diarrhea	SDCBP2	DISGENET							inflammatory bowel disease	CD44	DISGENET
Colitis	PRDX4	DISGENET	diarrhea	NOX1	DISGENET							inflammatory bowel disease	NR1I3	DISGENET
Colitis	SORBS1	DISGENET	diarrhea	CBLIF	DISGENET							inflammatory bowel disease	ADA	DISGENET
Colitis	OGA	DISGENET	diarrhea	AMELX	DISGENET							inflammatory bowel disease	TANK	DISGENET
Colitis	NFAT5	DISGENET	diarrhea	NCAM1	DISGENET							inflammatory bowel disease	SMIM25	DISGENET
Colitis	IQGAP2	DISGENET	diarrhea	FBXO3	DISGENET							inflammatory bowel disease	KLRC4-KLRK1	DISGENET
Colitis	CFTR	DISGENET	diarrhea	INTS1	DISGENET							inflammatory bowel disease	CDKN2A	DISGENET
Colitis	HSPH1	DISGENET	diarrhea	NPR3	DISGENET							inflammatory bowel disease	CCL26	DISGENET
Colitis	MRPS30	DISGENET	diarrhea	MUC4	DISGENET							inflammatory bowel disease	CDX2	DISGENET
Colitis	PAPOLA	DISGENET	diarrhea	MUC1	DISGENET							inflammatory bowel disease	UBD	DISGENET
Colitis	RAB32	DISGENET	diarrhea	MPZ	DISGENET							inflammatory bowel disease	PERCC1	DISGENET
Colitis	EMILIN1	DISGENET	diarrhea	GLUD1	DISGENET							inflammatory bowel disease	CXCR6	DISGENET
Colitis	PTPRT	DISGENET	diarrhea	GPR166P	DISGENET							inflammatory bowel disease	TNFSF13B	DISGENET
Colitis	FSTL1	DISGENET	diarrhea	MSD	DISGENET							inflammatory bowel disease	LILRB1	DISGENET
Colitis	IRAK3	DISGENET	diarrhea	MSH3	DISGENET							inflammatory bowel disease	IMMT	DISGENET
Colitis	AKAP13	DISGENET	diarrhea	MTHFR	DISGENET							inflammatory bowel disease	EGLN3	DISGENET
Colitis	DUSP10	DISGENET	diarrhea	MTM1	DISGENET							inflammatory bowel disease	PRRT2	DISGENET
Colitis	B4GALT7	DISGENET	diarrhea	NRAS	DISGENET							inflammatory bowel disease	IL22RA2	DISGENET
Colitis	CHRM3	DISGENET	diarrhea	MRGPRX1	DISGENET							inflammatory bowel disease	MRGPRX3	DISGENET
Colitis	TUSC2	DISGENET	diarrhea	PART1	DISGENET							inflammatory bowel disease	MRGPRX4	DISGENET
Colitis	AZIN2	DISGENET	diarrhea	SERPINA5	DISGENET							inflammatory bowel disease	CMA1	DISGENET
Colitis	CHRNA4	DISGENET	diarrhea	CRYL1	DISGENET							inflammatory bowel disease	GPR151	DISGENET
Colitis	PGLYRP3	DISGENET	diarrhea	GAST	DISGENET							inflammatory bowel disease	ADORA2B	DISGENET
Colitis	LRG1	DISGENET	diarrhea	JPT1	DISGENET							inflammatory bowel disease	CRH	DISGENET
Colitis	SPIC	DISGENET	diarrhea	ABL1	DISGENET							inflammatory bowel disease	ADORA3	DISGENET
Colitis	CCR3	DISGENET	diarrhea	TLR8	DISGENET							inflammatory bowel disease	HT	DISGENET
Colitis	MTFMT	DISGENET	diarrhea	TNFRSF12A	DISGENET							inflammatory bowel disease	CSF1	DISGENET
Colitis	CCR6	DISGENET	diarrhea	CNTN3	DISGENET							inflammatory bowel disease	CCN2	DISGENET
Colitis	LTB4R	DISGENET	diarrhea	IL22	DISGENET							inflammatory bowel disease	CX3CR1	DISGENET
Colitis	CMM	DISGENET	diarrhea	NTS	DISGENET							inflammatory bowel disease	CYP2D6	DISGENET
Colitis	CEACAM20	DISGENET	diarrhea	OCA2	DISGENET							inflammatory bowel disease	CYP3A4	DISGENET
Colitis	REG3G	DISGENET	diarrhea	ODC1	DISGENET							inflammatory bowel disease	CBLL2	DISGENET
Colitis	SGPP2	DISGENET	diarrhea	TNFRSF11B	DISGENET							inflammatory bowel disease	OXER1	DISGENET
Colitis	GALM	DISGENET	diarrhea	OPRM1	DISGENET							inflammatory bowel disease	DNTT	DISGENET
Colitis	COMP	DISGENET	diarrhea	OXA1L	DISGENET							inflammatory bowel disease	SLC26A3	DISGENET
Colitis	FAM3D	DISGENET	diarrhea	SERPINE1	DISGENET							inflammatory bowel disease	DUSP1	DISGENET
Colitis	CORD1	DISGENET	diarrhea	SERPINB2	DISGENET							inflammatory bowel disease	EDN1	DISGENET
Colitis	SCLT1	DISGENET	diarrhea	GNB3	DISGENET							inflammatory bowel disease	ELANE	DISGENET
Colitis	SLCO6A1	DISGENET	diarrhea	MOS	DISGENET							inflammatory bowel disease	EPAS1	DISGENET
Colitis	CLDN4	DISGENET	diarrhea	ARMH1	DISGENET							inflammatory bowel disease	AKT1	DISGENET
Colitis	CLDN3	DISGENET	diarrhea	AQP9	DISGENET							inflammatory bowel disease	F3	DISGENET
Colitis	ASZ1	DISGENET	diarrhea	HTR4	DISGENET							inflammatory bowel disease	GPRC6A	DISGENET
Colitis	CPT1B	DISGENET	diarrhea	CDRT1	DISGENET							inflammatory bowel disease	FHIT	DISGENET
Colitis	CRH	DISGENET	diarrhea	KCNH1	DISGENET							inflammatory bowel disease	KLRK1	DISGENET
Colitis	GAB3	DISGENET	diarrhea	HIF1A	DISGENET							inflammatory bowel disease	ACSBG1	DISGENET
Colitis	ADORA3	DISGENET	diarrhea	KIT	DISGENET							inflammatory bowel disease	SATB2	DISGENET
Colitis	MUC17	DISGENET	diarrhea	KRAS	DISGENET							inflammatory bowel disease	FN1	DISGENET
Colitis	CRX	DISGENET	diarrhea	AQP7	DISGENET							inflammatory bowel disease	LPAR3	DISGENET
Colitis	TRPM6	DISGENET	diarrhea	INS	DISGENET							inflammatory bowel disease	FPR2	DISGENET
Colitis	CRYAB	DISGENET	diarrhea	IGF1	DISGENET							inflammatory bowel disease	SMUG1	DISGENET
Colitis	CRYGD	DISGENET	diarrhea	IL9	DISGENET							inflammatory bowel disease	ALOX15	DISGENET
Colitis	CSF1	DISGENET	diarrhea	AQP1	DISGENET							inflammatory bowel disease	ALPI	DISGENET
Colitis	CSF1R	DISGENET	diarrhea	IL11	DISGENET							inflammatory bowel disease	GAST	DISGENET
Colitis	LAYN	DISGENET	diarrhea	AQP2	DISGENET							inflammatory bowel disease	MRGPRX1	DISGENET
Colitis	CSF3R	DISGENET	diarrhea	IL17A	DISGENET							inflammatory bowel disease	GAPDH	DISGENET
Colitis	CSPG4	DISGENET	diarrhea	CPP	DISGENET							inflammatory bowel disease	GC	DISGENET
Colitis	CST3	DISGENET	diarrhea	AQP5	DISGENET							inflammatory bowel disease	GDNF	DISGENET
Colitis	CTAA1	DISGENET	diarrhea	KRT8	DISGENET							inflammatory bowel disease	GEM	DISGENET
Colitis	C1orf52	DISGENET	diarrhea	KTN1	DISGENET							inflammatory bowel disease	CBLIF	DISGENET
Colitis	PTPRVP	DISGENET	diarrhea	TNFSF12-TNFSF13	DISGENET							inflammatory bowel disease	GJA1	DISGENET
Colitis	COMMD1	DISGENET	diarrhea	TMED10P1	DISGENET							inflammatory bowel disease	IL17C	DISGENET
Colitis	PLB1	DISGENET	diarrhea	HTR3E	DISGENET							inflammatory bowel disease	GLB1	DISGENET
Colitis	ASPRV1	DISGENET	diarrhea	BTBD8	DISGENET							inflammatory bowel disease	GLI1	DISGENET
Colitis	CCDC80	DISGENET	diarrhea	MILR1	DISGENET							inflammatory bowel disease	SGSM3	DISGENET
Colitis	CTSS	DISGENET	diarrhea	ANGPT1	DISGENET							inflammatory bowel disease	GPR3	DISGENET
Colitis	CYLD	DISGENET	diarrhea	MMP9	DISGENET							inflammatory bowel disease	NEAT1	DISGENET
Colitis	CYP4B1	DISGENET	diarrhea	MIR21	DISGENET							inflammatory bowel disease	FFAR2	DISGENET
Colitis	LINGO2	DISGENET	diarrhea	GPR39	DISGENET							inflammatory bowel disease	GPX2	DISGENET
Colitis	CYP27B1	DISGENET	diarrhea	RPSA	DISGENET							inflammatory bowel disease	TBX21	DISGENET
Colitis	DAB2	DISGENET	diarrhea	GSTT1	DISGENET							inflammatory bowel disease	ACACA	DISGENET
Colitis	CD55	DISGENET	diarrhea	GSN	DISGENET							inflammatory bowel disease	HLA-C	DISGENET
Colitis	DAPK1	DISGENET	diarrhea	LEP	DISGENET							inflammatory bowel disease	CELIAC2	DISGENET
Colitis	DCC	DISGENET	diarrhea	LEPR	DISGENET							inflammatory bowel disease	HP	DISGENET
Colitis	DDC	DISGENET	diarrhea	LGALS3	DISGENET							inflammatory bowel disease	HSD11B1	DISGENET
Colitis	TMPRSS6	DISGENET	diarrhea	GPR42	DISGENET							inflammatory bowel disease	HSD11B2	DISGENET
Colitis	DDX3X	DISGENET	diarrhea	LRP5	DISGENET							inflammatory bowel disease	BIRC3	DISGENET
Colitis	DHX9	DISGENET	diarrhea	IL2	DISGENET							inflammatory bowel disease	HSPA1A	DISGENET
Colitis	SGMS2	DISGENET	diarrhea	GDE1	DISGENET							inflammatory bowel disease	HSPA1B	DISGENET
Colitis	DEFB1	DISGENET	diarrhea	CYLD	DISGENET							inflammatory bowel disease	HSP90AA1	DISGENET
Colitis	DDX53	DISGENET	diarrhea	DHFR	DISGENET							inflammatory bowel disease	APOA4	DISGENET
Colitis	ADAMTS18	DISGENET	diarrhea	PTCRA	DISGENET							inflammatory bowel disease	IRF8	DISGENET
Colitis	NQO1	DISGENET	diarrhea	BCHE	DISGENET							inflammatory bowel disease	IDH1	DISGENET
Colitis	DNMT1	DISGENET	diarrhea	RAN	DISGENET							inflammatory bowel disease	IFNGR1	DISGENET
Colitis	SLC26A3	DISGENET	diarrhea	LGR6	DISGENET							inflammatory bowel disease	LINC01193	DISGENET
Colitis	ATN1	DISGENET	diarrhea	NPS	DISGENET							inflammatory bowel disease	IL1R1	DISGENET
Colitis	DSC1	DISGENET	diarrhea	DEFB4A	DISGENET							inflammatory bowel disease	IL6R	DISGENET
Colitis	DSC2	DISGENET	diarrhea	DDT	DISGENET							inflammatory bowel disease	IL13RA2	DISGENET
Colitis	DSC3	DISGENET	diarrhea	HAMP	DISGENET							inflammatory bowel disease	IDO1	DISGENET
Colitis	DSG2	DISGENET	diarrhea	KLHL1	DISGENET							inflammatory bowel disease	AQP6	DISGENET
Colitis	DUSP1	DISGENET	diarrhea	KCNQ5	DISGENET							inflammatory bowel disease	INPP5D	DISGENET
Colitis	DUSP2	DISGENET	diarrhea	EDNRA	DISGENET							inflammatory bowel disease	ITGAM	DISGENET
Colitis	DUSP6	DISGENET	diarrhea	ACKR3	DISGENET							inflammatory bowel disease	JAK3	DISGENET
Colitis	AGTR2	DISGENET	diarrhea	CD248	DISGENET							inflammatory bowel disease	KIR2DS1	DISGENET
Colitis	EDNRA	DISGENET	diarrhea	PSMD7	DISGENET							inflammatory bowel disease	KIR3DL1	DISGENET
Colitis	EFNA5	DISGENET	diarrhea	WDR18	DISGENET							inflammatory bowel disease	KIF22	DISGENET
Colitis	MEGF8	DISGENET	diarrhea	DSP	DISGENET							inflammatory bowel disease	LGALS9	DISGENET
Colitis	ELF3	DISGENET	diarrhea	MIR510	DISGENET							inflammatory bowel disease	MIR122	DISGENET
Colitis	ELK3	DISGENET	diarrhea	RNF2	DISGENET							inflammatory bowel disease	MIR126	DISGENET
Colitis	ELK4	DISGENET	diarrhea	RRAS	DISGENET							inflammatory bowel disease	MIR132	DISGENET
Colitis	EPAS1	DISGENET	diarrhea	VPS13B	DISGENET							inflammatory bowel disease	MIR150	DISGENET
Colitis	EPHB1	DISGENET	diarrhea	TNMD	DISGENET							inflammatory bowel disease	MIR15A	DISGENET
Colitis	EPHB2	DISGENET	diarrhea	CYP2D6	DISGENET							inflammatory bowel disease	MIR19B1	DISGENET
Colitis	NR2F6	DISGENET	diarrhea	CYP2C9	DISGENET							inflammatory bowel disease	MIR200B	DISGENET
Colitis	ERCC4	DISGENET	diarrhea	CYP2C19	DISGENET							inflammatory bowel disease	MIR224	DISGENET
Colitis	ERN1	DISGENET	diarrhea	SHBG	DISGENET							inflammatory bowel disease	MEP1A	DISGENET
Colitis	ETS2	DISGENET	diarrhea	CYP2A6	DISGENET							inflammatory bowel disease	MICB	DISGENET
Colitis	F3	DISGENET	diarrhea	CYP1A2	DISGENET							inflammatory bowel disease	MMP7	DISGENET
Colitis	F5	DISGENET	diarrhea	CXCL11	DISGENET							inflammatory bowel disease	MMP14	DISGENET
Colitis	F9	DISGENET	diarrhea	CEACAM1	DISGENET							inflammatory bowel disease	MOG	DISGENET
Colitis	PTK2B	DISGENET	diarrhea	BDNF	DISGENET							inflammatory bowel disease	VN1R17P	DISGENET
Colitis	UNC5B	DISGENET	diarrhea	SAA1	DISGENET							inflammatory bowel disease	GPR166P	DISGENET
Colitis	FBN1	DISGENET	diarrhea	SAA2	DISGENET							inflammatory bowel disease	MIR135B	DISGENET
Colitis	FDPS	DISGENET	diarrhea	SARS1	DISGENET							inflammatory bowel disease	MUC6	DISGENET
Colitis	FES	DISGENET	diarrhea	BGLAP	DISGENET							inflammatory bowel disease	MYD88	DISGENET
Colitis	FGF2	DISGENET	diarrhea	OXER1	DISGENET							inflammatory bowel disease	ATF3	DISGENET
Colitis	FGF7	DISGENET	diarrhea	DBP	DISGENET							inflammatory bowel disease	CEACAM6	DISGENET
Colitis	MMRN1	DISGENET	diarrhea	CYP7A1	DISGENET							inflammatory bowel disease	NGF	DISGENET
Colitis	ATF6	DISGENET	diarrhea	EPO	DISGENET							inflammatory bowel disease	NOS3	DISGENET
Colitis	TPX2	DISGENET	diarrhea	ERBB3	DISGENET							inflammatory bowel disease	SLC11A2	DISGENET
Colitis	FOXE1	DISGENET	diarrhea	SETD1B	DISGENET							inflammatory bowel disease	MIR375	DISGENET
Colitis	SMG1	DISGENET	diarrhea	GPRC6A	DISGENET							inflammatory bowel disease	PAEP	DISGENET
Colitis	MPRIP	DISGENET	diarrhea	FAP	DISGENET							inflammatory bowel disease	CD207	DISGENET
Colitis	ACSBG1	DISGENET	diarrhea	NMS	DISGENET							inflammatory bowel disease	PAK1	DISGENET
Colitis	MLC1	DISGENET	diarrhea	CCHCR1	DISGENET							inflammatory bowel disease	REG3A	DISGENET
Colitis	FLT1	DISGENET	diarrhea	EPB41L4B	DISGENET							inflammatory bowel disease	PRKN	DISGENET
Colitis	FLT4	DISGENET	diarrhea	UGT1A10	DISGENET							inflammatory bowel disease	HSPA14	DISGENET
Colitis	PACS2	DISGENET	diarrhea	F12	DISGENET							inflammatory bowel disease	TLR8	DISGENET
Colitis	SATB2	DISGENET	diarrhea	FLT1	DISGENET							inflammatory bowel disease	PDE4A	DISGENET
Colitis	WDR7	DISGENET	diarrhea	PIK3CG	DISGENET							inflammatory bowel disease	ACP1	DISGENET
Colitis	SYNE1	DISGENET	diarrhea	PDR	DISGENET							inflammatory bowel disease	PIM1	DISGENET
Colitis	FN1	DISGENET	diarrhea	LPAR3	DISGENET							inflammatory bowel disease	PIK3CD	DISGENET
Colitis	CRTC1	DISGENET	diarrhea	FOS	DISGENET							inflammatory bowel disease	PKM	DISGENET
Colitis	COTL1	DISGENET	diarrhea	SERPINA1	DISGENET							inflammatory bowel disease	PLG	DISGENET
Colitis	SIRT5	DISGENET	diarrhea	PIK3CA	DISGENET							inflammatory bowel disease	POMC	DISGENET
Colitis	BRD4	DISGENET	diarrhea	PIK3CB	DISGENET							inflammatory bowel disease	PON2	DISGENET
Colitis	FOS	DISGENET	diarrhea	PIK3CD	DISGENET							inflammatory bowel disease	SLC52A1	DISGENET
Colitis	FOSB	DISGENET	diarrhea	UGT1A4	DISGENET							inflammatory bowel disease	FBXW7	DISGENET
Colitis	FPR1	DISGENET	diarrhea	VN1R17P	DISGENET							inflammatory bowel disease	PRKCA	DISGENET
Colitis	FPR2	DISGENET	diarrhea	PRKAA2	DISGENET							inflammatory bowel disease	PRTN3	DISGENET
Colitis	SMUG1	DISGENET	diarrhea	ALB	DISGENET							inflammatory bowel disease	RETN	DISGENET
Colitis	DDX58	DISGENET	diarrhea	PRKAB1	DISGENET							inflammatory bowel disease	PTGS1	DISGENET
Colitis	PPP1R15A	DISGENET	diarrhea	NDC1	DISGENET							inflammatory bowel disease	PTPN11	DISGENET
Colitis	IL17RA	DISGENET	diarrhea	ETFA	DISGENET							inflammatory bowel disease	RAC2	DISGENET
Colitis	ALOX12	DISGENET	diarrhea	PRKCD	DISGENET							inflammatory bowel disease	RAG2	DISGENET
Colitis	TFIP11	DISGENET	diarrhea	AKT1	DISGENET							inflammatory bowel disease	RARRES2	DISGENET
Colitis	SPESP1	DISGENET	diarrhea	MAPK1	DISGENET							inflammatory bowel disease	LGR6	DISGENET
Colitis	ALPL	DISGENET	diarrhea	PRKAA1	DISGENET							inflammatory bowel disease	REG1B	DISGENET
Colitis	NR5A2	DISGENET	diarrhea	RNPC3	DISGENET							inflammatory bowel disease	RELA	DISGENET
Colitis	FTH1	DISGENET	diarrhea	MARCHF5	DISGENET							inflammatory bowel disease	BCL3	DISGENET
Colitis	ALPG	DISGENET	diarrhea	F11	DISGENET							inflammatory bowel disease	RNASE3	DISGENET
Colitis	FUT3	DISGENET	diarrhea	TEX10	DISGENET							inflammatory bowel disease	IGAN1	DISGENET
Colitis	TNFAIP8	DISGENET	diarrhea	SARS2	DISGENET							inflammatory bowel disease	GAS5	DISGENET
Colitis	KLK5	DISGENET	diarrhea	F2RL1	DISGENET							inflammatory bowel disease	BDNF	DISGENET
Colitis	TPSG1	DISGENET	diarrhea	ANO1	DISGENET							inflammatory bowel disease	S100A1	DISGENET
Colitis	GART	DISGENET	diarrhea	AVPR2	DISGENET							inflammatory bowel disease	S100A4	DISGENET
Colitis	GAS6	DISGENET	diarrhea	SRGN	DISGENET							inflammatory bowel disease	SAA1	DISGENET
Colitis	HCA1	DISGENET	diarrhea	TMEM245	DISGENET							inflammatory bowel disease	SCN10A	DISGENET
Colitis	SND1	DISGENET	diarrhea	SLC26A4	DISGENET&OMIM							inflammatory bowel disease	CXCL11	DISGENET
Colitis	FOXP1	DISGENET	diarrhea	SPINT2	DISGENET&OMIM							inflammatory bowel disease	CXCL5	DISGENET
Colitis	PDCD4	DISGENET	diarrhea	DGAT1	DISGENET&OMIM							inflammatory bowel disease	SDC1	DISGENET
Colitis	GLI1	DISGENET	diarrhea	NEUROG3	DISGENET&OMIM							inflammatory bowel disease	SELE	DISGENET
Colitis	BIN1	DISGENET	diarrhea	CFTR	DISGENET&OMIM							inflammatory bowel disease	SELL	DISGENET
Colitis	HTRA2	DISGENET	diarrhea	WNT2B	DISGENET&OMIM							inflammatory bowel disease	SGK1	DISGENET
Colitis	GNAI1	DISGENET	diarrhea	GUCY2C	DISGENET&OMIM							inflammatory bowel disease	CLEC7A	DISGENET
Colitis	GNAI3	DISGENET	diarrhea	SLC10A2	DISGENET&OMIM							inflammatory bowel disease	GORASP1	DISGENET
Colitis	CCR10	DISGENET	diarrhea	SCNN1A	DISGENET&OMIM							inflammatory bowel disease	BMI1	DISGENET
Colitis	IFNL2	DISGENET	diarrhea	FOXP3	DISGENET&OMIM							inflammatory bowel disease	WNK1	DISGENET
Colitis	H19	DISGENET	diarrhea	EPCAM	DISGENET&OMIM							inflammatory bowel disease	SPP1	DISGENET
Colitis	NEAT1	DISGENET	diarrhea	SLC5A1	DISGENET&OMIM							inflammatory bowel disease	ST14	DISGENET
Colitis	CCDC88B	DISGENET	diarrhea	SLC9A3	DISGENET&OMIM							inflammatory bowel disease	STAT1	DISGENET
Colitis	OR10A4	DISGENET	diarrhea	PRNP	DISGENET&OMIM							inflammatory bowel disease	STATH	DISGENET
Colitis	GPR15	DISGENET	diarrhea	TTR	DISGENET&OMIM							inflammatory bowel disease	SYT1	DISGENET
Colitis	RSPO1	DISGENET	diarrhea	PCSK1	DISGENET&OMIM							inflammatory bowel disease	TRBV20OR9-2	DISGENET
Colitis	GPER1	DISGENET	diarrhea	MPI	DISGENET&OMIM							inflammatory bowel disease	TFF1	DISGENET
Colitis	ANK1	DISGENET	diarrhea	GNAS	DISGENET&OMIM							inflammatory bowel disease	TFRC	DISGENET
Colitis	FFAR1	DISGENET	diarrhea	SLC26A3	DISGENET&OMIM							inflammatory bowel disease	TIMP2	DISGENET
Colitis	GRN	DISGENET	diarrhea	ABO	DISGENET&OMIM							inflammatory bowel disease	TNFAIP3	DISGENET
Colitis	NR3C1	DISGENET										inflammatory bowel disease	HSP90B1	DISGENET
Colitis	UHRF1	DISGENET										inflammatory bowel disease	VCAM1	DISGENET
Colitis	CXCL3	DISGENET										inflammatory bowel disease	VDAC1	DISGENET
Colitis	GSTA4	DISGENET										inflammatory bowel disease	VEGFC	DISGENET
Colitis	GSTM1	DISGENET										inflammatory bowel disease	EZR	DISGENET
Colitis	GSTP1	DISGENET										inflammatory bowel disease	VWF	DISGENET
Colitis	GSTT1	DISGENET										inflammatory bowel disease	MMP28	DISGENET
Colitis	GUCA2B	DISGENET										inflammatory bowel disease	MUL1	DISGENET
Colitis	SNX10	DISGENET										inflammatory bowel disease	RHBDF2	DISGENET
Colitis	CERS2	DISGENET										inflammatory bowel disease	CAMP	DISGENET
Colitis	PSAT1	DISGENET										inflammatory bowel disease	FZD4	DISGENET
Colitis	PILRA	DISGENET										inflammatory bowel disease	ULK1	DISGENET
Colitis	H2AX	DISGENET										inflammatory bowel disease	CASP8	DISGENET
Colitis	HCRT	DISGENET										inflammatory bowel disease	CASP9	DISGENET
Colitis	HDAC2	DISGENET										inflammatory bowel disease	IL1F10	DISGENET
Colitis	ANXA5	DISGENET										inflammatory bowel disease	TCAP	DISGENET
Colitis	IBD3	DISGENET										inflammatory bowel disease	TNFSF11	DISGENET
Colitis	HLA-B	DISGENET										inflammatory bowel disease	ADAM15	DISGENET
Colitis	HLA-DQB1	DISGENET										inflammatory bowel disease	RIPK2	DISGENET
Colitis	NR4A1	DISGENET										inflammatory bowel disease	HDAC3	DISGENET
Colitis	HPGD	DISGENET										inflammatory bowel disease	CCK	DISGENET
Colitis	HPRT1	DISGENET										inflammatory bowel disease	SPHK1	DISGENET
Colitis	AGFG1	DISGENET										inflammatory bowel disease	CLDN1	DISGENET
Colitis	HSPA4	DISGENET										inflammatory bowel disease	SLC16A4	DISGENET
Colitis	HSPB1	DISGENET										inflammatory bowel disease	SLC16A3	DISGENET
Colitis	HSP90AA1	DISGENET										inflammatory bowel disease	MSC	DISGENET
Colitis	HSPD1	DISGENET										inflammatory bowel disease	MS4A1	DISGENET
Colitis	HTR7	DISGENET										inflammatory bowel disease	LONP1	DISGENET
Colitis	IBD2	DISGENET										inflammatory bowel disease	ABCG2	DISGENET
Colitis	CLEC4D	DISGENET										inflammatory bowel disease	AIM2	DISGENET
Colitis	FFAR4	DISGENET										inflammatory bowel disease	ARHGEF6	DISGENET
Colitis	IRF8	DISGENET										inflammatory bowel disease	TBPL1	DISGENET
Colitis	GADL1	DISGENET										inflammatory bowel disease	CLOCK	DISGENET
Colitis	RSPO2	DISGENET										inflammatory bowel disease	SLC23A1	DISGENET
Colitis	IDH2	DISGENET										inflammatory bowel disease	CDC42	DISGENET
Colitis	IFNAR1	DISGENET										inflammatory bowel disease	MIR665	DISGENET
Colitis	IFNGR1	DISGENET										inflammatory bowel disease	C20orf181	DISGENET
Colitis	IFNGR2	DISGENET										inflammatory bowel disease	HDAC6	DISGENET
Colitis	IGF1R	DISGENET										inflammatory bowel disease	PDCD6IP	DISGENET
Colitis	IGFBP3	DISGENET										inflammatory bowel disease	IBD20	DISGENET
Colitis	APP	DISGENET										inflammatory bowel disease	IBD15	DISGENET
Colitis	RBPJ	DISGENET										inflammatory bowel disease	IBD21	DISGENET
Colitis	KLK3	DISGENET										inflammatory bowel disease	H3C9P	DISGENET
Colitis	IL1R1	DISGENET										inflammatory bowel disease	IBD27	DISGENET
Colitis	IL6ST	DISGENET										inflammatory bowel disease	MIR1246	DISGENET
Colitis	CXCR1	DISGENET										inflammatory bowel disease	MIR1260A	DISGENET
Colitis	IL9R	DISGENET										inflammatory bowel disease	MIR3194	DISGENET
Colitis	IL11	DISGENET										inflammatory bowel disease	MIR4284	DISGENET
Colitis	IL13RA2	DISGENET										inflammatory bowel disease	LRRC3C	DISGENET
Colitis	IDO1	DISGENET										inflammatory bowel disease	CBR3-AS1	DISGENET
Colitis	IRAK1	DISGENET										inflammatory bowel disease	OCLN	DISGENET
Colitis	AQP9	DISGENET										inflammatory bowel disease	IBD11	DISGENET
Colitis	ITGA1	DISGENET										inflammatory bowel disease	FAM24B-CUZD1	DISGENET
Colitis	ITGB1	DISGENET										inflammatory bowel disease	ERVK-10	DISGENET
Colitis	ITIH1	DISGENET										inflammatory bowel disease	ERVK-9	DISGENET
Colitis	ITIH2	DISGENET										inflammatory bowel disease	ERVK-21	DISGENET
Colitis	ITIH3	DISGENET										inflammatory bowel disease	IL18BP	DISGENET
Colitis	JARID2	DISGENET										inflammatory bowel disease	PTPRU	DISGENET
Colitis	JUNB	DISGENET										inflammatory bowel disease	ERVK-18	DISGENET
Colitis	JUND	DISGENET										inflammatory bowel disease	ERVK-25	DISGENET
Colitis	TRIM23	DISGENET										inflammatory bowel disease	ERVK-24	DISGENET
Colitis	GSTK1	DISGENET										inflammatory bowel disease	ARPC2	DISGENET
Colitis	ACAT1	DISGENET										inflammatory bowel disease	LRPPRC	DISGENET
Colitis	KIT	DISGENET										inflammatory bowel disease	OPTN	DISGENET
Colitis	KNG1	DISGENET										inflammatory bowel disease	ABI2	DISGENET
Colitis	LGALS1	DISGENET										inflammatory bowel disease	SLC25A15	DISGENET
Colitis	LGALS2	DISGENET										inflammatory bowel disease	POP7	DISGENET
Colitis	LIMK2	DISGENET										inflammatory bowel disease	CDK9	DISGENET
Colitis	LMNA	DISGENET										inflammatory bowel disease	ABCC4	DISGENET
Colitis	LNPEP	DISGENET										inflammatory bowel disease	CDKN1A	DISGENET
Colitis	LPA	DISGENET										inflammatory bowel disease	CDKN1B	DISGENET
Colitis	LTA	DISGENET										inflammatory bowel disease	LOC102724197	DISGENET
Colitis	LTB	DISGENET										inflammatory bowel disease	CBSL	DISGENET
Colitis	LTBR	DISGENET										inflammatory bowel disease	CDKN2B	DISGENET
Colitis	DUOXA2	DISGENET										inflammatory bowel disease	TNIP1	DISGENET
Colitis	MIRLET7B	DISGENET										inflammatory bowel disease	TRIM22	DISGENET
Colitis	MIR106A	DISGENET										inflammatory bowel disease	NDRG1	DISGENET
Colitis	LYZ	DISGENET										inflammatory bowel disease	RACK1	DISGENET
Colitis	MIR122	DISGENET										inflammatory bowel disease	FST	DISGENET
Colitis	MIR125A	DISGENET										inflammatory bowel disease	NXF1	DISGENET
Colitis	MIR126	DISGENET										inflammatory bowel disease	APPBP2	DISGENET
Colitis	MIR139	DISGENET										inflammatory bowel disease	FBLN5	DISGENET
Colitis	MIR141	DISGENET										inflammatory bowel disease	IPO8	DISGENET
Colitis	MIR142	DISGENET										inflammatory bowel disease	ERVK-19	DISGENET
Colitis	MIR148A	DISGENET										inflammatory bowel disease	OLFM4	DISGENET
Colitis	MIR150	DISGENET										inflammatory bowel disease	SCGN	DISGENET
Colitis	MIR15A	DISGENET										inflammatory bowel disease	AHSA1	DISGENET
Colitis	MIR19B1	DISGENET										inflammatory bowel disease	USP16	DISGENET
Colitis	MIR200B	DISGENET										inflammatory bowel disease	PDPN	DISGENET
Colitis	MIR200C	DISGENET										inflammatory bowel disease	POSTN	DISGENET
Colitis	MIR204	DISGENET										inflammatory bowel disease	CES1	DISGENET
Colitis	MIR206	DISGENET										inflammatory bowel disease	AVIL	DISGENET
Colitis	MIR210	DISGENET										inflammatory bowel disease	CORIN	DISGENET
Colitis	MIR214	DISGENET										inflammatory bowel disease	CERS1	DISGENET
Colitis	MIR22	DISGENET										inflammatory bowel disease	IQGAP2	DISGENET
Colitis	MIR221	DISGENET										inflammatory bowel disease	CGA	DISGENET
Colitis	MIR222	DISGENET										inflammatory bowel disease	HPSE	DISGENET
Colitis	MIR301A	DISGENET										inflammatory bowel disease	MALT1	DISGENET
Colitis	MARCKS	DISGENET										inflammatory bowel disease	EHD1	DISGENET
Colitis	ARRB2	DISGENET										inflammatory bowel disease	RAB32	DISGENET
Colitis	SMAD5	DISGENET										inflammatory bowel disease	SDS	DISGENET
Colitis	MAFD1	DISGENET										inflammatory bowel disease	LILRB4	DISGENET
Colitis	MAP6	DISGENET										inflammatory bowel disease	STIN2-VNTR	DISGENET
Colitis	MAT1A	DISGENET										inflammatory bowel disease	ADAMTS13	DISGENET
Colitis	MBL2	DISGENET										inflammatory bowel disease	EMILIN1	DISGENET
Colitis	RAB8A	DISGENET										inflammatory bowel disease	CD160	DISGENET
Colitis	MEP1A	DISGENET										inflammatory bowel disease	WDHD1	DISGENET
Colitis	MGMT	DISGENET										inflammatory bowel disease	WBP4	DISGENET
Colitis	MGP	DISGENET										inflammatory bowel disease	WIF1	DISGENET
Colitis	ASAH1	DISGENET										inflammatory bowel disease	IRAK3	DISGENET
Colitis	CXCL9	DISGENET										inflammatory bowel disease	AKAP13	DISGENET
Colitis	MLH1	DISGENET										inflammatory bowel disease	HPS5	DISGENET
Colitis	ASCL2	DISGENET										inflammatory bowel disease	CAVIN3	DISGENET
Colitis	FOXO4	DISGENET										inflammatory bowel disease	PACSIN2	DISGENET
Colitis	MMP2	DISGENET										inflammatory bowel disease	SCN11A	DISGENET
Colitis	MMP7	DISGENET										inflammatory bowel disease	SLC52A3	DISGENET
Colitis	MMP10	DISGENET										inflammatory bowel disease	CBX3	DISGENET
Colitis	MMP14	DISGENET										inflammatory bowel disease	CHRNA5	DISGENET
Colitis	MMP19	DISGENET										inflammatory bowel disease	DBA2	DISGENET
Colitis	MRC1	DISGENET										inflammatory bowel disease	TIRAP	DISGENET
Colitis	MIR148B	DISGENET										inflammatory bowel disease	MYSM1	DISGENET
Colitis	MIR369	DISGENET										inflammatory bowel disease	FCRL3	DISGENET
Colitis	MT2A	DISGENET										inflammatory bowel disease	ADCYAP1	DISGENET
Colitis	MTHFR	DISGENET										inflammatory bowel disease	LRG1	DISGENET
Colitis	MTNR1B	DISGENET										inflammatory bowel disease	CLCN5	DISGENET
Colitis	RNR2	DISGENET										inflammatory bowel disease	NXPE1	DISGENET
Colitis	MYH2	DISGENET										inflammatory bowel disease	SLC15A4	DISGENET
Colitis	MYLK	DISGENET										inflammatory bowel disease	CCR3	DISGENET
Colitis	MYO1D	DISGENET										inflammatory bowel disease	LTB4R	DISGENET
Colitis	MYO9B	DISGENET										inflammatory bowel disease	CMM	DISGENET
Colitis	ATF4	DISGENET										inflammatory bowel disease	ZPBP2	DISGENET
Colitis	ATM	DISGENET										inflammatory bowel disease	CNGA1	DISGENET
Colitis	NM	DISGENET										inflammatory bowel disease	COL1A1	DISGENET
Colitis	NOTCH1	DISGENET										inflammatory bowel disease	SGPP2	DISGENET
Colitis	NRGN	DISGENET										inflammatory bowel disease	KLF6	DISGENET
Colitis	NT5E	DISGENET										inflammatory bowel disease	SCLT1	DISGENET
Colitis	OAS3	DISGENET										inflammatory bowel disease	ADM	DISGENET
Colitis	ODC1	DISGENET										inflammatory bowel disease	TAAR1	DISGENET
Colitis	OPA1	DISGENET										inflammatory bowel disease	COX8A	DISGENET
Colitis	OSM	DISGENET										inflammatory bowel disease	CLDN4	DISGENET
Colitis	P2RX5	DISGENET										inflammatory bowel disease	CPOX	DISGENET
Colitis	PEBP1	DISGENET										inflammatory bowel disease	CPT1A	DISGENET
Colitis	PRDX1	DISGENET										inflammatory bowel disease	RNF183	DISGENET
Colitis	PAK1	DISGENET										inflammatory bowel disease	ACTRT1	DISGENET
Colitis	IL21R	DISGENET										inflammatory bowel disease	CRK	DISGENET
Colitis	PAK2	DISGENET										inflammatory bowel disease	CRX	DISGENET
Colitis	CNTN3	DISGENET										inflammatory bowel disease	NEK7	DISGENET
Colitis	ASAP1	DISGENET										inflammatory bowel disease	CRYAB	DISGENET
Colitis	F11R	DISGENET										inflammatory bowel disease	CSF1R	DISGENET
Colitis	PC	DISGENET										inflammatory bowel disease	CSF2RA	DISGENET
Colitis	IBD5	DISGENET										inflammatory bowel disease	LAYN	DISGENET
Colitis	EXOSC3	DISGENET										inflammatory bowel disease	CSF3R	DISGENET
Colitis	GAL	DISGENET										inflammatory bowel disease	OR2AG1	DISGENET
Colitis	METTL9	DISGENET										inflammatory bowel disease	SLC2A14	DISGENET
Colitis	LEF1	DISGENET										inflammatory bowel disease	NRG4	DISGENET
Colitis	HSPA14	DISGENET										inflammatory bowel disease	CDAN1	DISGENET
Colitis	CLDN18	DISGENET										inflammatory bowel disease	ZFP90	DISGENET
Colitis	ERGIC2	DISGENET										inflammatory bowel disease	VCAN	DISGENET
Colitis	SLC15A3	DISGENET										inflammatory bowel disease	CARMIL2	DISGENET
Colitis	TLR8	DISGENET										inflammatory bowel disease	IL34	DISGENET
Colitis	PDC	DISGENET										inflammatory bowel disease	CTF1	DISGENET
Colitis	CRNKL1	DISGENET										inflammatory bowel disease	COMMD1	DISGENET
Colitis	CHST15	DISGENET										inflammatory bowel disease	CTSG	DISGENET
Colitis	COMMD10	DISGENET										inflammatory bowel disease	CCDC80	DISGENET
Colitis	PDE4B	DISGENET										inflammatory bowel disease	CUX1	DISGENET
Colitis	ISYNA1	DISGENET										inflammatory bowel disease	DAB2IP	DISGENET
Colitis	CHMP5	DISGENET										inflammatory bowel disease	AGR3	DISGENET
Colitis	VTA1	DISGENET										inflammatory bowel disease	CYP27B1	DISGENET
Colitis	TRIM33	DISGENET										inflammatory bowel disease	CD55	DISGENET
Colitis	ENPP2	DISGENET										inflammatory bowel disease	DBH	DISGENET
Colitis	PDZK1	DISGENET										inflammatory bowel disease	DBP	DISGENET
Colitis	ERAP1	DISGENET										inflammatory bowel disease	DCC	DISGENET
Colitis	PEPD	DISGENET										inflammatory bowel disease	IFNLR1	DISGENET
Colitis	ACP1	DISGENET										inflammatory bowel disease	DDX3X	DISGENET
Colitis	PGGT1B	DISGENET										inflammatory bowel disease	DEFA6	DISGENET
Colitis	PHEX	DISGENET										inflammatory bowel disease	IBD8	DISGENET
Colitis	PI3	DISGENET										inflammatory bowel disease	ASXL1	DISGENET
Colitis	SERPINB6	DISGENET										inflammatory bowel disease	DGUOK	DISGENET
Colitis	PIGR	DISGENET										inflammatory bowel disease	DLD	DISGENET
Colitis	PIM1	DISGENET										inflammatory bowel disease	AFP	DISGENET
Colitis	PIK3R1	DISGENET										inflammatory bowel disease	DMRT1	DISGENET
Colitis	PLA2G1B	DISGENET										inflammatory bowel disease	DNAH5	DISGENET
Colitis	PLAG1	DISGENET										inflammatory bowel disease	DNMT1	DISGENET
Colitis	PLAU	DISGENET										inflammatory bowel disease	DRD2	DISGENET
Colitis	PLCG1	DISGENET										inflammatory bowel disease	TSC22D3	DISGENET
Colitis	PLD1	DISGENET										inflammatory bowel disease	HBEGF	DISGENET
Colitis	PLD2	DISGENET										inflammatory bowel disease	DVL1	DISGENET
Colitis	PLP1	DISGENET										inflammatory bowel disease	ECM1	DISGENET
Colitis	EIM	DISGENET										inflammatory bowel disease	S1PR1	DISGENET
Colitis	TERF2IP	DISGENET										inflammatory bowel disease	EEF1A1	DISGENET
Colitis	PON1	DISGENET										inflammatory bowel disease	EGR1	DISGENET
Colitis	TOLLIP	DISGENET										inflammatory bowel disease	AHSG	DISGENET
Colitis	PIMREG	DISGENET										inflammatory bowel disease	MLKL	DISGENET
Colitis	SMOX	DISGENET										inflammatory bowel disease	AIF1	DISGENET
Colitis	CLQTL1	DISGENET										inflammatory bowel disease	ELF1	DISGENET
Colitis	PPARD	DISGENET										inflammatory bowel disease	TMEM201	DISGENET
Colitis	CRLS1	DISGENET										inflammatory bowel disease	ELK3	DISGENET
Colitis	TET2	DISGENET										inflammatory bowel disease	ELK4	DISGENET
Colitis	ESRP1	DISGENET										inflammatory bowel disease	TIGIT	DISGENET
Colitis	CT55	DISGENET										inflammatory bowel disease	CTTN	DISGENET
Colitis	BANP	DISGENET										inflammatory bowel disease	ENO1	DISGENET
Colitis	ACP3	DISGENET										inflammatory bowel disease	SLC29A1	DISGENET
Colitis	SLC52A1	DISGENET										inflammatory bowel disease	EPHB1	DISGENET
Colitis	PPP1R8	DISGENET										inflammatory bowel disease	EPHB2	DISGENET
Colitis	MTPAP	DISGENET										inflammatory bowel disease	EPHX1	DISGENET
Colitis	PTPA	DISGENET										inflammatory bowel disease	EPHX2	DISGENET
Colitis	PPP3R1	DISGENET										inflammatory bowel disease	STX2	DISGENET
Colitis	MIR449A	DISGENET										inflammatory bowel disease	EPO	DISGENET
Colitis	ASAP3	DISGENET										inflammatory bowel disease	SLC36A1	DISGENET
Colitis	SELENOS	DISGENET										inflammatory bowel disease	ERBB2	DISGENET
Colitis	PRKCI	DISGENET										inflammatory bowel disease	ERBB4	DISGENET
Colitis	ASH1L	DISGENET										inflammatory bowel disease	ERF	DISGENET
Colitis	MAPK3	DISGENET										inflammatory bowel disease	ERN1	DISGENET
Colitis	MAP2K7	DISGENET										inflammatory bowel disease	ESRRB	DISGENET
Colitis	BTNL2	DISGENET										inflammatory bowel disease	ETV5	DISGENET
Colitis	CTNNBL1	DISGENET										inflammatory bowel disease	ALCAM	DISGENET
Colitis	METTL3	DISGENET										inflammatory bowel disease	ACSL1	DISGENET
Colitis	LTB4R2	DISGENET										inflammatory bowel disease	FASN	DISGENET
Colitis	CCL28	DISGENET										inflammatory bowel disease	LTO1	DISGENET
Colitis	PRSS8	DISGENET										inflammatory bowel disease	FBN2	DISGENET
Colitis	PRTN3	DISGENET										inflammatory bowel disease	FCER2	DISGENET
Colitis	PSAP	DISGENET										inflammatory bowel disease	FCGR1A	DISGENET
Colitis	B2M	DISGENET										inflammatory bowel disease	FCGR1B	DISGENET
Colitis	LGALS14	DISGENET										inflammatory bowel disease	FGD2	DISGENET
Colitis	PSMB8	DISGENET										inflammatory bowel disease	FCGRT	DISGENET
Colitis	PSMB9	DISGENET										inflammatory bowel disease	JAZF1	DISGENET
Colitis	BACH1	DISGENET										inflammatory bowel disease	FCN1	DISGENET
Colitis	CD177	DISGENET										inflammatory bowel disease	FCN2	DISGENET
Colitis	PSMD10	DISGENET										inflammatory bowel disease	UNC5CL	DISGENET
Colitis	ZMIZ1	DISGENET										inflammatory bowel disease	FER	DISGENET
Colitis	PTAFR	DISGENET										inflammatory bowel disease	FGB	DISGENET
Colitis	PTBP1	DISGENET										inflammatory bowel disease	FGF2	DISGENET
Colitis	BAG1	DISGENET										inflammatory bowel disease	FGFR1	DISGENET
Colitis	HNP1	DISGENET										inflammatory bowel disease	FGFR2	DISGENET
Colitis	SHROOM4	DISGENET										inflammatory bowel disease	ATF6	DISGENET
Colitis	ADGRB1	DISGENET										inflammatory bowel disease	DKK1	DISGENET
Colitis	TAOK1	DISGENET										inflammatory bowel disease	KIF21B	DISGENET
Colitis	SEMA6A	DISGENET										inflammatory bowel disease	FOXO1	DISGENET
Colitis	CWC22	DISGENET										inflammatory bowel disease	FOXO3	DISGENET
Colitis	PRX	DISGENET										inflammatory bowel disease	FLG	DISGENET
Colitis	PTPRH	DISGENET										inflammatory bowel disease	MPRIP	DISGENET
Colitis	PTPRS	DISGENET										inflammatory bowel disease	FLNB	DISGENET
Colitis	PTS	DISGENET										inflammatory bowel disease	ARL6IP1	DISGENET
Colitis	PYCR1	DISGENET										inflammatory bowel disease	MLC1	DISGENET
Colitis	NLRC4	DISGENET										inflammatory bowel disease	FLT3LG	DISGENET
Colitis	SCAF1	DISGENET										inflammatory bowel disease	FKBP15	DISGENET
Colitis	RAC1	DISGENET										inflammatory bowel disease	TPSD1	DISGENET
Colitis	IL22RA1	DISGENET										inflammatory bowel disease	SF3B1	DISGENET
Colitis	RAP1A	DISGENET										inflammatory bowel disease	SLC39A14	DISGENET
Colitis	RARRES2	DISGENET										inflammatory bowel disease	CABIN1	DISGENET
Colitis	PLAAT4	DISGENET										inflammatory bowel disease	ZNF281	DISGENET
Colitis	RASA1	DISGENET										inflammatory bowel disease	SEC14L2	DISGENET
Colitis	RBM3	DISGENET										inflammatory bowel disease	PADI4	DISGENET
Colitis	UPF1	DISGENET										inflammatory bowel disease	AMACR	DISGENET
Colitis	RET	DISGENET										inflammatory bowel disease	LY96	DISGENET
Colitis	TRIM27	DISGENET										inflammatory bowel disease	PLA2G15	DISGENET
Colitis	RORA	DISGENET										inflammatory bowel disease	TMEFF2	DISGENET
Colitis	RORC	DISGENET										inflammatory bowel disease	ALOX5	DISGENET
Colitis	RP9	DISGENET										inflammatory bowel disease	TFIP11	DISGENET
Colitis	RPGR	DISGENET										inflammatory bowel disease	CLDN15	DISGENET
Colitis	RPS6KB1	DISGENET										inflammatory bowel disease	ALPP	DISGENET
Colitis	RPS19	DISGENET										inflammatory bowel disease	FTL	DISGENET
Colitis	BDNF	DISGENET										inflammatory bowel disease	ACKR1	DISGENET
Colitis	S100A1	DISGENET										inflammatory bowel disease	TAC4	DISGENET
Colitis	S100A10	DISGENET										inflammatory bowel disease	PART1	DISGENET
Colitis	CCL7	DISGENET										inflammatory bowel disease	SUMF2	DISGENET
Colitis	CCL21	DISGENET										inflammatory bowel disease	RNF19A	DISGENET
Colitis	CCL22	DISGENET										inflammatory bowel disease	CHMP2B	DISGENET
Colitis	CXCL5	DISGENET										inflammatory bowel disease	REXO2	DISGENET
Colitis	SDC2	DISGENET										inflammatory bowel disease	AOC1	DISGENET
Colitis	SDC4	DISGENET										inflammatory bowel disease	MAGI3	DISGENET
Colitis	CXCL12	DISGENET										inflammatory bowel disease	POLDIP2	DISGENET
Colitis	SELPLG	DISGENET										inflammatory bowel disease	AMCN	DISGENET
Colitis	C19orf33	DISGENET										inflammatory bowel disease	PHGDH	DISGENET
Colitis	LRRC4	DISGENET										inflammatory bowel disease	GATA3	DISGENET
Colitis	IFIH1	DISGENET										inflammatory bowel disease	FGF20	DISGENET
Colitis	SELENOP	DISGENET										inflammatory bowel disease	KAT2A	DISGENET
Colitis	SFRP1	DISGENET										inflammatory bowel disease	IL36RN	DISGENET
Colitis	ROBO3	DISGENET										inflammatory bowel disease	GDF1	DISGENET
Colitis	SFRP2	DISGENET										inflammatory bowel disease	GGT1	DISGENET
Colitis	ABCG5	DISGENET										inflammatory bowel disease	RNU1-1	DISGENET
Colitis	ARHGEF28	DISGENET										inflammatory bowel disease	GHSR	DISGENET
Colitis	CRNDE	DISGENET										inflammatory bowel disease	DNAI1	DISGENET
Colitis	SFTPD	DISGENET										inflammatory bowel disease	SND1	DISGENET
Colitis	DCLRE1C	DISGENET										inflammatory bowel disease	B3GAT1	DISGENET
Colitis	SGK1	DISGENET										inflammatory bowel disease	CPAMD8	DISGENET
Colitis	LYPD8	DISGENET										inflammatory bowel disease	IL36A	DISGENET
Colitis	WDR13	DISGENET										inflammatory bowel disease	IL17B	DISGENET
Colitis	CERK	DISGENET										inflammatory bowel disease	VENTX	DISGENET
Colitis	BMI1	DISGENET										inflammatory bowel disease	ADAMDEC1	DISGENET
Colitis	IL25	DISGENET										inflammatory bowel disease	RABGEF1	DISGENET
Colitis	PMEL	DISGENET										inflammatory bowel disease	MCAT	DISGENET
Colitis	SLC6A2	DISGENET										inflammatory bowel disease	GLI3	DISGENET
Colitis	SLC9A2	DISGENET										inflammatory bowel disease	GLP1R	DISGENET
Colitis	BMP7	DISGENET										inflammatory bowel disease	GNAI2	DISGENET
Colitis	SLPI	DISGENET										inflammatory bowel disease	GNAO1	DISGENET
Colitis	SMARCA4	DISGENET										inflammatory bowel disease	IFNL2	DISGENET
Colitis	SNCA	DISGENET										inflammatory bowel disease	GPR4	DISGENET
Colitis	SOD2	DISGENET										inflammatory bowel disease	CCDC88B	DISGENET
Colitis	SOS1	DISGENET										inflammatory bowel disease	PGP	DISGENET
Colitis	SOX2	DISGENET										inflammatory bowel disease	GSDMA	DISGENET
Colitis	SOX12	DISGENET										inflammatory bowel disease	CXCL17	DISGENET
Colitis	SPARC	DISGENET										inflammatory bowel disease	ANGPT2	DISGENET
Colitis	SPINK1	DISGENET										inflammatory bowel disease	GPER1	DISGENET
Colitis	BPI	DISGENET										inflammatory bowel disease	SLC9C1	DISGENET
Colitis	BRCA1	DISGENET										inflammatory bowel disease	KIF9-AS1	DISGENET
Colitis	BRAF	DISGENET										inflammatory bowel disease	PPP1R42	DISGENET
Colitis	RO60	DISGENET										inflammatory bowel disease	GPT	DISGENET
Colitis	STAT5A	DISGENET										inflammatory bowel disease	TRIB2	DISGENET
Colitis	BSG	DISGENET										inflammatory bowel disease	GRN	DISGENET
Colitis	KLF5	DISGENET										inflammatory bowel disease	MCTS1	DISGENET
Colitis	MAP3K7	DISGENET										inflammatory bowel disease	C1GALT1C1	DISGENET
Colitis	TAT	DISGENET										inflammatory bowel disease	CLEC2D	DISGENET
Colitis	MSMP	DISGENET										inflammatory bowel disease	UHRF1	DISGENET
Colitis	ZEB1	DISGENET										inflammatory bowel disease	GTF2F1	DISGENET
Colitis	BTG1	DISGENET										inflammatory bowel disease	USP25	DISGENET
Colitis	BTK	DISGENET										inflammatory bowel disease	GUCA2A	DISGENET
Colitis	TERC	DISGENET										inflammatory bowel disease	SNX10	DISGENET
Colitis	TFAM	DISGENET										inflammatory bowel disease	GUSB	DISGENET
Colitis	TFRC	DISGENET										inflammatory bowel disease	CERS2	DISGENET
Colitis	TSPO	DISGENET										inflammatory bowel disease	MDFIC	DISGENET
Colitis	THY1	DISGENET										inflammatory bowel disease	PILRA	DISGENET
Colitis	CLDN5	DISGENET										inflammatory bowel disease	GZMB	DISGENET
Colitis	TNFRSF1A	DISGENET										inflammatory bowel disease	GZMM	DISGENET
Colitis	NR2C2	DISGENET										inflammatory bowel disease	ANXA1	DISGENET
Colitis	TRAF3	DISGENET										inflammatory bowel disease	ANXA2	DISGENET
Colitis	TRAF5	DISGENET										inflammatory bowel disease	HADHA	DISGENET
Colitis	MIR650	DISGENET										inflammatory bowel disease	HDAC2	DISGENET
Colitis	C5	DISGENET										inflammatory bowel disease	HFE	DISGENET
Colitis	TTR	DISGENET										inflammatory bowel disease	HGD	DISGENET
Colitis	C5AR1	DISGENET										inflammatory bowel disease	CD209	DISGENET
Colitis	DEFA1B	DISGENET										inflammatory bowel disease	HLA-A	DISGENET
Colitis	POTEF	DISGENET										inflammatory bowel disease	HLA-DOA	DISGENET
Colitis	TNFRSF4	DISGENET										inflammatory bowel disease	HLA-DPA1	DISGENET
Colitis	TYROBP	DISGENET										inflammatory bowel disease	HLA-DQB1	DISGENET
Colitis	EZR	DISGENET										inflammatory bowel disease	HLA-DQB2	DISGENET
Colitis	VIPR1	DISGENET										inflammatory bowel disease	HLA-DRA	DISGENET
Colitis	WARS1	DISGENET										inflammatory bowel disease	HLA-DRB5	DISGENET
Colitis	TMEM258	DISGENET										inflammatory bowel disease	HLA-G	DISGENET
Colitis	YWHAZ	DISGENET										inflammatory bowel disease	SLC29A2	DISGENET
Colitis	ZFP36	DISGENET										inflammatory bowel disease	HPRT1	DISGENET
Colitis	CA2	DISGENET										inflammatory bowel disease	AIRE	DISGENET
Colitis	PCGF2	DISGENET										inflammatory bowel disease	ERAS	DISGENET
Colitis	IFRD2	DISGENET										inflammatory bowel disease	BIRC2	DISGENET
Colitis	SLC25A20	DISGENET										inflammatory bowel disease	HSPA1L	DISGENET
Colitis	CUEDC2	DISGENET										inflammatory bowel disease	HSPA2	DISGENET
Colitis	ATG9A	DISGENET										inflammatory bowel disease	HSPB1	DISGENET
Colitis	MMP28	DISGENET										inflammatory bowel disease	HSPB2	DISGENET
Colitis	TNIP2	DISGENET										inflammatory bowel disease	APOA1	DISGENET
Colitis	CYBC1	DISGENET										inflammatory bowel disease	TNC	DISGENET
Colitis	VTCN1	DISGENET										inflammatory bowel disease	IAPP	DISGENET
Colitis	STEAP4	DISGENET										inflammatory bowel disease	ICA1	DISGENET
Colitis	ASRGL1	DISGENET										inflammatory bowel disease	HCAR2	DISGENET
Colitis	ALPK1	DISGENET										inflammatory bowel disease	ICAM3	DISGENET
Colitis	CSRP3	DISGENET										inflammatory bowel disease	FAM92B	DISGENET
Colitis	SLC44A4	DISGENET										inflammatory bowel disease	SLC6A19	DISGENET
Colitis	NDFIP1	DISGENET										inflammatory bowel disease	RSPO2	DISGENET
Colitis	CALML3	DISGENET										inflammatory bowel disease	IDH2	DISGENET
Colitis	CAMK4	DISGENET										inflammatory bowel disease	IDUA	DISGENET
Colitis	SGPP1	DISGENET										inflammatory bowel disease	IFI16	DISGENET
Colitis	CAMP	DISGENET										inflammatory bowel disease	AQP8	DISGENET
Colitis	NCOA3	DISGENET										inflammatory bowel disease	IFN1@	DISGENET
Colitis	CAPN2	DISGENET										inflammatory bowel disease	IFNAR1	DISGENET
Colitis	NAA10	DISGENET										inflammatory bowel disease	IFNB1	DISGENET
Colitis	CAST	DISGENET										inflammatory bowel disease	APOE	DISGENET
Colitis	PLA2G6	DISGENET										inflammatory bowel disease	IGF1R	DISGENET
Colitis	PLA2G10	DISGENET										inflammatory bowel disease	IGFBP4	DISGENET
Colitis	REG4	DISGENET										inflammatory bowel disease	DNAAF3	DISGENET
Colitis	ASCC2	DISGENET										inflammatory bowel disease	KLK3	DISGENET
Colitis	CIAO2A	DISGENET										inflammatory bowel disease	FAS	DISGENET
Colitis	RPAIN	DISGENET										inflammatory bowel disease	IKBKB	DISGENET
Colitis	STK24	DISGENET										inflammatory bowel disease	IL3	DISGENET
Colitis	CASR	DISGENET										inflammatory bowel disease	IL5	DISGENET
Colitis	IL1F10	DISGENET										inflammatory bowel disease	CXCR1	DISGENET
Colitis	KDM2B	DISGENET										inflammatory bowel disease	IL12A	DISGENET
Colitis	HAVCR2	DISGENET										inflammatory bowel disease	IL12RB1	DISGENET
Colitis	RSPO3	DISGENET										inflammatory bowel disease	AQP3	DISGENET
Colitis	MFSD2A	DISGENET										inflammatory bowel disease	IL15RA	DISGENET
Colitis	ADO	DISGENET										inflammatory bowel disease	IMPDH1	DISGENET
Colitis	PPM1D	DISGENET										inflammatory bowel disease	AQP5	DISGENET
Colitis	IKBKG	DISGENET										inflammatory bowel disease	ING1	DISGENET
Colitis	SHANK3	DISGENET										inflammatory bowel disease	IREB2	DISGENET
Colitis	MYLK2	DISGENET										inflammatory bowel disease	IRF1	DISGENET
Colitis	PIR	DISGENET										inflammatory bowel disease	AQP9	DISGENET
Colitis	SOCS1	DISGENET										inflammatory bowel disease	ITGA2B	DISGENET
Colitis	BECN1	DISGENET										inflammatory bowel disease	ITGB1	DISGENET
Colitis	HYAL2	DISGENET										inflammatory bowel disease	ITGB2	DISGENET
Colitis	MBTPS1	DISGENET										inflammatory bowel disease	ITGB3	DISGENET
Colitis	TNFSF10	DISGENET										inflammatory bowel disease	ITIH1	DISGENET
Colitis	RIPK2	DISGENET										inflammatory bowel disease	ITIH2	DISGENET
Colitis	TNFRSF18	DISGENET										inflammatory bowel disease	ITIH3	DISGENET
Colitis	IL1RL2	DISGENET										inflammatory bowel disease	JAK1	DISGENET
Colitis	CCN4	DISGENET										inflammatory bowel disease	AREG	DISGENET
Colitis	HDAC3	DISGENET										inflammatory bowel disease	TEPP	DISGENET
Colitis	ASAP2	DISGENET										inflammatory bowel disease	KCNN4	DISGENET
Colitis	IER3	DISGENET										inflammatory bowel disease	KCNQ2	DISGENET
Colitis	FUBP1	DISGENET										inflammatory bowel disease	KIR2DL2	DISGENET
Colitis	BCL10	DISGENET										inflammatory bowel disease	KIR2DS5	DISGENET
Colitis	HPS4	DISGENET										inflammatory bowel disease	KIR3DL2	DISGENET
Colitis	TRPA1	DISGENET										inflammatory bowel disease	KIR3DS1	DISGENET
Colitis	CH25H	DISGENET										inflammatory bowel disease	KLK1	DISGENET
Colitis	GPRC5A	DISGENET										inflammatory bowel disease	KNG1	DISGENET
Colitis	CLDN8	DISGENET										inflammatory bowel disease	KRT1	DISGENET
Colitis	USP8	DISGENET										inflammatory bowel disease	KRT7	DISGENET
Colitis	RGN	DISGENET										inflammatory bowel disease	IL31	DISGENET
Colitis	CBFA2T2	DISGENET										inflammatory bowel disease	KRT18	DISGENET
Colitis	SCAF11	DISGENET										inflammatory bowel disease	CCL4L1	DISGENET
Colitis	MYLK3	DISGENET										inflammatory bowel disease	L1CAM	DISGENET
Colitis	SLC33A1	DISGENET										inflammatory bowel disease	LGALS1	DISGENET
Colitis	HACD1	DISGENET										inflammatory bowel disease	LGALS2	DISGENET
Colitis	DCLK1	DISGENET										inflammatory bowel disease	LGALS3BP	DISGENET
Colitis	IL32	DISGENET										inflammatory bowel disease	LIF	DISGENET
Colitis	CRLF1	DISGENET										inflammatory bowel disease	LMNA	DISGENET
Colitis	G6PC3	DISGENET										inflammatory bowel disease	IL17REL	DISGENET
Colitis	MAPKAPK2	DISGENET										inflammatory bowel disease	LPL	DISGENET
Colitis	CD83	DISGENET										inflammatory bowel disease	LINC01194	DISGENET
Colitis	GLP2R	DISGENET										inflammatory bowel disease	LTA4H	DISGENET
Colitis	EFTUD2	DISGENET										inflammatory bowel disease	LTB	DISGENET
Colitis	LONP1	DISGENET										inflammatory bowel disease	SH2D1A	DISGENET
Colitis	KL	DISGENET										inflammatory bowel disease	MIR106A	DISGENET
Colitis	CD101	DISGENET										inflammatory bowel disease	MIR10A	DISGENET
Colitis	CD28	DISGENET										inflammatory bowel disease	MIR124-1	DISGENET
Colitis	ORMDL3	DISGENET										inflammatory bowel disease	MIR125A	DISGENET
Colitis	CYP7B1	DISGENET										inflammatory bowel disease	MIR141	DISGENET
Colitis	NTN1	DISGENET										inflammatory bowel disease	MIR142	DISGENET
Colitis	TNFRSF8	DISGENET										inflammatory bowel disease	MIR148A	DISGENET
Colitis	TNFSF8	DISGENET										inflammatory bowel disease	MIR149	DISGENET
Colitis	GSTO1	DISGENET										inflammatory bowel disease	MIR18A	DISGENET
Colitis	LY86	DISGENET										inflammatory bowel disease	MIR185	DISGENET
Colitis	ATG5	DISGENET										inflammatory bowel disease	MIR192	DISGENET
Colitis	NPEPPS	DISGENET										inflammatory bowel disease	MIR196A2	DISGENET
Colitis	VPS4B	DISGENET										inflammatory bowel disease	MIR204	DISGENET
Colitis	PTGES	DISGENET										inflammatory bowel disease	MIR22	DISGENET
Colitis	CLOCK	DISGENET										inflammatory bowel disease	MIR29A	DISGENET
Colitis	PRDX6	DISGENET										inflammatory bowel disease	MIR301A	DISGENET
Colitis	CD40LG	DISGENET										inflammatory bowel disease	MIR320A	DISGENET
Colitis	CD44	DISGENET										inflammatory bowel disease	MIR34C	DISGENET
Colitis	CD59	DISGENET										inflammatory bowel disease	MIR7-1	DISGENET
Colitis	KDM4A	DISGENET										inflammatory bowel disease	MIR7-2	DISGENET
Colitis	CD69	DISGENET										inflammatory bowel disease	MIR7-3	DISGENET
Colitis	SEMA3E	DISGENET										inflammatory bowel disease	SMAD4	DISGENET
Colitis	DCAF1	DISGENET										inflammatory bowel disease	ARRB2	DISGENET
Colitis	SART3	DISGENET										inflammatory bowel disease	SMAD5	DISGENET
Colitis	RNF40	DISGENET										inflammatory bowel disease	STS	DISGENET
Colitis	GIT2	DISGENET										inflammatory bowel disease	MAN2A1	DISGENET
Colitis	ELMO1	DISGENET										inflammatory bowel disease	DEFB103A	DISGENET
Colitis	CDC42	DISGENET										inflammatory bowel disease	PIM3	DISGENET
Colitis	NLRX1	DISGENET&OMIM										inflammatory bowel disease	ARSF	DISGENET
Colitis	FNDC4	DISGENET&OMIM										inflammatory bowel disease	MCC	DISGENET
Colitis	ATG16L1	DISGENET&OMIM										inflammatory bowel disease	MDK	DISGENET
Colitis	NLRP6	DISGENET&OMIM										inflammatory bowel disease	MGAT1	DISGENET
Colitis	MIR155	DISGENET&OMIM										inflammatory bowel disease	MGAT3	DISGENET
Colitis	HCAR2	DISGENET&OMIM										inflammatory bowel disease	MGMT	DISGENET
Colitis	CYGB	DISGENET&OMIM										inflammatory bowel disease	CIITA	DISGENET
Colitis	IRGM	DISGENET&OMIM										inflammatory bowel disease	CD99	DISGENET
Colitis	IL23R	DISGENET&OMIM										inflammatory bowel disease	MIP	DISGENET
Colitis	IRF5	DISGENET&OMIM										inflammatory bowel disease	MLN	DISGENET
Colitis	CARD9	DISGENET&OMIM										inflammatory bowel disease	ACHE	DISGENET
Colitis	PYCARD	DISGENET&OMIM										inflammatory bowel disease	ASCL2	DISGENET
Colitis	ZBP1	DISGENET&OMIM										inflammatory bowel disease	FOXO4	DISGENET
Colitis	FBXW7	DISGENET&OMIM										inflammatory bowel disease	MMP8	DISGENET
Colitis	CLEC7A	DISGENET&OMIM										inflammatory bowel disease	MMP10	DISGENET
Colitis	NOD1	DISGENET&OMIM										inflammatory bowel disease	MMP12	DISGENET
Colitis	NOD2	DISGENET&OMIM										inflammatory bowel disease	MMP19	DISGENET
Colitis	RIPK3	DISGENET&OMIM										inflammatory bowel disease	MNAT1	DISGENET
Colitis	RETNLB	DISGENET&OMIM										inflammatory bowel disease	MPG	DISGENET
Colitis	IL23A	DISGENET&OMIM										inflammatory bowel disease	MRC1	DISGENET
Colitis	IL22	DISGENET&OMIM										inflammatory bowel disease	MIR148B	DISGENET
Colitis	NFIL3	DISGENET&OMIM										inflammatory bowel disease	MIR346	DISGENET
Colitis	HPS1	DISGENET&OMIM										inflammatory bowel disease	MIR374A	DISGENET
Colitis	TNFSF14	DISGENET&OMIM										inflammatory bowel disease	MSD	DISGENET
Colitis	IL18R1	DISGENET&OMIM										inflammatory bowel disease	ERVK-7	DISGENET
Colitis	SIRT1	DISGENET&OMIM										inflammatory bowel disease	COX1	DISGENET
Colitis	TNFSF4	DISGENET&OMIM										inflammatory bowel disease	MTR	DISGENET
Colitis	PRDM1	DISGENET&OMIM										inflammatory bowel disease	RNR1	DISGENET
Colitis	IKBKB	DISGENET&OMIM										inflammatory bowel disease	MTX1	DISGENET
Colitis	IL17A	DISGENET&OMIM										inflammatory bowel disease	MUSK	DISGENET
Colitis	TLR5	DISGENET&OMIM										inflammatory bowel disease	MYC	DISGENET
Colitis	DEFB4A	DISGENET&OMIM										inflammatory bowel disease	MYH10	DISGENET
Colitis	NRP1	DISGENET&OMIM										inflammatory bowel disease	ATF4	DISGENET
Colitis	BID	DISGENET&OMIM										inflammatory bowel disease	NCAM1	DISGENET
Colitis	ZNF148	DISGENET&OMIM										inflammatory bowel disease	NCF2	DISGENET
Colitis	CASP8	DISGENET&OMIM										inflammatory bowel disease	NEDD8	DISGENET
Colitis	BIRC3	DISGENET&OMIM										inflammatory bowel disease	NELL1	DISGENET
Colitis	TWIST1	DISGENET&OMIM										inflammatory bowel disease	NOS1	DISGENET
Colitis	STAT6	DISGENET&OMIM										inflammatory bowel disease	NPY	DISGENET
Colitis	CX3CR1	DISGENET&OMIM										inflammatory bowel disease	NPR1	DISGENET
Colitis	SMAD4	DISGENET&OMIM										inflammatory bowel disease	NPR3	DISGENET
Colitis	IL18	DISGENET&OMIM										inflammatory bowel disease	NPY2R	DISGENET
Colitis	F2RL1	DISGENET&OMIM										inflammatory bowel disease	NTRK1	DISGENET
Colitis	TFF3	DISGENET&OMIM										inflammatory bowel disease	NTS	DISGENET
Colitis	AGER	DISGENET&OMIM										inflammatory bowel disease	NTSR1	DISGENET
Colitis	RUNX3	DISGENET&OMIM										inflammatory bowel disease	MIR425	DISGENET
Colitis	WAS	DISGENET&OMIM										inflammatory bowel disease	ODC1	DISGENET
Colitis	TNFRSF1B	DISGENET&OMIM										inflammatory bowel disease	OPRM1	DISGENET
Colitis	TP53	DISGENET&OMIM										inflammatory bowel disease	P2RX5	DISGENET
Colitis	TNFAIP3	DISGENET&OMIM										inflammatory bowel disease	P4HB	DISGENET
Colitis	TNF	DISGENET&OMIM										inflammatory bowel disease	PAFAH1B1	DISGENET
Colitis	KRAS	DISGENET&OMIM										inflammatory bowel disease	IL20	DISGENET
Colitis	CD1D	DISGENET&OMIM										inflammatory bowel disease	IBD4	DISGENET
Colitis	F2R	DISGENET&OMIM										inflammatory bowel disease	IL21R	DISGENET
Colitis	TFF2	DISGENET&OMIM										inflammatory bowel disease	PAPPA	DISGENET
Colitis	PTPN11	DISGENET&OMIM										inflammatory bowel disease	F11R	DISGENET
Colitis	ABCB1	DISGENET&OMIM										inflammatory bowel disease	PC	DISGENET
Colitis	CCND1	DISGENET&OMIM										inflammatory bowel disease	PCBD1	DISGENET
Colitis	REG1A	DISGENET&OMIM										inflammatory bowel disease	SOST	DISGENET
Colitis	JUN	DISGENET&OMIM										inflammatory bowel disease	EXOSC1	DISGENET
Colitis	RELA	DISGENET&OMIM										inflammatory bowel disease	ADIPOR1	DISGENET
Colitis	NFKB1	DISGENET&OMIM										inflammatory bowel disease	NT5C3A	DISGENET
Colitis	NFKBIA	DISGENET&OMIM										inflammatory bowel disease	TLR7	DISGENET
Colitis	TACR1	DISGENET&OMIM										inflammatory bowel disease	PDC	DISGENET
Colitis	MUC2	DISGENET&OMIM										inflammatory bowel disease	TNFRSF12A	DISGENET
Colitis	MUC1	DISGENET&OMIM										inflammatory bowel disease	CRNKL1	DISGENET
Colitis	IL4	DISGENET&OMIM										inflammatory bowel disease	POP5	DISGENET
Colitis	IL13	DISGENET&OMIM										inflammatory bowel disease	COMMD10	DISGENET
Colitis	IL1RN	DISGENET&OMIM										inflammatory bowel disease	ISYNA1	DISGENET
Colitis	IL6	DISGENET&OMIM										inflammatory bowel disease	SCLY	DISGENET
Colitis	CXCL10	DISGENET&OMIM										inflammatory bowel disease	PDGFB	DISGENET
Colitis	IL10RA	DISGENET&OMIM										inflammatory bowel disease	GDE1	DISGENET
Colitis	IL9	DISGENET&OMIM										inflammatory bowel disease	KLF13	DISGENET
Colitis	GNAI2	DISGENET&OMIM										inflammatory bowel disease	PDYN	DISGENET
Colitis	LRRC32	DISGENET&OMIM										inflammatory bowel disease	PDZK1	DISGENET
Colitis	IL10	DISGENET&OMIM										inflammatory bowel disease	PECAM1	DISGENET
Colitis	IL10RB	DISGENET&OMIM										inflammatory bowel disease	PEPD	DISGENET
Colitis	TFF1	DISGENET&OMIM										inflammatory bowel disease	PF4	DISGENET
Colitis	STAT3	DISGENET&OMIM										inflammatory bowel disease	CFP	DISGENET
												inflammatory bowel disease	PGA5	DISGENET
												inflammatory bowel disease	PGGT1B	DISGENET
												inflammatory bowel disease	SLC25A3	DISGENET
												inflammatory bowel disease	SERPINE2	DISGENET
												inflammatory bowel disease	PIGA	DISGENET
												inflammatory bowel disease	PIK3C3	DISGENET
												inflammatory bowel disease	PIK3CA	DISGENET
												inflammatory bowel disease	PIK3CB	DISGENET
												inflammatory bowel disease	PIK3CG	DISGENET
												inflammatory bowel disease	PLAT	DISGENET
												inflammatory bowel disease	PLEK	DISGENET
												inflammatory bowel disease	DUOX1	DISGENET
												inflammatory bowel disease	EIM	DISGENET
												inflammatory bowel disease	TREM2	DISGENET
												inflammatory bowel disease	TERF2IP	DISGENET
												inflammatory bowel disease	PON3	DISGENET
												inflammatory bowel disease	TOLLIP	DISGENET
												inflammatory bowel disease	KRT20	DISGENET
												inflammatory bowel disease	SMOX	DISGENET
												inflammatory bowel disease	POU2F1	DISGENET
												inflammatory bowel disease	RNF186	DISGENET
												inflammatory bowel disease	EGLN1	DISGENET
												inflammatory bowel disease	PPARA	DISGENET
												inflammatory bowel disease	UGT1A1	DISGENET
												inflammatory bowel disease	PPIA	DISGENET
												inflammatory bowel disease	AFTPH	DISGENET
												inflammatory bowel disease	MS4A12	DISGENET
												inflammatory bowel disease	MARCHF1	DISGENET
												inflammatory bowel disease	AVP	DISGENET
												inflammatory bowel disease	ANKZF1	DISGENET
												inflammatory bowel disease	PBRM1	DISGENET
												inflammatory bowel disease	QRSL1	DISGENET
												inflammatory bowel disease	KIR2DL5B	DISGENET
												inflammatory bowel disease	BATF3	DISGENET
												inflammatory bowel disease	PRF1	DISGENET
												inflammatory bowel disease	PRKAA1	DISGENET
												inflammatory bowel disease	AMBRA1	DISGENET
												inflammatory bowel disease	PRKAA2	DISGENET
												inflammatory bowel disease	PRKAB1	DISGENET
												inflammatory bowel disease	ATF7IP	DISGENET
												inflammatory bowel disease	IFT122	DISGENET
												inflammatory bowel disease	USE1	DISGENET
												inflammatory bowel disease	GSDMB	DISGENET
												inflammatory bowel disease	DEFB103B	DISGENET
												inflammatory bowel disease	ACSS2	DISGENET
												inflammatory bowel disease	MAPK3	DISGENET
												inflammatory bowel disease	NSFL1C	DISGENET
												inflammatory bowel disease	EIF2AK2	DISGENET
												inflammatory bowel disease	PRNP	DISGENET
												inflammatory bowel disease	PSPN	DISGENET
												inflammatory bowel disease	PARD3	DISGENET
												inflammatory bowel disease	HTRA1	DISGENET
												inflammatory bowel disease	PSAP	DISGENET
												inflammatory bowel disease	ASAH2	DISGENET
												inflammatory bowel disease	TRIM39	DISGENET
												inflammatory bowel disease	PSG5	DISGENET
												inflammatory bowel disease	PSMA7	DISGENET
												inflammatory bowel disease	DUSP22	DISGENET
												inflammatory bowel disease	FAM20C	DISGENET
												inflammatory bowel disease	IBD7	DISGENET
												inflammatory bowel disease	PSMD4	DISGENET
												inflammatory bowel disease	RTN4	DISGENET
												inflammatory bowel disease	PSMD10	DISGENET
												inflammatory bowel disease	PTAFR	DISGENET
												inflammatory bowel disease	PTCH1	DISGENET
												inflammatory bowel disease	KIR2DL5A	DISGENET
												inflammatory bowel disease	PTGDS	DISGENET
												inflammatory bowel disease	SENP7	DISGENET
												inflammatory bowel disease	MIR146B	DISGENET
												inflammatory bowel disease	MIR495	DISGENET
												inflammatory bowel disease	MIR505	DISGENET
												inflammatory bowel disease	TAOK1	DISGENET
												inflammatory bowel disease	MRTFA	DISGENET
												inflammatory bowel disease	PRX	DISGENET
												inflammatory bowel disease	ZNF410	DISGENET
												inflammatory bowel disease	MUC3B	DISGENET
												inflammatory bowel disease	PTPRC	DISGENET
												inflammatory bowel disease	PTPRH	DISGENET
												inflammatory bowel disease	PTPRS	DISGENET
												inflammatory bowel disease	PTPRZ1	DISGENET
												inflammatory bowel disease	SCAF1	DISGENET
												inflammatory bowel disease	PRM3	DISGENET
												inflammatory bowel disease	MOK	DISGENET
												inflammatory bowel disease	RAP1A	DISGENET
												inflammatory bowel disease	RAPSN	DISGENET
												inflammatory bowel disease	RBM3	DISGENET
												inflammatory bowel disease	NPS	DISGENET
												inflammatory bowel disease	REL	DISGENET
												inflammatory bowel disease	RNASE2	DISGENET
												inflammatory bowel disease	SLC25A19	DISGENET
												inflammatory bowel disease	RNF5	DISGENET
												inflammatory bowel disease	RNU1-4	DISGENET
												inflammatory bowel disease	PROK2	DISGENET
												inflammatory bowel disease	TNFRSF17	DISGENET
												inflammatory bowel disease	ROS1	DISGENET
												inflammatory bowel disease	RPLP0	DISGENET
												inflammatory bowel disease	RPLP2	DISGENET
												inflammatory bowel disease	SCART1	DISGENET
												inflammatory bowel disease	ERVK-8	DISGENET
												inflammatory bowel disease	BDKRB2	DISGENET
												inflammatory bowel disease	S100A10	DISGENET
												inflammatory bowel disease	SAA2	DISGENET
												inflammatory bowel disease	CFB	DISGENET
												inflammatory bowel disease	SAA3P	DISGENET
												inflammatory bowel disease	CLEC11A	DISGENET
												inflammatory bowel disease	CCL4	DISGENET
												inflammatory bowel disease	CCL7	DISGENET
												inflammatory bowel disease	CCL14	DISGENET
												inflammatory bowel disease	CCL15	DISGENET
												inflammatory bowel disease	CCL17	DISGENET
												inflammatory bowel disease	CCL22	DISGENET
												inflammatory bowel disease	SELP	DISGENET
												inflammatory bowel disease	SLC28A3	DISGENET
												inflammatory bowel disease	SLC39A8	DISGENET
												inflammatory bowel disease	DIO3OS	DISGENET
												inflammatory bowel disease	SRSF1	DISGENET
												inflammatory bowel disease	CRNDE	DISGENET
												inflammatory bowel disease	DCLRE1C	DISGENET
												inflammatory bowel disease	SGCG	DISGENET
												inflammatory bowel disease	SHBG	DISGENET
												inflammatory bowel disease	SI	DISGENET
												inflammatory bowel disease	BMP1	DISGENET
												inflammatory bowel disease	BCL11B	DISGENET
												inflammatory bowel disease	BMP2	DISGENET
												inflammatory bowel disease	NDRG4	DISGENET
												inflammatory bowel disease	RAPH1	DISGENET
												inflammatory bowel disease	SLC2A3	DISGENET
												inflammatory bowel disease	SLC2A5	DISGENET
												inflammatory bowel disease	SLC3A2	DISGENET
												inflammatory bowel disease	UBE2Z	DISGENET
												inflammatory bowel disease	SLC6A2	DISGENET
												inflammatory bowel disease	SLC6A4	DISGENET
												inflammatory bowel disease	NCF1	DISGENET
												inflammatory bowel disease	SFTPA1	DISGENET
												inflammatory bowel disease	GGTLC5P	DISGENET
												inflammatory bowel disease	SLC6A9	DISGENET
												inflammatory bowel disease	SLC7A2	DISGENET
												inflammatory bowel disease	SLC9A1	DISGENET
												inflammatory bowel disease	SLC9A2	DISGENET
												inflammatory bowel disease	BMP7	DISGENET
												inflammatory bowel disease	SLC16A1	DISGENET
												inflammatory bowel disease	SLCO2A1	DISGENET
												inflammatory bowel disease	SLC22A1	DISGENET
												inflammatory bowel disease	SMS	DISGENET
												inflammatory bowel disease	SUMO3	DISGENET
												inflammatory bowel disease	SUMO2	DISGENET
												inflammatory bowel disease	SNCA	DISGENET
												inflammatory bowel disease	H3P37	DISGENET
												inflammatory bowel disease	SOD3	DISGENET
												inflammatory bowel disease	BRCA1	DISGENET
												inflammatory bowel disease	BRAF	DISGENET
												inflammatory bowel disease	TRIM21	DISGENET
												inflammatory bowel disease	RO60	DISGENET
												inflammatory bowel disease	SST	DISGENET
												inflammatory bowel disease	ST2	DISGENET
												inflammatory bowel disease	STAT5A	DISGENET
												inflammatory bowel disease	STAT5B	DISGENET
												inflammatory bowel disease	SULT1E1	DISGENET
												inflammatory bowel disease	SYK	DISGENET
												inflammatory bowel disease	TACR2	DISGENET
												inflammatory bowel disease	TAL1	DISGENET
												inflammatory bowel disease	TBP	DISGENET
												inflammatory bowel disease	TCEA1	DISGENET
												inflammatory bowel disease	MIR595	DISGENET
												inflammatory bowel disease	BTG1	DISGENET
												inflammatory bowel disease	TCF21	DISGENET
												inflammatory bowel disease	TCOF1	DISGENET
												inflammatory bowel disease	PRDX2	DISGENET
												inflammatory bowel disease	TEK	DISGENET
												inflammatory bowel disease	TERF2	DISGENET
												inflammatory bowel disease	TERT	DISGENET
												inflammatory bowel disease	TFF2	DISGENET
												inflammatory bowel disease	TGFA	DISGENET
												inflammatory bowel disease	TGFB2	DISGENET
												inflammatory bowel disease	TGFBR2	DISGENET
												inflammatory bowel disease	TSPO	DISGENET
												inflammatory bowel disease	TIAL1	DISGENET
												inflammatory bowel disease	TJP1	DISGENET
												inflammatory bowel disease	TP73	DISGENET
												inflammatory bowel disease	TPH1	DISGENET
												inflammatory bowel disease	C3	DISGENET
												inflammatory bowel disease	TRAF1	DISGENET
												inflammatory bowel disease	TRAF2	DISGENET
												inflammatory bowel disease	TRAF3	DISGENET
												inflammatory bowel disease	TRAF5	DISGENET
												inflammatory bowel disease	C4B	DISGENET
												inflammatory bowel disease	TST	DISGENET
												inflammatory bowel disease	GGTLC3	DISGENET
												inflammatory bowel disease	TUFM	DISGENET
												inflammatory bowel disease	GGT2	DISGENET
												inflammatory bowel disease	CCR2	DISGENET
												inflammatory bowel disease	TNFRSF4	DISGENET
												inflammatory bowel disease	TXK	DISGENET
												inflammatory bowel disease	GGTLC4P	DISGENET
												inflammatory bowel disease	TYROBP	DISGENET
												inflammatory bowel disease	TYRP1	DISGENET
												inflammatory bowel disease	UBC	DISGENET
												inflammatory bowel disease	UBE2I	DISGENET
												inflammatory bowel disease	UCP2	DISGENET
												inflammatory bowel disease	VPS51	DISGENET
												inflammatory bowel disease	VCL	DISGENET
												inflammatory bowel disease	VIM	DISGENET
												inflammatory bowel disease	WARS1	DISGENET
												inflammatory bowel disease	WNT1	DISGENET
												inflammatory bowel disease	YWHAE	DISGENET
												inflammatory bowel disease	ZFP36	DISGENET
												inflammatory bowel disease	CA2	DISGENET
												inflammatory bowel disease	ZNF133	DISGENET
												inflammatory bowel disease	SLC25A20	DISGENET
												inflammatory bowel disease	CAD	DISGENET
												inflammatory bowel disease	ATG9A	DISGENET
												inflammatory bowel disease	CARD14	DISGENET
												inflammatory bowel disease	LST1	DISGENET
												inflammatory bowel disease	CALCA	DISGENET
												inflammatory bowel disease	AIMP2	DISGENET
												inflammatory bowel disease	STEAP4	DISGENET
												inflammatory bowel disease	MORC4	DISGENET
												inflammatory bowel disease	SNIP1	DISGENET
												inflammatory bowel disease	GSDMD	DISGENET
												inflammatory bowel disease	CALCR	DISGENET
												inflammatory bowel disease	ELOVL7	DISGENET
												inflammatory bowel disease	MINDY3	DISGENET
												inflammatory bowel disease	CCDC6	DISGENET
												inflammatory bowel disease	FLAD1	DISGENET
												inflammatory bowel disease	PPP1R2C	DISGENET
												inflammatory bowel disease	PNPLA3	DISGENET
												inflammatory bowel disease	FOSL1	DISGENET
												inflammatory bowel disease	NPL	DISGENET
												inflammatory bowel disease	CALR	DISGENET
												inflammatory bowel disease	GPR68	DISGENET
												inflammatory bowel disease	CAMK4	DISGENET
												inflammatory bowel disease	SLC7A5	DISGENET
												inflammatory bowel disease	SGPP1	DISGENET
												inflammatory bowel disease	CDR3	DISGENET
												inflammatory bowel disease	MAP1LC3B	DISGENET
												inflammatory bowel disease	VMP1	DISGENET
												inflammatory bowel disease	MIA	DISGENET
												inflammatory bowel disease	NRIP1	DISGENET
												inflammatory bowel disease	BAS	DISGENET
												inflammatory bowel disease	CAST	DISGENET
												inflammatory bowel disease	AXIN1	DISGENET
												inflammatory bowel disease	EOMES	DISGENET
												inflammatory bowel disease	ARHGAP24	DISGENET
												inflammatory bowel disease	BCL2L12	DISGENET
												inflammatory bowel disease	EIF2A	DISGENET
												inflammatory bowel disease	PLA2G6	DISGENET
												inflammatory bowel disease	CASP7	DISGENET
												inflammatory bowel disease	MAGT1	DISGENET
												inflammatory bowel disease	STK24	DISGENET
												inflammatory bowel disease	CARD11	DISGENET
												inflammatory bowel disease	DHX16	DISGENET
												inflammatory bowel disease	CASR	DISGENET
												inflammatory bowel disease	TRIM63	DISGENET
												inflammatory bowel disease	ACCS	DISGENET
												inflammatory bowel disease	HAVCR2	DISGENET
												inflammatory bowel disease	RSPO3	DISGENET
												inflammatory bowel disease	PPM1D	DISGENET
												inflammatory bowel disease	HAT1	DISGENET
												inflammatory bowel disease	SHANK3	DISGENET
												inflammatory bowel disease	MYLK2	DISGENET
												inflammatory bowel disease	PIR	DISGENET
												inflammatory bowel disease	TSLP	DISGENET
												inflammatory bowel disease	PIAS1	DISGENET
												inflammatory bowel disease	USO1	DISGENET
												inflammatory bowel disease	CBFA2T3	DISGENET
												inflammatory bowel disease	RNASET2	DISGENET
												inflammatory bowel disease	HYAL2	DISGENET
												inflammatory bowel disease	S1PR4	DISGENET
												inflammatory bowel disease	TNK1	DISGENET
												inflammatory bowel disease	CBR1	DISGENET
												inflammatory bowel disease	CBS	DISGENET
												inflammatory bowel disease	TNFRSF14	DISGENET
												inflammatory bowel disease	CES2	DISGENET
												inflammatory bowel disease	KYAT1	DISGENET
												inflammatory bowel disease	GMPS	DISGENET
												inflammatory bowel disease	SOCS2	DISGENET
												inflammatory bowel disease	CCN4	DISGENET
												inflammatory bowel disease	KAT2B	DISGENET
												inflammatory bowel disease	APLN	DISGENET
												inflammatory bowel disease	PER3	DISGENET
												inflammatory bowel disease	PER2	DISGENET
												inflammatory bowel disease	MTMR3	DISGENET
												inflammatory bowel disease	PHOX2B	DISGENET
												inflammatory bowel disease	CCNE1	DISGENET
												inflammatory bowel disease	ATG16L2	DISGENET
												inflammatory bowel disease	HSPB3	DISGENET
												inflammatory bowel disease	PGLYRP1	DISGENET
												inflammatory bowel disease	NOL3	DISGENET
												inflammatory bowel disease	NAT1	DISGENET
												inflammatory bowel disease	SOCS3	DISGENET
												inflammatory bowel disease	PSTPIP1	DISGENET
												inflammatory bowel disease	CLDN8	DISGENET
												inflammatory bowel disease	LATS1	DISGENET
												inflammatory bowel disease	NLRP12	DISGENET
												inflammatory bowel disease	MYLK3	DISGENET
												inflammatory bowel disease	GGTLC1	DISGENET
												inflammatory bowel disease	MTA2	DISGENET
												inflammatory bowel disease	MAGI1	DISGENET
												inflammatory bowel disease	REEP6	DISGENET
												inflammatory bowel disease	GPR55	DISGENET
												inflammatory bowel disease	S1PR2	DISGENET
												inflammatory bowel disease	CD19	DISGENET
												inflammatory bowel disease	PGAP3	DISGENET
												inflammatory bowel disease	CD163	DISGENET
												inflammatory bowel disease	SLIT2	DISGENET
												inflammatory bowel disease	SLC9A3R1	DISGENET
												inflammatory bowel disease	KIF3B	DISGENET
												inflammatory bowel disease	PLAA	DISGENET
												inflammatory bowel disease	COX5A	DISGENET
												inflammatory bowel disease	CD101	DISGENET
												inflammatory bowel disease	GRAP2	DISGENET
												inflammatory bowel disease	MUC16	DISGENET
												inflammatory bowel disease	CD80	DISGENET
												inflammatory bowel disease	ORMDL3	DISGENET
												inflammatory bowel disease	CD86	DISGENET
												inflammatory bowel disease	NTN1	DISGENET
												inflammatory bowel disease	TNFRSF8	DISGENET
												inflammatory bowel disease	TNFSF8	DISGENET
												inflammatory bowel disease	GSTO1	DISGENET
												inflammatory bowel disease	EIF2AK3	DISGENET
												inflammatory bowel disease	ROCK2	DISGENET
												inflammatory bowel disease	CD36	DISGENET
												inflammatory bowel disease	CD38	DISGENET
												inflammatory bowel disease	PTGES	DISGENET
												inflammatory bowel disease	CXCL14	DISGENET
												inflammatory bowel disease	CCL4L2	DISGENET
												inflammatory bowel disease	PDIA4	DISGENET
												inflammatory bowel disease	CD47	DISGENET
												inflammatory bowel disease	SOCS5	DISGENET
												inflammatory bowel disease	CD59	DISGENET
												inflammatory bowel disease	CD70	DISGENET
												inflammatory bowel disease	HDAC4	DISGENET
												inflammatory bowel disease	ZEB2	DISGENET
												inflammatory bowel disease	ZBTB24	DISGENET
												inflammatory bowel disease	FCHSD2	DISGENET
												inflammatory bowel disease	WDR1	DISGENET
												inflammatory bowel disease	USP15	DISGENET
												inflammatory bowel disease	NR1H4	DISGENET
												inflammatory bowel disease	CDH1	DISGENET
												inflammatory bowel disease	INAVA	DISGENET&OMIM
												inflammatory bowel disease	NUDT15	DISGENET&OMIM
												inflammatory bowel disease	STING1	DISGENET&OMIM
												inflammatory bowel disease	MUC13	DISGENET&OMIM
												inflammatory bowel disease	FNDC4	DISGENET&OMIM
												inflammatory bowel disease	APC	DISGENET&OMIM
												inflammatory bowel disease	ATG16L1	DISGENET&OMIM
												inflammatory bowel disease	GPBAR1	DISGENET&OMIM
												inflammatory bowel disease	REG4	DISGENET&OMIM
												inflammatory bowel disease	NLRP6	DISGENET&OMIM
												inflammatory bowel disease	MIR155	DISGENET&OMIM
												inflammatory bowel disease	TTC7A	DISGENET&OMIM
												inflammatory bowel disease	CARD8	DISGENET&OMIM
												inflammatory bowel disease	NAMPT	DISGENET&OMIM
												inflammatory bowel disease	IL33	DISGENET&OMIM
												inflammatory bowel disease	MUC17	DISGENET&OMIM
												inflammatory bowel disease	IRGM	DISGENET&OMIM
												inflammatory bowel disease	SELENOS	DISGENET&OMIM
												inflammatory bowel disease	IL23R	DISGENET&OMIM
												inflammatory bowel disease	IRF5	DISGENET&OMIM
												inflammatory bowel disease	CARD9	DISGENET&OMIM
												inflammatory bowel disease	PYCARD	DISGENET&OMIM
												inflammatory bowel disease	LRBA	DISGENET&OMIM
												inflammatory bowel disease	IGSF6	DISGENET&OMIM
												inflammatory bowel disease	BTNL2	DISGENET&OMIM
												inflammatory bowel disease	NOD1	DISGENET&OMIM
												inflammatory bowel disease	NOD2	DISGENET&OMIM
												inflammatory bowel disease	RIPK3	DISGENET&OMIM
												inflammatory bowel disease	IL23A	DISGENET&OMIM
												inflammatory bowel disease	CXCL16	DISGENET&OMIM
												inflammatory bowel disease	IL21	DISGENET&OMIM
												inflammatory bowel disease	NFIL3	DISGENET&OMIM
												inflammatory bowel disease	HPS1	DISGENET&OMIM
												inflammatory bowel disease	CCR9	DISGENET&OMIM
												inflammatory bowel disease	TNFSF14	DISGENET&OMIM
												inflammatory bowel disease	IL1RL2	DISGENET&OMIM
												inflammatory bowel disease	SLC22A4	DISGENET&OMIM
												inflammatory bowel disease	ITGB8	DISGENET&OMIM
												inflammatory bowel disease	TNFSF15	DISGENET&OMIM
												inflammatory bowel disease	BSN	DISGENET&OMIM
												inflammatory bowel disease	ADAM17	DISGENET&OMIM
												inflammatory bowel disease	TNFSF4	DISGENET&OMIM
												inflammatory bowel disease	SLC22A5	DISGENET&OMIM
												inflammatory bowel disease	TLR5	DISGENET&OMIM
												inflammatory bowel disease	SMAD7	DISGENET&OMIM
												inflammatory bowel disease	CCL25	DISGENET&OMIM
												inflammatory bowel disease	CFTR	DISGENET&OMIM
												inflammatory bowel disease	DEFB4A	DISGENET&OMIM
												inflammatory bowel disease	TRPV1	DISGENET&OMIM
												inflammatory bowel disease	VDR	DISGENET&OMIM
												inflammatory bowel disease	NCF4	DISGENET&OMIM
												inflammatory bowel disease	GUCA2B	DISGENET&OMIM
												inflammatory bowel disease	IL1RL1	DISGENET&OMIM
												inflammatory bowel disease	F2RL1	DISGENET&OMIM
												inflammatory bowel disease	MUC5B	DISGENET&OMIM
												inflammatory bowel disease	MAPK14	DISGENET&OMIM
												inflammatory bowel disease	RUNX3	DISGENET&OMIM
												inflammatory bowel disease	IKBKG	DISGENET&OMIM
												inflammatory bowel disease	XIAP	DISGENET&OMIM
												inflammatory bowel disease	TNFRSF1B	DISGENET&OMIM
												inflammatory bowel disease	TNF	DISGENET&OMIM
												inflammatory bowel disease	TGFB1	DISGENET&OMIM
												inflammatory bowel disease	CD1D	DISGENET&OMIM
												inflammatory bowel disease	F2R	DISGENET&OMIM
												inflammatory bowel disease	CD3G	DISGENET&OMIM
												inflammatory bowel disease	MMP3	DISGENET&OMIM
												inflammatory bowel disease	PTPN2	DISGENET&OMIM
												inflammatory bowel disease	ABCB1	DISGENET&OMIM
												inflammatory bowel disease	NFKB1	DISGENET&OMIM
												inflammatory bowel disease	NFKBIA	DISGENET&OMIM
												inflammatory bowel disease	MUC5AC	DISGENET&OMIM
												inflammatory bowel disease	MUC4	DISGENET&OMIM
												inflammatory bowel disease	MUC3A	DISGENET&OMIM
												inflammatory bowel disease	MUC2	DISGENET&OMIM
												inflammatory bowel disease	MUC1	DISGENET&OMIM
												inflammatory bowel disease	LTA	DISGENET&OMIM
												inflammatory bowel disease	IL1B	DISGENET&OMIM
												inflammatory bowel disease	CASP1	DISGENET&OMIM
												inflammatory bowel disease	IGF1	DISGENET&OMIM
												inflammatory bowel disease	CXCL10	DISGENET&OMIM
												inflammatory bowel disease	IL10RA	DISGENET&OMIM
												inflammatory bowel disease	FCGR2A	DISGENET&OMIM
												inflammatory bowel disease	MST1	DISGENET&OMIM
												inflammatory bowel disease	EGFR	DISGENET&OMIM
												inflammatory bowel disease	IL10	DISGENET&OMIM
												inflammatory bowel disease	IL10RB	DISGENET&OMIM
												inflammatory bowel disease	CHGA	DISGENET&OMIM
												inflammatory bowel disease	CTNNB1	DISGENET&OMIM
												inflammatory bowel disease	STAT3	DISGENET&OMIM

## Sheet: toxic targets  of 5-FU
TABLE S3 | 65 5-FU gastrointestinal toxic targets (toxic targets of 5-FU, tT) from CTD-Comparative.
Chemical Name	Disease Name	Gene symbol	Datebase
5-Fluorouracil	Mucositis/Gastrointestinal Hemorrhage	CSF2	CTD-Comparative
6-Fluorouracil	Mucositis/Colitis/Colitis, Ulcerative/Crohn Disease/Colitis, Ulcerative/Inflammatory Bowel Diseases/Ileitis/Irritable Bowel Syndrome	IL10	CTD-Comparative
7-Fluorouracil	Mucositis/Colitis/Colitis, Ulcerative/Colitis, Ulcerative/Stomach Ulcer/Peptic Ulcer/Gastritis, Atrophic	IL1B	CTD-Comparative
8-Fluorouracil	Mucositis	IL1RN	CTD-Comparative
9-Fluorouracil	Mucositis/Gastrointestinal Diseases/Crohn Disease	MTHFR	CTD-Comparative
10-Fluorouracil	Mucositis	TGFA	CTD-Comparative
11-Fluorouracil	Gastrointestinal Diseases	ABCC2	CTD-Comparative
12-Fluorouracil	Gastrointestinal Diseases/Peptic Ulcer	EDN1	CTD-Comparative
13-Fluorouracil	Gastrointestinal Diseases/Peptic Ulcer	GAST	CTD-Comparative
14-Fluorouracil	Gastrointestinal Diseases	KEAP1	CTD-Comparative
15-Fluorouracil	Gastrointestinal Diseases	NFE2L2	CTD-Comparative
16-Fluorouracil	Stomach Diseases	ANXA1	CTD-Comparative
17-Fluorouracil	Colitis/Gastroparesis	HMOX1	CTD-Comparative
18-Fluorouracil	Colitis/Crohn Disease/Appendicitis/Celiac Disease	IFNG	CTD-Comparative
19-Fluorouracil	Colitis/Crohn Disease	IGF1	CTD-Comparative
20-Fluorouracil	Colitis/Crohn Disease/Inflammatory Bowel Diseases	IL6	CTD-Comparative
21-Fluorouracil	Colitis	MIF	CTD-Comparative
22-Fluorouracil	Colitis/Colitis, Ulcerative/Colitis, Ulcerative	MPO	CTD-Comparative
23-Fluorouracil	Colitis/Stomach Ulcer/Enterocolitis, Necrotizing/Duodenal Ulcer/Intestinal Diseases	NOS2	CTD-Comparative
24-Fluorouracil	Colitis/Adenomatous Polyposis Coli/Adenomatous Polyposis Coli/Stomach Ulcer/Inflammatory Bowel Diseases/Duodenal Ulcer/Gastroesophageal Reflux	PTGS2	CTD-Comparative
25-Fluorouracil	Colitis/Colitis, Ulcerative/Colitis, Ulcerative	RELA	CTD-Comparative
26-Fluorouracil	Colitis	SRC	CTD-Comparative
27-Fluorouracil	Colitis	TIMP3	CTD-Comparative
28-Fluorouracil	Colitis/Colitis, Ulcerative/Crohn Disease/Colitis, Ulcerative/Stomach Ulcer/Inflammatory Bowel Diseases	TNF	CTD-Comparative
29-Fluorouracil	Colitis	TST	CTD-Comparative
30-Fluorouracil	Adenomatous Polyposis Coli/Adenomatous Polyposis Coli	AKT1	CTD-Comparative
31-Fluorouracil	INFLAMMATORY SKIN AND BOWEL DISEASE, NEONATAL, 2	EGFR	CTD-Comparative
32-Fluorouracil	Colitis, Ulcerative/Colitis, Ulcerative	CASP3	CTD-Comparative
33-Fluorouracil	Colitis, Ulcerative	CDH1	CTD-Comparative
34-Fluorouracil	Colitis, Ulcerative/Colitis, Ulcerative/Gastroesophageal Reflux	CXCL8	CTD-Comparative
35-Fluorouracil	Colitis, Ulcerative/Colitis, Ulcerative	CXCR1	CTD-Comparative
36-Fluorouracil	Colitis, Ulcerative/Crohn Disease/Colitis, Ulcerative	IL12B	CTD-Comparative
37-Fluorouracil	Colitis, Ulcerative/Colitis, Ulcerative	LAMB1	CTD-Comparative
38-Fluorouracil	Colitis, Ulcerative/Colitis, Ulcerative/Stomach Ulcer	MMP9	CTD-Comparative
39-Fluorouracil	Colitis, Ulcerative/Colitis, Ulcerative	STAT3	CTD-Comparative
40-Fluorouracil	Crohn Disease	FN1	CTD-Comparative
41-Fluorouracil	Crohn Disease	PPARG	CTD-Comparative
42-Fluorouracil	Crohn Disease	TLR9	CTD-Comparative
43-Fluorouracil	Colitis	IL4	CTD-Comparative
44-Fluorouracil	Inflammatory Bowel Disease 13	ABCB1	CTD-Comparative
45-Fluorouracil	Adenomatous Polyposis Coli	CD44	CTD-Comparative
46-Fluorouracil	Adenomatous Polyposis Coli/Enterocolitis, Necrotizing	SOD2	CTD-Comparative
47-Fluorouracil	Stomach Ulcer	ADM	CTD-Comparative
48-Fluorouracil	Stomach Ulcer	CAT	CTD-Comparative
49-Fluorouracil	Stomach Ulcer	EPO	CTD-Comparative
50-Fluorouracil	Stomach Ulcer	IAPP	CTD-Comparative
51-Fluorouracil	Stomach Ulcer/Enterocolitis, Necrotizing/Intestinal Perforation	NOS3	CTD-Comparative
52-Fluorouracil	Stomach Ulcer	NRG1	CTD-Comparative
53-Fluorouracil	Stomach Ulcer	VEGFA	CTD-Comparative
54-Fluorouracil	Stomach Ulcer	VGF	CTD-Comparative
55-Fluorouracil	Inflammatory Bowel Diseases	SFRP2	CTD-Comparative
56-Fluorouracil	Inflammatory Bowel Diseases/Duodenal Ulcer	TGFB1	CTD-Comparative
57-Fluorouracil	Enterocolitis, Necrotizing	CRYL1	CTD-Comparative
58-Fluorouracil	Intestinal Perforation	IFNA2	CTD-Comparative
59-Fluorouracil	Megacystis microcolon intestinal hypoperistalsis syndrome	ACTG2	CTD-Comparative
60-Fluorouracil	Pyloric Atresia	ITGB4	CTD-Comparative
61-Fluorouracil	Celiac Disease	CXCL9	CTD-Comparative
62-Fluorouracil	Duodenal Ulcer	PLA2G4A	CTD-Comparative
63-Fluorouracil	Celiac Disease	TFF1	CTD-Comparative
64-Fluorouracil	Enterocolitis, Necrotizing	ALDH2	CTD-Comparative
65-Fluorouracil	Lynch syndrome I (site-specific colonic cancer)	MSH2	CTD-Comparative
66-Fluorouracil	Colitis, Ulcerative	IL1R2	CTD-Comparative
67-Fluorouracil	Diverticular Diseases	ELN	CTD-Comparative
68-Fluorouracil	Mesenteric Ischemia	F2	CTD-Comparative
69-Fluorouracil	Intestinal Diseases	DDIT3	CTD-Comparative

## Sheet: proteins related to ISL targets
TABLE S4 | 3174 target proteins related to ISL targets (related target, rT) from the Bisogenet plug-in in Cytoscape 3.8.0.
ITGAL	ITGAD	HNRNPH3	HNRNPH2	HNRNPK	HNRNPF
HNRNPD	HNRNPH1	HNRNPA2B1	HNRNPA1	HNRNPC	HNRNPAB
CYTH4	FOXA1	HNF4A	DKK3	NR4A1	BBC3
HMGA1	EIF2AK1	CACYBP	TRAPPC3	HMGN2	HMGB2
HMGB1	MTBP	VPS41	SND1	HLA-DRB5	PELP1
HLA-DRB4	HLA-DRA	HLA-DRB3	MLH3	ZBTB32	HLA-B
HLA-C	HK2	HK1	CFAP57	PDIK1L	HIVEP1
PABPC1	HIF1A	IL23R	CHORDC1	LOC102724652	HBP1
HDAC2	HDLBP	HDGF	HDAC1	HTT	HCFC1
HCK	HBZ	HBE1	HBG2	HBG1	HBB
HBA2	HBA1	HADHA	HADHB	HIST1H1A	H3F3B
HIST1H2BD	H3F3A	HIST1H2BB	HIST1H2AE	HIST1H1T	H2AFX
HIST1H2AD	HIST1H1D	HIST1H1B	H1F0	GZMA	GYS1
NLRP4	GUCY1B3	GUCY1A2	HIPK4	MYOF	CNNM3
GPI	FAM162A	ID3	GNL3	ID2	ICAM1
IARS	UNC45B	HTR4	SPICE1	HTR2A	HSPD1
HSPE1	HSP90AA2P	HSP90AB3P	HSP90AB1	HSP90AA1	HSPB2
HSPA9	HSPA8	HSPB1	HSPA5	HSPA4	HSPA7
HSPA6	HSPA1B	HSPA1A	HSPA2	HSPA1L	DTX3L
HSF4	DNAJA1	HSF1	HSD17B4	HES1	PRMT1
PRMT2	AGFG1	KLHL23	ERAS	HRAS	HPCAL1
HOXD13	HOXD9	HOXC9	HOXC10	SFN	GOT2
GOLGA2	DNAH2	GNG11	GNB1	GNB2	GNAT2
GNAI3	GNAO1	GNAI1	GNA15	GNAI2	GNA12
GNA11	GMFB	GLO1	GLG1	GLB1	GJB5
GHR	HNRNPA1L2	FBXL14	GDI1	BLOC1S1	KAT2A
HTRA2	GCDH	GBP2	STK39	RABGEF1	GBA
POLL	GATA4	GATA3	PRPF19	GARS	RPS6KA6
PIWIL4	GAPDH	RBMX	GAMT	CACUL1	DIMT1
BRI3BP	NR5A2	LSM1	MTOR	GTF2H3	GTF2I
GTF2F2	GTF2H2	GTF2H1	GTF2B	GTF2F1	GTF2E2
MYL6B	MYO3B	GSTP1	GSTM3	ASB6	NPIPA2
GSK3B	GSN	TINF2	GSK3A	PLA2G2D	FBXO3
FBXO4	PDIA3	FBXO9	CXCL1	FBXO6	FBXO10
FBXW8	NR3C1	FBXO24	FBXO25	CABYR	GRN
GRIA3	GRB14	GRB2	STAP1	PHGDH	GRB10
GRB7	FBXL3	GRK6	MKNK2	GRK5	GRK4
FBXW2	GPR39	SENP3	GPR37	RGS22	RSL1D1
NAT9	TRAF3IP1	ZBTB20	TES	SERBP1	UBXN2B
KIF1BP	FRK	WSB1	DCAF4	EDRF1	HERC4
RAI14	APPL1	GIGYF2	ANKRD17	PACRG	ZNF451
GLCE	GPR75-ASB3	ATRNL1	CIZ1	PPARGC1B	FOSL2
FOSB	FOS	FMR1	EIF5AL1	FN1	PRPF6
ZNF318	FLT4	ASB15	RAB40A	FLNC	FLT3
FLII	FLNB	FLNA	FOXO3	FOXO1	FOXM1
SIRPA	PABPC5	FKBP4	FKBP5	FHL2	FH
FHL1	FGR	FGFR3	FGFR1	RPL10L	MS4A2
FAT1	FASN	FARSA	PTK2B	FANCC	FABP5
FANCA	RPS6KC1	GAK	NUFIP1	XRCC6	GABBR1
GAB1	GRK7	HIST2H4B	FYN	TBL2	FUS
NR5A1	RGS17	AATF	SRPK3	POU5F1P3	LOC101930123
ITGB1BP2	FABP1	AHSA2	MTERF4	LATS2	F2RL2
DAZAP1	EZH2	AGO1	F2R	ZFAND2B	EYA1
EWSR1	ACVR1C	MTCH2	ETV5	MECOM	ETV1
APOL2	ETS2	FKBP8	ETS1	MAFF	ETFB
ESR2	ESR1	PPIL2	ESRRB	ESRRA	FBL
ERN1	ERH	ERCC6	ERG	ERF	AIPL1
ERCC3	EID1	ERBB4	ERCC2	NR2F6	EPS15
ERBB3	LOC101929876	ERBB2	GABARAPL1	EPOR	EPRS
BOLA2	EPHB2	CHMP4B	EPHB6	EPHB1	EPHA8
EPHA1	STOM	EPHA4	SGK3	EPHA3	EPB42
EP300	EPB41	EPAS1	ENO1	TRIM29	ENO2
MARK2	ELK4	EMD	ELK1	ELK3	TSSK2
ELF3	ELAVL1	ELAVL2	NCOA7	PHLDA3	ELANE
CD2AP	EIF5A	PATZ1	EIF4EBP1	CORO1C	EIF4G1
EIF4A1	EIF2B1	WDR36	EIF2S1	EPHA2	NUDCD2
EIF2S3	EGFR	GTPBP4	DDAH2	SNAPIN	CDK20
DPYSL3	RNF19B	DPYSL2	SEC14L2	RBFOX2	MAPK8IP2
DPEP1	SRRM2	PIK3R5	DNMT1	RPL13A	SLC39A14
ASB17	SKIV2L2	SUZ12	NUP188	SCRIB	FER
FES	MACF1	FEN1	HIST2H3C	SHE	GORASP2
DNM2	DYNC1I1	DYNC1H1	FBXO27	SH2B1	KANK2
DMPK	DLX6	DLX5	DLX2	C20orf194	SIN3A
DLAT	NSL1	SAMHD1	DKC1	CLIC4	TSPY10
DIAPH1	NELFB	DHODH	NQO1	CYB5R3	POT1
MTHFD1L	RAVER1	RCHY1	EEF1AKMT3	DEFA1	PRKD2
DECR1	RPL36	DHX15	DHX9	USP49	DDX3X
DDX1	DDX6	DDX5	BRMS1	DDIT3	DDOST
DDC	GADD45A	DCTN1	ASF1A	DDB2	ZC3H18
DCC	HECTD1	DBN1	FBXL2	DBI	KLK5
DAXX	DARS	DAPK3	DAPK1	NTAN1	SLX4IP
DAD1	SPDEF	CD55	BRD4	TRAM1	CYP17A1
SF3B3	SF3B1	JDP2	TARDBP	GRIP1	ITGB3BP
CD44	NOMO1	ENTPD6	SIRT1	CD37	DICER1
FRAT2	CD28	NCAPH	MS4A3	KIAA0368	NCSTN
SPECC1L	NUDCD3	EEF2	EEF1B2	EEF1G	EEF1D
EEF1A1	TNS2	PHC2	OBSL1	HIST4H4	U2SURP
UBR4	ECT2	SP7	TYMP	VPS39	ESYT1
E2F6	SASH1	E2F3	E2F4	NEDD4L	E2F1
USP22	DYRK1A	DNAJC13	TRIM2	LRRK2	DUT
SIN3B	DUSP7	DUSP6	DUSP9	NCAPD3	DUSP2
DUSP4	DUSP1	BICD2	DSP	AGTPBP1	TSC22D3
FBXW11	DSG1	RCAN1	DSG2	DSC1	CD9
CAMSAP2	TSPYL4	CD4	ZC3H7B	DENND5A	CCT6A
SEPT8	CCNG1	CCNT1	PASK	CCNH	CCND3
CCNE1	CCNC	CCNB1	CCND2	MPRIP	CCKBR
CCNA2	NUP205	CBR1	DNTTIP1	CBL	SERPINH1
RUNX2	CAV3	RUNX1T1	RUNX1	CAT	CAV2
CAV1	EPB41L3	MAST2	RAD54L2	CASP7	KDM6B
CASP9	CASP8	PHF8	CASP3	HEXIM2	CASP4
CAPZB	CASP1	CLASP2	TAB2	CAPZA1	MSI2
CAPN1	CAPNS1	DHRS1	CANX	MRPS27	CAMK2B
CAMK2A	CAMK2G	CAMK2D	CALR	CAMK4	CALU
CALD1	UHRF2	MYCBP2	KDM4C	UHRF1BP1L	CAD
RRP1B	SLC25A20	FBXO17	DDR1	NCOA6	ZSWIM8
CA9	SMG1	FLYWCH2	CA2	USP33	KDM1A
KDM4B	CNOT1	VPS51	SNRNP200	STK38L	LIMCH1
KLHL29	KDM2A	SERPING1	BCL2	CCND1	BCL2L1
BCL2A1	TCF25	KLHL32	PAXIP1	TPX2	TRIM32
BAK1	BAX	BARD1	BACH1	BAG1	CCT5
BAD	SNW1	AZGP1	AXL	NLRP3	RAB18
ATF6	MAPRE1	KIFAP3	RALY	DHX30	CTSG
ARHGEF15	CTNND1	CTNNB1	CTPS1	WBSCR22	ATXN2L
CTLA4	DCTN3	CST6	ZHX1	PMF1	CSTA
PDCD10	CSRP1	SLC25A10	CSNK2B	PHLPP1	CSNK1G2
CSNK2A2	CSNK2A1	CSNK1A1	CSNK1E	RRP12	CSK
RHOBTB2	NUP210	CSF3R	DTX4	TP53RK	FBXO28
XPO6	CSF1R	CSF2RB	MAPK14	CSE1L	ACSBG1
MDN1	FAF2	GANAB	CRYAB	CRYAA	CRY2
LARP4B	CRK	KPRP	CREM	DUSP10	RPL35
ATF2	CREB1	CREBBP	DDX20	IRAK3	CRABP1
FTSJ3	AKAP11	AKAP13	CRABP2	SUPT16H	CHEK2
DCD	NISCH	CEP250	MAP4K1	SH2D1B	RASSF1
STRAP	ARAP1	PSIP1	WDHD1	MED12L	ERLIN2
AP2M1	CNTROB	C14orf1	AP2S1	CKS2	PTP4A3
CKS1B	KAT7	CHUK	CIRBP	CKB	CDC37
TOP1MT	KATNA1	HNRNPUL1	CHD4	CHD3	MRAP2
CHEK1	PRSS23	RCC1	WDR5	RCBTB2	EGLN3
TPPP	MYL12B	FNIP1	TOPBP1	CFTR	WWP1
EPSTI1	CFL1	CENPB	ADRM1	NUDT21	CENPC
CEBPG	CEBPB	CEBPA	CEBPE	PIM2	DSTN
CDX2	ADAP1	CEACAM5	CLGN	RIPK3	CDKN3
CDKN2A	CDKN1A	ATF7	CDK9	CDKN1C	CDKN1B
CDK7	CDK6	CDK8	RUVBL2	CDK3	CDK2
CDK5	CDK4	SRCAP	TUBGCP2	FOXP2	CDC34
CDH2	CDH1	CDC25B	ATPIF1	CDC25A	CDC27
CDC25C	CDC5L	CDC20	CEP164	CDC6	CDK1
ZBTB1	CDK11B	ANKRD6	CD81	MYOCD	CD68
DZIP1	SEC31A	KIF1A	ATR	CNKSR2	ATP5O
ICK	ATP6V1B2	ATP6V1C1	ATP5I	COBLL1	ATP5D
ZNF652	ATP5C1	RHOBTB3	ATP5F1	TMEM44	PUF60
ATP5B	MTF2	ATP2B4	ATP5A1	ATP2A3	44629
PIM3	ATP2A2	NLRP12	ATP1B3	ATF5	ATP1A1
RRAS2	SYNPO	ATM	SLFN11	CASC3	ATIC
ATF1	C12orf65	ATF4	ATF3	U2AF2	ISX
CBX3	STK38	ASS1	ACOT7	PHB2	TMEM54
ASNS	ASPH	ECD	GPN1	ASGR1	PARK7
ASIP	LYPLA2	TMEM259	ARSB	ARRB1	ARR3
HSPH1	ARRB2	ARNTL	SDCCAG3	ARNT	ARHGAP5
ARHGDIA	ARHGAP1	RHOC	TRIM41	ARG1	ARF6
SPSB3	ARF1	ARF4	ARAF	ZMYND11	AR
KDM5B	NES	TRAF3IP2	GIPC1	AQP1	LRSAM1
MAP3K2	RAI1	ADCY3	STARD13	ADAM10	ACVRL1
NUDC	ACVR2B	NFAT5	PTGES3	MGEA5	ACVR1B
ACTL6A	ACTN2	ACTN1	ZNF622	ACTN4	GADD45GIP1
CCT8	ACTC1	GMEB1	ACTG1	TICRR	ACTB
ACTA2	ACTA1	CCDC97	ACP1	H3F3AP4	KLHL13
KHDRBS1	MAP3K8	COX5B	IGF2BP3	CAMKK2	COPA
IGF2BP1	NPRL2	COPB1	ATP5L	TXNIP	MYL12A
IVNS1ABP	HEXIM1	RBCK1	PAICS	USP16	SH2B2
PRPF8	KLHL6	AHSA1	CNN1	SMC2	TXNRD2
SERPINB12	CCR5	CLTC	44626	HELB	CLTA
SF3A1	ARRDC1	DNAJA2	CLNS1A	CLK2	CLK3
CLIC1	CLU	IL24	BYSL	BUB1B	TIMM50
C1QBP	ILVBL	BUB1	IMMT	BTK	BTG1
GCN1	BTF3	COPS5	KLF5	MAPRE2	SPSB4
ZFP36L1	METTL18	COPS6	BRCA1	TMED10	YWHAQ
ADIRF	STRADA	BRCA2	BRAF	DST	STIP1
PNRC1	BMX	TOMM34	SEC61B	BMPR1A	HNRNPA0
CBX1	MTDH	BMI1	SF3A3	POP1	PRDM1
PRDX3	BLM	FAM58A	BLK	CEACAM1	ARRDC4
BID	CXorf40A	BICD1	COG7	DBF4	RALBP1
TTC5	SUB1	BDNF	FASTK	MAGED2	TCERG1
MYLK3	EHMT2	WDR20	GADD45G	BCR	NEK9
SUGT1	PNPLA6	BCL3	BRD8	ELMSAN1	MAN1A2
BLCAP	BCL6	BCL2L2	KLK3	APRT	APP
PPARGC1A	APOD	APOB	BIRC5	XIAP	APLP1
BIRC3	BIRC2	USP20	APC	PSKH2	AIRE
USP19	GFM1	ARID5A	PGRMC1	APAF1	BCAS2
ANXA5	SAP18	ANXA2	SLC25A5	STUB1	SLC25A4
UBE4B	ANXA1	SLC25A6	HELZ2	DOCK7	AKAP8
CCNB3	STON2	AMY2B	STAM2	SRRM1	RGS8
AMFR	AMHR2	MYLK2	MRPS31	HNRNPR	ALG2
ALOX15B	RCAN2	ALK	TRIB1	ALDOC	PSMD14
ALDOA	ALDH3B1	ALDH1A1	HIST1H2BK	ALB	AKT1
PSME3	HIST1H2AH	AKT2	RNF41	AHR	ALYREF
USP45	TNK2	NR0B1	RBM6	RBM7	AHCY
AGTR1	RBM17	SLC25A13	AES	CEBPZ	AP1B1
AP2A2	IGSF21	TRIM28	AP2B1	AP2A1	ADSS
ADRB2	GRK2	UBASH3B	G3BP1	ADRB3	TNS4
PDIA6	HSH2D	PARP4	PARP1	OPTN	LRPPRC
RAD50	HIPK3	PREB	TRIM10	SGK2	ARPC2
ACO2	ACLY	CTDSP2	UTP4	ACAT1	TSPAN2
ARPC1B	ARPC3	ACTR2	ACTR3	NFATC2IP	ABL1
ABL2	SMC4	OR10B1P	FBXO18	RANBP9	AARS
SH2D3C	CHAF1A	PARP10	FRAT1	MED16	KLHL22
PDCD6	PDCD6IP	BCL2L11	BCL2L10	IFITM2	ZNF496
CCT2	CCT4	CCT7	BUD13	AGR2	ANP32B
DCTN2	LAMTOR5	GLRX3	TUBA1C	BATF	IPO7
NOP56	DEAF1	PCGF1	HYOU1	ANKHD1-EIF4EBP3	KAT5
DDX17	MYBBP1A	SPSB2	APPBP2	NCOA2	LNX1
CARM1	VAT1	SYNCRIP	CREB3L3	CAP1	SEC23A
TADA3	KDM2B	PPIH	ZNHIT1	MERTK	SLC30A9
TAB1	SPINK7	TOMM40	HAX1	GLYR1	VAV3
LYPLA1	RBM14	TUBGCP3	KRBA1	CDIPT	TUBB6
PRMT5	TESK2	NDC80	FBN3	RACK1	PIAS3
LCOR	NDRG1	NOD1	SCML2	SYVN1	TUBB4B
TUBA1B	C15orf48	KLF2	ARFGAP2	NPM3	SARNP
PCGF3	HDAC5	HDAC6	SRA1	NR2E3	MED6
AKT3	SCO2	NTPCR	BTBD10	RBX1	NR1I3
MED13	NUP153	NR1H4	MED12	THRAP3	MVP
HSDL2	ALKBH7	DCUN1D5	WDR1	CAMKK1	MED10
MAFB	ZBTB5	PAN2	RNF10	IQCG	SEC16A
NCAPD2	G3BP2	SV2A	MRC2	UBAP2L	CHD6
POLR1B	RHOBTB1	ZBED4	TBC1D4	RPF2	GTF2IRD2
FCHSD2	TOMM70	AREL1	SETDB1	MED24	USP42
PSMD6	MYO18A	CEP350	PCGF6	SHC4	ELMO1
C2CD5	ZBTB24	GSG2	ARHGEF11	STK40	LOC100996763
KEAP1	CUL7	RNF40	LOC100996717	HDAC4	MRPL43
HOPX	GPRASP1	CCP110	SART3	HDAC9	DCAF1
SPTLC1	PQBP1	ATP9A	HUWE1	MUC12	USP26
NR1H3	FARSB	DNM1L	GRWD1	ITCH	CRISPLD2
USP6NL	FERMT3	DHX34	CEP57	RPS6KL1	UBE3C
TLN2	BZW1	NUP93	KDM4A	ZMIZ2	FAM103A1
AMMECR1L	C18orf21	SAFB2	BCL2L12	TMUB1	IQCB1
IKBKE	ISG15	EPPK1	NUP155	RGS6	SNCAIP
GNA14	NCOR2	NCOR1	PDIA4	RNF14	NFE2L3
PRDX6	SLIRP	AKAP12	RBM39	LAS1L	CREB5
ARPC5L	GABBR2	BCAR1	MED25	SEC22B	SBF2
TRIM56	HSP90AB2P	BAG4	BAG2	BAG3	NPEPPS
TECR	GDF15	FXR2	GRHPR	KBTBD7	ZFYVE9
SLC9A3R1	DTNBP1	LONP1	PPIG	TOMM20	CCDC8
IST1	TSSK6	TSSK1B	MATR3	EIF4A3	BCLAF1
RPL23	SLC9A3R2	EFTUD2	SNAP29	TCEAL1	ZNHIT3
TRIP4	COPS2	TRIP12	KLF4	SOCS6	TUBB1
ADGRG1	ILKAP	MED14	NPIPA1	SETD7	PIWIL1
STK17B	DUSP16	MAPKAPK2	ZFP91	RPS6KA5	AIMP1
GPR50	RAB11B	ITIH5	VAPA	MTA2	AURKB
LRRFIP2	ZMYM6	SLC33A1	DDX21	UBXN6	REPS2
BUB3	OSMR	TMSB10	FIBP	DYRK1B	HGS
KLHL15	CCNE2	AIFM1	FAM50A	CCNB2	KCNQ4
SMC3	TRAPPC13	PDLIM1	LATS1	RIPK2	DSN1
TNFRSF14	POF1B	WDR76	NUAK2	RIPK1	TRIM7
ADAMTS4	MAP1LC3B	TSSK3	SLC4A8	AKAP5	TRMT1L
CDT1	CABP1	ANP32E	FAM83D	MED20	FIP1L1
TRIM8	PICK1	PDRG1	EIF2AK3	TXNDC5	MAP4K4
MED27	MED7	MED17	MED23	TMX1	FBXO38
CRIPT	MED21	GRAP2	RECQL4	STOML1	EED
URI1	EDF1	SNX3	TRADD	TNK1	MAP3K15
GTF2IRD2B	CEP76	BECN1	SRSF9	SLC4A4	VAMP8
EIF4G3	EIF3I	EIF3H	EIF3B	EIF3A	EIF3D
EIF3C	DYNLL1	IRS2	SOCS1	DDX3Y	NCOA1
ATAD5	NUP85	TP63	RIN3	LPCAT1	CDK13
USO1	RUVBL1	CPSF7	CBLL1	RGS20	TCTN2
TUBAL3	NEK11	AKR7A2	KHSRP	MKNK1	CASK
YARS	ZBTB3	CDK10	ZMYM1	PIAS1	CAMKMT
MAPKAPK5	LMO4	MOB3B	COPS3	YBX3	ARMC5
IKBKAP	MYH14	IKBKG	KLHL36	HIST1H4F	HIST1H4D
HIST1H4J	HIST1H4K	HIST1H4A	HIST2H2BE	HIST1H2BE	HIST1H2BC
HIST1H2BI	HIST1H2BF	HIST1H2BG	HIST2H2AC	HIST1H2AB	MTA1
USP2	USP10	USP14	FLG2	HECTD3	HRNR
PKMYT1	DNAJA3	RPAP3	NOTCH2NL	ASH2L	MAP3K6
HES5	PIAS2	PRC1	SH2D2A	AIP	FAAP100
HIP1R	SOCS3	ALPK1	TAF1A	MAP3K14	CHD9
TAF1B	NOL3	CDKL2	HKDC1	TTI2	CEP290
SELENBP1	RPS6KA4	MYO19	SPSB1	WASL	HIST1H2BJ
BTRC	NAA15	ASRGL1	AP3D1	EDC3	SUMO4
FUBP3	MBD2	SNURF	BOLA2-SMG1P6	FOXH1	HERC1
PRPF4B	CCNA1	EIF2S2	EIF2B5	DDX18	MAFA
FUBP1	FBXL18	SQSTM1	NAA25	LDB1	NR1I2
CDK5R1	KAT2B	KSR1	TSC22D1	HDAC3	CFLAR
GMPS	CEP97	IQGAP1	CDC73	SLC52A2	KCTD8
CCNK	ZFP91-CNTF	TRIM24	DYRK4	RGS11	RGS9
MTMR1	NAPA	MPDZ	NHLRC1	FZD1	PAGR1
BAP1	CENPS	CDC45	CDC7	TRIM74	AXIN2
AXIN1	PICALM	TRRAP	NOX5	BHLHE41	HIST1H4I
HIST3H3	ARID1A	UBL4A	RAB15	SMC1A	USP11
CLTCL1	TRIM73	CHAF1B	NCOA3	NRIP1	MKKS
CRELD2	FBXL15	LOC107984053	CENPO	COIL	SLC7A5
GAN	SMURF2	SMYD3	ANP32A	SMAP2	TCL1A
PDIA2	CDK2AP1	GORASP1	YEATS4	KMT2D	GSTK1
FXR1	USP50	MLF2	INCA1	TBL1XR1	CUL5
PTP4A2	NCOA4	SHOC2	STAM	CCDC6	C22orf29
BRD3	KAT6A	UBXN8	TSPY2	ZNF182	ZNF16
CNBP	RPL14	SPAG9	UBE2M	KLHL25	ENC1
PIK3R3	PPFIA1	RANBP3	PPFIA4	RGS5	GEMIN2
HIF3A	OFD1	ARHGAP9	OGT	RFWD2	NSD1
FKBP6	RHBDF1	SMARCA5	IRS4	TEAD2	CUL2
CUL3	CUL1	CUL4A	CUL4B	DYRK2	MMS19
NCAPG	ZNF282	NR0B2	RBSN	UXT	EEA1
SPOP	TAGLN2	SLC25A11	MOAP1	CRLF2	MCCC2
HIST1H4L	HIST2H4A	HIST1H4H	HIST1H4C	HIST1H4E	HIST1H4B
TSPYL2	YWHAZ	YWHAH	SF1	ZAP70	YWHAB
YY1	YWHAG	YWHAE	YES1	XRCC3	DMRTA1
XRCC5	XPO1	XRCC1	XPNPEP1	XBP1	AFAP1
C12orf10	NSD2	WEE1	DERL1	APOO	VRK2
TAF1D	METTL22	EZR	WDR77	VIM	VEGFB
VHL	VEGFA	VDR	VDAC1	VCP	VDAC2
VAV2	VCL	VCAM1	ATG9A	VARS	UVRAG
VAV1	VASP	UTRN	KDM6A	USF2	DDX54
USF1	UQCRC2	AHNAK	NR1H2	DDX50	UGT2B10
CAMKV	CUEDC2	MIS12	UGP2	UFD1L	UBTF
UBP1	UCHL1	UBE3A	SUMO1	UBE2N	TRAK2
UBE2L3	UBE2I	UBE2D1	UBA52	UBB	TYRP1
TYRO3	TYK2	TXNRD1	TYR	TYMS	STK33
TXN	WNK4	HIRA	TUFM	TUBG1	TUBB2A
WNK1	UPF3A	BUB1B-PAK6	MARCKSL1	NELFE	ACD
CDK15	PINK1	ABHD16A	BAG6	DDX39B	DEK
MRPS9	TUBB2B	MRPS15	USP7	MAPKAPK3	CXCR4
FZD5	TUBA1A	PLEKHG2	BTG2	DAP3	YTHDC2
PTP4A1	PRDM2	LUZP1	MAP3K12	EFCAB6	ZYX
ZNF227	MICAL1	ZNF215	CCDC14	PCED1A	GNB4
ZBTB17	ZBTB16	TRIM25	ZNF142	ZNF135	SNX6
ZNF131	ZNF133	MID1IP1	CCDC158	KMT2C	ZNF74
PRUNE1	LY6G5B	TUB	TTN	TTK	DNAJC7
TTC1	TTC4	TSSC1	SRPRB	SQRDL	TSPY1
TSHR	TSC1	TSG101	TSC2	RAP2C	HES4
TRO	RBAK	CCT3	SPTBN4	NCOA5	TRAF3
TRAF2	TRAF6	NR2C2	TRAF1	HSP90B1	TPT1
NR2C1	TPP2	TPR	TPM3	TPM2	TPM4
USP37	TPM1	TPI1	TP73	TP53	TOP2A
TOP2B	CHD8	KIAA1549	TOP1	TNP1	EPB41L5
TNS1	TNNT1	TNFAIP3	TNFAIP2	TNFRSF1A	CLEC3B
PBXIP1	SLC4A10	TMOD1	TMF1	FKBPL	TLN1
TLE1	CHTF18	TKT	TJP1	NKX2-1	TIE1
TIAL1	PKNOX2	TGIF1	TGFBR1	TGFBR2	TGFB1I1
TFRC	TFF1	NLRP10	UBA1	THAP11	TRIM59
UBC	UBE2A	TFDP1	TFAP2C	NR2F1	TFCP2
TF	TFAP2A	TERF2	TERF1	TESK1	TERT
THOC2	TEC	KIAA1191	ZMIZ1	PRDX2	CAMK1G
TDG	SMURF1	NCCRP1	NUP107	NACA2	TCP1
TCOF1	REXO4	TCF20	TRIM49	TCF7L2	HNF1A
DDX24	ELOB	TCF4	ELOC	UTP3	ANKMY2
TBP	COQ9	AKR1B10	TAZ	TARS	TAP1
TALDO1	TAF11	MAP3K7	TAF7	BBX	TAF6
TAF10	TOMM22	TAF9	TADA2A	TAF2	TAF1
SYT1	SYK	PMF1-BGLAP	ZDHHC21	SMYD2	SUV39H1
MRPS22	SVIL	KLHL38	SUPT6H	SUPT5H	FPGT-TNNI3K
SREBF1	SRM	PHOSPHO2-KLHL23	SRI	SRC	SPTAN1
MYLK4	SPTBN1	TM9SF3	CAMSAP3	TIA1	KLF10
THRB	THRA	POGK	EP400	SPI1	KLHL1
SP2	SHROOM3	SP1	VPS18	SP3	SOX10
SOS2	WDR48	SOS1	MKL1	SNRPN	SNRPE
SNRPD3	SNRPF	SNRPD2	SNRPD1	SNRPA	SNRNP70
SNRPB	SNRPA1	SNCA	FSCN1	SNCG	ARRDC3
KLHL14	SUMO2	FAM83H	SNAI1	SMPD2	SUMO3
SMN1	SMARCE1	SMN2	SMARCD1	ZNF398	SMARCC2
SMARCD3	SMARCA4	DISP3	SMARCC1	SNAI2	SMARCA2
CGN	HECW2	SLC34A1	XPO5	MTA3	SLC12A3
SLC12A2	AHRR	SLC9A1	PRR12	ZNF512B	CNOT6
SLC3A2	SLC4A2	SLC4A1	SLC2A4	NDRG2	SLC1A5
SLC2A1	BIRC6	WDR18	SLC4A3	SLA	RNF103-CHMP3
SKP2	MIF4GD	SKIL	SKI	SKP1	RBM14-RBM4
SIM2	APITD1-CORT	SIM1	ZC3HAV1	SRSF7	SRSF6
SRSF3	SRSF2	SRSF5	SRSF1	SFPQ	SET
MAP2K4	SEMG1	NPDC1	SELPLG	EIF5A2	BCCIP
AURKC	STRN	STK11	HIST2H3A	AURKA	PARD3
STAT6	STAU1	STAT4	STAT3	STAT5B	STAT5A
MEPCE	STAT2	STAT1	ST13	RNF20	SS18
SSRP1	SSR4	SSR3	SSBP1	SSB	SRPK2
TRIM21	SRY	SRPK1	SELL	SELE	SDCBP
CCL22	CCL17	SCN8A	WSB2	GNG12	SCN5A
LMO3	SERPINB4	HDAC8	BEX1	ACOT13	KLHL10
SARS	SAFB	DUSP22	PMEPA1	S100A7	S100A6
S100A8	PAK6	S100A4	SORT1	SELENOS	CAND1
RXRG	RXRB	DCAF6	KDM3A	RSU1	RXRA
BDP1	RRM1	FOXJ2	DCP1A	RREB1	RPS27A
RPS27	RPS28	RPS24	RPS23	RPS26	RPS25
RPS20	LRIF1	RPS21	RPS17	RPS19	RPS18
RPS14	RPS16	RPS15A	RPS11	RPS10	RPS13
RPS12	RPS7	RPS9	RPS8	RPS6KA3	RPS6KA2
RPS6KB2	RPS6KB1	RPS5	RPS6KA1	RPS6	RPS3
RPS2	RPS4X	RPS3A	SEPT11	RPN2	RPN1
CHFR	NAXD	C8orf44-SGK3	ARFGAP1	VPS35	RGS10
RGS7	RGS2	RGS4	RGS3	RFX5	RFX4
COMMD3-BMI1	KBTBD4	SIAH2	CCDC88A	SHMT1	SHMT2
SHC1	IARS2	RADIL	SHB	KDM4D	SHBG
KLK9	YEATS2	SCYL2	SGK1	SGTA	PPP4R3A
ZSCAN1	CDC37L1	NPLOC4	DDX27	RET	UPF1
NLRP2	LYAR	TMX2-CTNND1	RELB	RELA	REL
BTBD2	RDX	RCN1	PNRC2	G2E3	OPN1LW
RCN2	AMBRA1	ZDHHC7	RBM4	STAP2	RBL1
RBM3	RBL2	RBBP5	RBBP4	RBBP7	RBBP6
RB1	TRIM36	KDM5A	ARID4A	RASA1	RARRES3
RARS	RAPSN	RAP2B	RARA	RAP1B	RAP1GDS1
RANBP2	NSFL1C	RANBP1	RAN	RAG1	RAF1
RAD52	LIN37	RAD23A	RAD51	CDKL4	RAD9A
RAC3	RAD21	RCC2	RAB5C	RAC2	RAC1
RNF114	RAB27A	KMT2E	UNC45A	MAP4K2	RAB3A
QARS	ALDH18A1	PXN	PEX5	PEX19	LRRC59
PI4K2A	STYK1	TMEM63B	PTPRR	PTPRO	STK32B
COPRS	PTPRJ	PTPRC	GIMAP5	PTPRB	SYNJ2BP
PTPN7	FBXL8	PTPN12	PTPN11	PTPN2	PTPN6
HSP90AA5P	PTPN1	PTN	CRIPAK	BRIX1	PHB
SLC25A3	PI4K2B	PGR	KLHL26	FBXW7	ABCB1
PPP6R3	PGK1	PGD	PGC	PFN1	CDK14
RPLP2	RPLP1	MRPL12	PSPC1	RPL36A	RPLP0
TTC9C	RPL38	RPL37A	RPL41	RPL34	RPL37
RPL36AL	RPL31	RPL29	RPL32	YY1AP1	RPL30
RPL27	RPL28	RPL27A	ELP2	RPL26	NEIL3
RPL24	RPL21	RPL23A	RPL22	RPL18	RPL17
RPL19	RPL18A	RPL12	RPL11	RPL13	RPL8
CSNK2A3	RPL7A	RPL10	LRRC1	NAT10	RPL9
RPL5	RPL7	RPL6	RPL3	RPL4	MKX
RPA1	RPE	P3H2	RCBTB1	ATAD3A	RORA
STK32C	ROBO1	VPS13D	RNF220	HERC6	AURKAIP1
RNF4	BRD2	RNF6	RNF5	RNASEL	RNF2
TMEM132A	OTUB1	PFKFB4	ITLN1	BMP2K	STAB2
SUPT20H	BANP	PDHB	PDGFRB	PDHA1	NPHP4
SARS2	PDE4D	OCIAD1	PDE3B	CDK18	CDK16
PCNA	PCMT1	YTHDF1	NSD3	PCM1	CASZ1
PCBP2	NCAPG2	PC	PCBP1	NSUN2	PAX6
ANKHD1	NEK8	BCOR	FNBP1L	PARK2	SERPINE1
PAK1	CC2D1A	PAFAH1B3	PAFAH1B2	PRDX1	PAFAH1B1
PEBP1	FBXL12	PA2G4	P4HB	BCAS3	OXT
OXCT1	NDE1	QPCTL	ORC2	ORC1	RNF111
OAT	PTK6	PTMA	PTHLH	PTK2	PTGIS
PTGS2	PTGS1	PTGDR	PTEN	PTGER1	PTGDS
PTBP1	SHC3	PTAFR	PSMD13	PSMD10	PSMD9
PSMD12	PSMD11	PSMD4	PSMD8	PSMD7	PSMD1
PSMC6	PSMD3	PSMD2	PSMC3	PSMC5	PSMC4
PSMB9	PSMC2	PSMC1	TMEM33	PSMB7	KSR2
PSMB6	PSMB2	PSMB5	RFWD3	PSMA6	PSMA5
PSMB1	PSMA7	RBM23	PSMA2	PSMA1	PSMA4
PSMA3	PSKH1	ANKZF1	RBM28	PSEN1	TRIM68
HEATR1	PIWIL2	MASP1	MAGOHB	CDK11A	SPDYA
MED9	MAPK15	PRLR	PRNP	PRKX	KIF26B
PRKY	ARGLU1	EIF2AK2	MAP2K7	MAP2K3	DET1
MAP2K6	RNF31	MAP2K5	MAPK9	MAP2K1	WIPI1
MAPK7	MAPK6	MAPK11	RFX6	MAPK8	MAPK1
PRKG2	MAPK4	MAPK3	BEND7	PRKCZ	PRKCSH
PRKG1	PRKDC	FBXL13	PKN2	PKN1	PRKCQ
PRKD1	PRKCG	PRKCE	PTCD3	PRKCI	PRKCH
PRKCA	USP47	FBXO34	PRKCD	FKBP14	PRKCB
PRKAR1A	PRKAR2A	PKIA	FOXK1	PRKACB	PRKACA
JAZF1	PIH1D1	PRKAA2	PRKAA1	MTRNR2L1	PPP5C
ZBTB9	PPP6C	PPP3CC	PPP2R5D	PPP3CA	PPM1G
PPM1B	PPP2R5B	PPP2R5A	LUC7L3	PPM1A	DNAJB11
PPIB	PPID	PPIA	FBXO40	UIMC1	CTSA
MED1	PPARG	PPARD	GPRC5B	PPARA	POU4F2
POU5F1	POU4F1	POU2F1	ASB2	POU2F2	PON2
NUB1	JMJD1C	POU1F1	POLR2L	ASB4	HNRNPA3
POLR2I	POLR2H	POLR2K	POLR2J	POLR2E	POLR2D
POLR2G	POLR2F	CHMP3	POLR2A	CCR2	POLH
PPIL1	POLR2C	MRPS23	POLR2B	SF3B6	POLD2
POLA1	LUC7L2	PODXL	POLD1	PNN	EXOSC10
NOP58	SRRT	PML	TRIM33	PIAS4	ESF1
PMAIP1	UFM1	HDAC7	PLSCR1	RNF144B	ACKR4
PLG	PLEC	VTA1	PLCG2	PLCG1	ANAPC11
JKAMP	GSKIP	LARS	PLCB2	PKP2	PLA2G4A
PKM	NELFCD	PKD1	HACD3	RTCB	LIMA1
PI4KA	PIK3R2	PIN1	PIK3CD	PIM1	PIK3R1
PIK3CG	PIK3C3	PIK3CA	GMNN	SERPINB9	SERPINB5
FBXO33	NR4A2	NUCB1	EXOSC4	NUMA1	ROR2
KCTD13	DDR2	NTRK2	NTRK1	NTRK3	NSF
PRMT7	YBX1	NRAS	TOLLIP	RICTOR	PRR14L
NPR2	NPPA	FBXW5	NPM1	PNP	NPAT
NPAS2	NOV	NOTCH1	NOTCH3	NOTCH2	NOS3
NONO	NOP2	NOS2	NOS1	GNG2	NME2
NME1	DCUN1D1	NKTR	CYCS	NANS	NHLH1
SNU13	NFYC	NFRKB	NFYB	NFYA	NFKBIE
NFKBIB	TONSL	NFKB1	NFIX	NFKBIA	NFKB2
NFE2L2	NFIC	NFATC4	NFATC3	NFE2L1	NFATC1
NFATC2	NEDD8	RPL10A	NEFM	DRG1	SEPT2
NEDD4	USP12	NDUFV1	NDUFS3	DEFA1B	NDUFS2
NDUFS1	SENP5	NEB	COX2	MT2A	INTS6L
ASCC1	MT1E	MSX2	COQ6	MST1R	MSN
PPP2R3A	PPP2R1A	TUBB	PPP2R1B	PPP2CB	PPP2CA
TBX22	KHDRBS2	PPP1CC	PPP1R2	PPP1CB	PPP1CA
OPRD1	F11R	MSH2	CITED1	COPS7A	MYO1B
HP1BP3	MYEF2	FBXO45	ARL13B	GEMIN4	MAGI3
44896	MPL	MPP1	MINK1	MPG	WRAP73
MOS	MNDA	MNAT1	SCAPER	STOML2	DNTTIP2
MMP2	CXXC1	AFDN	NR3C2	FOXO4	KMT2A
MAP3K10	MAP3K9	MAP3K11	FAM133B	MKI67	TAB3
ATXN3	MITF	MID1	MIF	KLHL34	PSAT1
CIITA	NRBP1	CERS2	MGMT	ANAPC4	DNMT3L
MET	MFAP1	MEOX2	LINC00312	MAP3K5	MEN1
MAP3K1	MAP3K4	MAP3K3	MEF2D	NCF1C	MEF2A
MEF2C	GMPR2	MDM2	MDK	MDM4	MDH2
MDH1	BOLA2B	RPLP0P6	LIG1	TFDP3	MRPL27
LGALS3BP	44622	LGALS3	LGALS7	TMEM216	LGALS1
LEPR	NME1-NME2	LDHB	HGH1	LDHA	LCK
NDUFA5	NDUFA4	NCL	LUZP4	NCK1	NIN
NASP	PLCE1	HERC5	NAP1L1	NAP1L4	HNRNPM
LEF1	PPP1R12A	MYOD1	HIST2H3D	MYO5A	MYO6
MYO1C	MYL4	MYL6	HSD17B12	MYL1	UBR1
COPS4	MYH8	MYH10	MYH9	RLIM	LGALS7B
ANGPTL4	GADD45B	ASB3	TRIM17	MYCN	DCP1B
MYC	MRPS2	FOXD4L6	RMDN1	MYBL2	KMT5B
NCF1	MUSK	TRIM37	SH3GLB1	MUC1	AGO4
TNNI3K	AGO3	THAP4	SEC61A1	EPN1	POLR3H
PGAM5	PYCR2	EEF2K	TRA2A	GNL2	MTHFD1
PSMC3IP	RPSA	CNOT7	STMN1	LAMP2	ANAPC2
TFPT	TSPY3	CYP2S1	NCAPH2	KRT81	TMOD3
KRT19	DHX36	TMOD4	KRT18	USP25	BLNK
KRT10	ANKRD11	KRT9	PRSS50	KRT8	SAP30BP
KRT5	FHOD1	KRAS	PYCARD	KRT2	TBK1
KRT1	IPO5	KPNA2	SSU72	KPNB1	KIF22
KIF11	KIT	KLK2	MED4	KIF5B	KIF5A
KIF5C	ATAD2	KDR	KCNS3	ASTE1	MACROD1
ZNF366	KCNJ9	ZBTB49	KCNJ5	DCLK2	KCNJ6
KCNH2	KCNJ3	BZW2	KCNE1	KCNG1	LOC400927-CSNK1E
KCNA6	KCNA5	KCNA3	KARS	JUNB	JUN
JUP	JUND	JAK3	JAK2	JAK1	ITK
ITGA4	ISL1	IRS1	IRF3	IRF2	SYNE4
RRN3	IRAK2	IRF1	PDX1	IRAK1	INSRR
INSR	EIF3E	MCM7	INPPL1	CCNJ	MCM4
MCM3	MCM6	MCM5	MCF2	MCM2	MCL1
MCAM	EGLN1	MBNL1	MBP	MAZ	MAX
MATK	MARS	MAPT	GNL3L	MARK3	MAP1B
MAP4	MAOB	ROBO4	DDIT4	FAM193B	MAK
REV1	MAGEA11	MAGEA10	YTHDF2	IP6K2	RNF138
MAF	ASXL1	MAFG	SMAD7	SMAD2	SMAD1
SMAD4	SMAD3	MARCKS	MAD2L1	ACTL6B	NBR1
CAPRIN1	LYN	LYZ	SH2D1A	EIF3L	CSAD
UCHL5	UBR5	LRP6	ZBTB7A	CRNKL1	LRP1
TAOK3	FZR1	THEM6	DACT1	ARL6IP4	FAM84B
LMO7	LMNA	LMAN1	LMNB1	PRAG1	AGR3
LIMK1	ABLIM1	RHOD	LIMK2	LIG3	ZNF746
ING1	IMPDH2	ILK	ILF3	ILF2	FOXK2
IL15RA	IL13	IL12RB2	IL13RA2	IL6R	POU5F1P4
IL6ST	IL4R	SH3RF2	IL5RA	IL2RG	IL2RB
IL3RA	IKBKB	IL1B	DAB2IP	RBPJ	IGHM
JAKMIP1	IGHG1	IGFBP3	IGF1R	NCBP2-AS2	IFNGR1
IFNGR2	CCDC117	IFIT1	IFI16	IDH3G	IDH3B
IDS	ZFPM1	IDH1	IDE	IDH3A	IDH2
DYX1C1	HOXB9	HOXB6	AGO2	HOXA10	STK36
HOXA5	HNRNPL	HNRNPU	EIF6	ITGB7	ITGB1

## Sheet: the parameter settings 
the parameter settings for the grid box.
molecule	Protein	PDB ID	the grid box
ISL	NOS2	2BHJ	center_X	-16.851
			center_Y	70.161
			center_Z	-23.624
			size_X	15
			size_Y	15
			size_Z	15
molecule	Protein	PDB ID	the grid box
N-Iminoethyl-L-lysine dihydrochloride	NOS2	2BHJ	center_X	-16.851
			center_Y	70.161
			center_Z	-23.624
			size_X	15
			size_Y	15
			size_Z	15
molecule	Protein	PDB ID	the grid box
ISL	PTGS2	1CX2	center_X	60.188
			center_Y	30.165
			center_Z	62.211
			size_X	15
			size_Y	15
			size_Z	15
molecule	Protein	PDB ID	the grid box
Celecoxib	PTGS2	1CX2	center_X	60.188
			center_Y	30.165
			center_Z	62.211
			size_X	15
			size_Y	15
			size_Z	15

## Sheet: KEGG pathway analysis
Category	Term	Count	%	PValue	Genes	Pop Hits	Pop Total	Fold Enrichment	Bonferroni	Benjamini	FDR
KEGG_PATHWAY	Pathways in cancer	13	56.5217	8.79192e-10	NOS2, STAT3, FN1, PTGS2, EGFR, RELA, VEGFA, MSH2, CDH1, CASP3, AKT1, PPARG, NFE2L2	531	8156	9.07619	1.61771e-07	1.61771e-07	9.23151e-08
KEGG_PATHWAY	AGE-RAGE signaling pathway in diabetic complications	8	34.7826	3.40439e-09	NOS3, IL1B, CASP3, STAT3, FN1, AKT1, RELA, VEGFA	100	8156	29.6582	6.26407e-07	3.13204e-07	1.7873e-07
KEGG_PATHWAY	Lipid and atherosclerosis	9	39.1304	3.10229e-08	SRC, NOS3, IL1B, CASP3, STAT3, AKT1, PPARG, RELA, NFE2L2	215	8156	15.5188	5.70819e-06	1.90274e-06	1.0858e-06
KEGG_PATHWAY	Human cytomegalovirus infection	9	39.1304	4.42508e-08	SRC, IL1B, CASP3, STAT3, AKT1, PTGS2, RELA, EGFR, VEGFA	225	8156	14.8291	8.14212e-06	2.03554e-06	1.16158e-06
KEGG_PATHWAY	HIF-1 signaling pathway	7	30.4348	2.28728e-07	NOS2, NOS3, STAT3, AKT1, RELA, EGFR, VEGFA	109	8156	23.8082	4.2085e-05	8.41717e-06	4.80328e-06
KEGG_PATHWAY	VEGF signaling pathway	6	26.087	3.10415e-07	SRC, NOS3, PLA2G4A, AKT1, PTGS2, VEGFA	59	8156	37.7011	5.71147e-05	9.51938e-06	5.43226e-06
KEGG_PATHWAY	Proteoglycans in cancer	8	34.7826	4.93335e-07	SRC, CASP3, STAT3, FN1, AKT1, CD44, EGFR, VEGFA	205	8156	14.4674	9.07696e-05	1.29677e-05	7.40003e-06
KEGG_PATHWAY	Relaxin signaling pathway	7	30.4348	6.22349e-07	NOS2, SRC, NOS3, AKT1, RELA, EGFR, VEGFA	129	8156	20.117	0.000114506	1.4314e-05	8.16833e-06
KEGG_PATHWAY	Fluid shear stress and atherosclerosis	7	30.4348	9.66938e-07	SRC, NOS3, IL1B, AKT1, RELA, NFE2L2, VEGFA	139	8156	18.6697	0.000177901	1.97685e-05	1.12809e-05
KEGG_PATHWAY	Small cell lung cancer	6	26.087	2.88817e-06	NOS2, CASP3, FN1, AKT1, PTGS2, RELA	92	8156	24.1779	0.000531284	5.31424e-05	3.03258e-05
KEGG_PATHWAY	Kaposi sarcoma-associated herpesvirus infection	7	30.4348	6.75394e-06	SRC, CASP3, STAT3, AKT1, PTGS2, RELA, VEGFA	194	8156	13.3768	0.00124196	0.000112975	6.44695e-05
KEGG_PATHWAY	Chemical carcinogenesis - reactive oxygen species	7	30.4348	1.50259e-05	SRC, CAT, AKT1, RELA, EGFR, NFE2L2, VEGFA	223	8156	11.6372	0.00276097	0.000230397	0.000131477
KEGG_PATHWAY	Pancreatic cancer	5	21.7391	3.69518e-05	STAT3, AKT1, RELA, EGFR, VEGFA	76	8156	24.39	0.00677619	0.00052301	0.000298457
KEGG_PATHWAY	EGFR tyrosine kinase inhibitor resistance	5	21.7391	4.30578e-05	SRC, STAT3, AKT1, EGFR, VEGFA	79	8156	23.4638	0.0078915	0.000565902	0.000322933
KEGG_PATHWAY	MAPK signaling pathway	7	30.4348	7.15596e-05	IL1B, CASP3, PLA2G4A, AKT1, RELA, EGFR, VEGFA	294	8156	8.82684	0.0130811	0.000869711	0.000496302
KEGG_PATHWAY	Tuberculosis	6	26.087	7.5627e-05	NOS2, SRC, IL1B, CASP3, AKT1, RELA	180	8156	12.3576	0.0138195	0.000869711	0.000496302
KEGG_PATHWAY	MicroRNAs in cancer	7	30.4348	9.60954e-05	ABCB1, CASP3, STAT3, PTGS2, CD44, EGFR, VEGFA	310	8156	8.37126	0.017527	0.00104009	0.000593531
KEGG_PATHWAY	Amoebiasis	5	21.7391	0.000117182	NOS2, IL1B, CASP3, FN1, RELA	102	8156	18.1729	0.0213319	0.00119786	0.00068356
KEGG_PATHWAY	C-type lectin receptor signaling pathway	5	21.7391	0.000126369	SRC, IL1B, AKT1, PTGS2, RELA	104	8156	17.8234	0.0229851	0.00122378	0.000698355
KEGG_PATHWAY	Human papillomavirus infection	7	30.4348	0.000138076	CASP3, FN1, AKT1, PTGS2, RELA, EGFR, VEGFA	331	8156	7.84015	0.0250877	0.0012703	0.000724899
KEGG_PATHWAY	Bladder cancer	4	17.3913	0.000147281	CDH1, SRC, EGFR, VEGFA	41	8156	36.1685	0.0267377	0.00129046	0.000736403
KEGG_PATHWAY	Chemical carcinogenesis - receptor activation	6	26.087	0.000163944	SRC, STAT3, AKT1, RELA, EGFR, VEGFA	212	8156	10.4923	0.0297177	0.00129121	0.00073683
KEGG_PATHWAY	Toxoplasmosis	5	21.7391	0.000168418	NOS2, CASP3, STAT3, AKT1, RELA	112	8156	16.5503	0.0305163	0.00129121	0.00073683
KEGG_PATHWAY	TNF signaling pathway	5	21.7391	0.000168418	IL1B, CASP3, AKT1, PTGS2, RELA	112	8156	16.5503	0.0305163	0.00129121	0.00073683
KEGG_PATHWAY	Shigellosis	6	26.087	0.000334384	SRC, IL1B, AKT1, CD44, RELA, EGFR	247	8156	9.00552	0.0596819	0.00246107	0.00140441
KEGG_PATHWAY	Yersinia infection	5	21.7391	0.000365202	SRC, IL1B, FN1, AKT1, RELA	137	8156	13.5302	0.0650007	0.00253625	0.00144732
KEGG_PATHWAY	Estrogen signaling pathway	5	21.7391	0.000375474	SRC, NOS3, AKT1, TFF1, EGFR	138	8156	13.4321	0.0667668	0.00253625	0.00144732
KEGG_PATHWAY	Measles	5	21.7391	0.000385951	IL1B, CASP3, STAT3, AKT1, RELA	139	8156	13.3355	0.0685649	0.00253625	0.00144732
KEGG_PATHWAY	Oxytocin signaling pathway	5	21.7391	0.000569494	SRC, NOS3, PLA2G4A, PTGS2, EGFR	154	8156	12.0366	0.0995105	0.00357942	0.0020426
KEGG_PATHWAY	Non-alcoholic fatty liver disease	5	21.7391	0.0005836	IL1B, CASP3, AKT1, PPARG, RELA	155	8156	11.9589	0.101846	0.00357942	0.0020426
KEGG_PATHWAY	Hepatitis C	5	21.7391	0.000612559	CASP3, STAT3, AKT1, RELA, EGFR	157	8156	11.8066	0.106622	0.00363583	0.0020748
KEGG_PATHWAY	Hepatitis B	5	21.7391	0.000689425	SRC, CASP3, STAT3, AKT1, RELA	162	8156	11.4422	0.119176	0.003901	0.00222612
KEGG_PATHWAY	Prolactin signaling pathway	4	17.3913	0.000720838	SRC, STAT3, AKT1, RELA	70	8156	21.1844	0.124256	0.003901	0.00222612
KEGG_PATHWAY	Epithelial cell signaling in Helicobacter pylori infection	4	17.3913	0.000720838	SRC, CASP3, RELA, EGFR	70	8156	21.1844	0.124256	0.003901	0.00222612
KEGG_PATHWAY	Pertussis	4	17.3913	0.000916588	NOS2, IL1B, CASP3, RELA	76	8156	19.512	0.155263	0.00481863	0.00274976
KEGG_PATHWAY	Leishmaniasis	4	17.3913	0.00095217	NOS2, IL1B, PTGS2, RELA	77	8156	19.2586	0.16078	0.00486664	0.00277716
KEGG_PATHWAY	Colorectal cancer	4	17.3913	0.00131243	MSH2, CASP3, AKT1, EGFR	86	8156	17.2431	0.214665	0.00652667	0.00372446
KEGG_PATHWAY	Longevity regulating pathway	4	17.3913	0.00144915	CAT, AKT1, PPARG, RELA	89	8156	16.6619	0.234203	0.00683704	0.00390157
KEGG_PATHWAY	PD-L1 expression and PD-1 checkpoint pathway in cancer	4	17.3913	0.00144915	STAT3, AKT1, RELA, EGFR	89	8156	16.6619	0.234203	0.00683704	0.00390157
KEGG_PATHWAY	Focal adhesion	5	21.7391	0.00154152	SRC, FN1, AKT1, EGFR, VEGFA	201	8156	9.22207	0.247127	0.00704595	0.00402079
KEGG_PATHWAY	Epstein-Barr virus infection	5	21.7391	0.00157002	CASP3, STAT3, AKT1, CD44, RELA	202	8156	9.17642	0.251071	0.00704595	0.00402079
KEGG_PATHWAY	IL-17 signaling pathway	4	17.3913	0.0016964	IL1B, CASP3, PTGS2, RELA	94	8156	15.7756	0.268313	0.00733131	0.00418363
KEGG_PATHWAY	PI3K-Akt signaling pathway	6	26.087	0.0017133	NOS3, FN1, AKT1, RELA, EGFR, VEGFA	354	8156	6.28351	0.270588	0.00733131	0.00418363
KEGG_PATHWAY	Rap1 signaling pathway	5	21.7391	0.00181151	CDH1, SRC, AKT1, EGFR, VEGFA	210	8156	8.82684	0.283674	0.0075754	0.00432292
KEGG_PATHWAY	Chagas disease	4	17.3913	0.00214438	NOS2, IL1B, AKT1, RELA	102	8156	14.5383	0.326313	0.00876813	0.00500355
KEGG_PATHWAY	Alzheimer disease	6	26.087	0.00245294	NOS2, IL1B, CASP3, AKT1, PTGS2, RELA	384	8156	5.79261	0.363579	0.00981176	0.0055991
KEGG_PATHWAY	Insulin resistance	4	17.3913	0.00252454	NOS3, STAT3, AKT1, RELA	108	8156	13.7306	0.37193	0.00988331	0.00563993
KEGG_PATHWAY	Ras signaling pathway	5	21.7391	0.00273231	PLA2G4A, AKT1, RELA, EGFR, VEGFA	235	8156	7.88781	0.395548	0.0104739	0.00597693
KEGG_PATHWAY	Platelet activation	4	17.3913	0.00373475	SRC, NOS3, PLA2G4A, AKT1	124	8156	11.9589	0.497662	0.0140244	0.00800305
KEGG_PATHWAY	Osteoclast differentiation	4	17.3913	0.00408401	IL1B, AKT1, PPARG, RELA	128	8156	11.5852	0.529047	0.0150292	0.00857642
KEGG_PATHWAY	FoxO signaling pathway	4	17.3913	0.00435866	STAT3, CAT, AKT1, EGFR	131	8156	11.3199	0.552351	0.0157253	0.0089737
KEGG_PATHWAY	Apelin signaling pathway	4	17.3913	0.00514539	NOS2, CDH1, NOS3, AKT1	139	8156	10.6684	0.612948	0.0182068	0.0103897
KEGG_PATHWAY	Alcoholic liver disease	4	17.3913	0.00546117	IL1B, CASP3, AKT1, RELA	142	8156	10.443	0.634909	0.0189595	0.0108193
KEGG_PATHWAY	Pathways of neurodegeneration - multiple diseases	6	26.087	0.00618542	NOS2, IL1B, CASP3, CAT, PTGS2, RELA	476	8156	4.67303	0.680709	0.0208855	0.0119184
KEGG_PATHWAY	Gastric cancer	4	17.3913	0.00624295	ABCB1, CDH1, AKT1, EGFR	149	8156	9.95241	0.684092	0.0208855	0.0119184
KEGG_PATHWAY	Influenza A	4	17.3913	0.00912365	IL1B, CASP3, AKT1, RELA	171	8156	8.67198	0.814826	0.0298741	0.0170477
KEGG_PATHWAY	Legionellosis	3	13.0435	0.00925448	IL1B, CASP3, RELA	57	8156	19.512	0.81927	0.0298741	0.0170477
KEGG_PATHWAY	Endometrial cancer	3	13.0435	0.00957019	CDH1, AKT1, EGFR	58	8156	19.1755	0.829564	0.0303606	0.0173253
KEGG_PATHWAY	Inflammatory bowel disease	3	13.0435	0.0119128	IL1B, STAT3, RELA	65	8156	17.1105	0.889763	0.0371518	0.0212008
KEGG_PATHWAY	Chemokine signaling pathway	4	17.3913	0.0124987	SRC, STAT3, AKT1, RELA	192	8156	7.72348	0.901159	0.0380791	0.0217299
KEGG_PATHWAY	Acute myeloid leukemia	3	13.0435	0.0126241	STAT3, AKT1, RELA	67	8156	16.5997	0.903442	0.0380791	0.0217299
KEGG_PATHWAY	Adipocytokine signaling pathway	3	13.0435	0.0133536	STAT3, AKT1, RELA	69	8156	16.1186	0.91572	0.0391223	0.0223252
KEGG_PATHWAY	Pathogenic Escherichia coli infection	4	17.3913	0.0133951	SRC, IL1B, CASP3, RELA	197	8156	7.52746	0.916371	0.0391223	0.0223252
KEGG_PATHWAY	Adherens junction	3	13.0435	0.0141012	CDH1, SRC, EGFR	71	8156	15.6645	0.926692	0.0402274	0.0229559
KEGG_PATHWAY	Non-small cell lung cancer	3	13.0435	0.0144817	STAT3, AKT1, EGFR	72	8156	15.447	0.931718	0.0402274	0.0229559
KEGG_PATHWAY	Melanoma	3	13.0435	0.0144817	CDH1, AKT1, EGFR	72	8156	15.447	0.931718	0.0402274	0.0229559
KEGG_PATHWAY	Viral carcinogenesis	4	17.3913	0.0147113	SRC, CASP3, STAT3, RELA	204	8156	7.26916	0.934584	0.0402274	0.0229559
KEGG_PATHWAY	Platinum drug resistance	3	13.0435	0.0148667	MSH2, CASP3, AKT1	73	8156	15.2354	0.936455	0.0402274	0.0229559
KEGG_PATHWAY	Bacterial invasion of epithelial cells	3	13.0435	0.0164506	CDH1, SRC, FN1	77	8156	14.4439	0.95274	0.0438684	0.0250336
KEGG_PATHWAY	ErbB signaling pathway	3	13.0435	0.0198254	SRC, AKT1, EGFR	85	8156	13.0845	0.974891	0.0521124	0.029738
KEGG_PATHWAY	Coronavirus disease - COVID-19	4	17.3913	0.0206985	IL1B, STAT3, RELA, EGFR	232	8156	6.39185	0.978688	0.0536412	0.0306105
KEGG_PATHWAY	Calcium signaling pathway	4	17.3913	0.0226239	NOS2, NOS3, EGFR, VEGFA	240	8156	6.17879	0.985163	0.0578168	0.0329933
KEGG_PATHWAY	GnRH signaling pathway	3	13.0435	0.0234662	SRC, PLA2G4A, EGFR	93	8156	11.9589	0.987339	0.0591477	0.0337528
KEGG_PATHWAY	Salmonella infection	4	17.3913	0.024905	IL1B, CASP3, AKT1, RELA	249	8156	5.95546	0.990348	0.0610311	0.0348275
KEGG_PATHWAY	Prostate cancer	3	13.0435	0.0253829	AKT1, RELA, EGFR	97	8156	11.4658	0.99118	0.0610311	0.0348275
KEGG_PATHWAY	Endocrine resistance	3	13.0435	0.0258719	SRC, AKT1, EGFR	98	8156	11.3488	0.991958	0.0610311	0.0348275
KEGG_PATHWAY	Inflammatory mediator regulation of TRP channels	3	13.0435	0.0258719	SRC, IL1B, PLA2G4A	98	8156	11.3488	0.991958	0.0610311	0.0348275
KEGG_PATHWAY	Choline metabolism in cancer	3	13.0435	0.0258719	PLA2G4A, AKT1, EGFR	98	8156	11.3488	0.991958	0.0610311	0.0348275
KEGG_PATHWAY	NF-kappa B signaling pathway	3	13.0435	0.0288864	IL1B, PTGS2, RELA	104	8156	10.6941	0.995453	0.0664387	0.0379134
KEGG_PATHWAY	Toll-like receptor signaling pathway	3	13.0435	0.0288864	IL1B, AKT1, RELA	104	8156	10.6941	0.995453	0.0664387	0.0379134
KEGG_PATHWAY	Th17 cell differentiation	3	13.0435	0.0309713	IL1B, STAT3, RELA	108	8156	10.298	0.996938	0.0703547	0.040148
KEGG_PATHWAY	Serotonergic synapse	3	13.0435	0.0347605	CASP3, PLA2G4A, PTGS2	115	8156	9.67115	0.998511	0.0779991	0.0445103
KEGG_PATHWAY	Herpes simplex virus 1 infection	5	21.7391	0.0351866	SRC, IL1B, CASP3, AKT1, RELA	495	8156	3.74472	0.998627	0.078004	0.0445131
KEGG_PATHWAY	Sphingolipid signaling pathway	3	13.0435	0.0370037	NOS3, AKT1, RELA	119	8156	9.34607	0.99903	0.0810557	0.0462546
KEGG_PATHWAY	Apoptosis	3	13.0435	0.0471378	CASP3, AKT1, RELA	136	8156	8.17781	0.999861	0.10204	0.0582291
KEGG_PATHWAY	Phospholipase D signaling pathway	3	13.0435	0.0548404	PLA2G4A, AKT1, EGFR	148	8156	7.51474	0.999969	0.116764	0.0666317
KEGG_PATHWAY	Arginine biosynthesis	2	8.69565	0.0552092	NOS2, NOS3	22	8156	33.7025	0.999971	0.116764	0.0666317
KEGG_PATHWAY	Necroptosis	3	13.0435	0.0622694	IL1B, STAT3, PLA2G4A	159	8156	6.99485	0.999993	0.1302	0.0742987
KEGG_PATHWAY	JAK-STAT signaling pathway	3	13.0435	0.0643534	STAT3, AKT1, EGFR	162	8156	6.86532	0.999995	0.133045	0.0759226
KEGG_PATHWAY	Hepatocellular carcinoma	3	13.0435	0.0685931	AKT1, EGFR, NFE2L2	168	8156	6.62013	0.999998	0.140235	0.0800252
KEGG_PATHWAY	Antifolate resistance	2	8.69565	0.0745557	IL1B, RELA	30	8156	24.7152	0.999999	0.15075	0.0860259
KEGG_PATHWAY	Neutrophil extracellular trap formation	3	13.0435	0.0849014	SRC, AKT1, RELA	190	8156	5.85359	1	0.169803	0.0968984
KEGG_PATHWAY	Thyroid cancer	2	8.69565	0.091174	CDH1, PPARG	37	8156	20.0393	1	0.180387	0.102938
KEGG_PATHWAY	Diabetic cardiomyopathy	3	13.0435	0.095053	NOS3, AKT1, RELA	203	8156	5.47873	1	0.186061	0.106176

## Sheet: GO analysis
Category	Term	Count	%	PValue	Genes	Pop Hits	Pop Total	Fold Enrichment	Bonferroni	Benjamini	FDR
GOTERM_BP_DIRECT	response to drug	10	43.4783	1.61781e-11	ABCB1, ANXA1, CDH1, SRC, CASP3, STAT3, CAT, PPARG, PTGS2, RELA	293	19256	28.574	1.53854e-08	1.53854e-08	1.41559e-08
GOTERM_BP_DIRECT	inflammatory response	10	43.4783	3.27845e-10	ANXA1, NOS2, IL1B, STAT3, AKT1, MIF, PTGS2, CD44, RELA, NFE2L2	411	19256	20.3703	3.11781e-07	1.5589e-07	1.43432e-07
GOTERM_BP_DIRECT	negative regulation of apoptotic process	10	43.4783	2.86705e-09	ANXA1, SRC, CASP3, CAT, AKT1, MIF, CD44, RELA, EGFR, VEGFA	526	19256	15.9167	2.72656e-06	9.08854e-07	8.36222e-07
GOTERM_BP_DIRECT	positive regulation of peptidyl-serine phosphorylation	6	26.087	5.21273e-08	AKT1, MIF, PTGS2, CD44, EGFR, VEGFA	91	19256	55.2011	4.95718e-05	1.05205e-05	9.67973e-06
GOTERM_BP_DIRECT	positive regulation of gene expression	9	39.1304	5.53127e-08	NOS3, IL1B, STAT3, FN1, AKT1, PPARG, RELA, NFE2L2, VEGFA	513	19256	14.688	5.2601e-05	1.05205e-05	9.67973e-06
GOTERM_BP_DIRECT	negative regulation of cysteine-type endopeptidase activity involved in apoptotic process	5	21.7391	1.0518e-06	SRC, AKT1, PTGS2, CD44, VEGFA	69	19256	60.6679	0.000999758	0.00016671	0.000153387
GOTERM_BP_DIRECT	positive regulation of MAP kinase activity	5	21.7391	1.90844e-06	SRC, IL1B, MIF, EGFR, VEGFA	80	19256	52.3261	0.00181329	0.000259276	0.000238556
GOTERM_BP_DIRECT	aging	6	26.087	2.2584e-06	STAT3, CAT, AKT1, PTGS2, RELA, NFE2L2	194	19256	25.8933	0.00214544	0.000268468	0.000247013
GOTERM_BP_DIRECT	response to xenobiotic stimulus	6	26.087	6.51938e-06	ABCB1, CDH1, SRC, CASP3, CAT, PTGS2	241	19256	20.8436	0.00618077	0.000654416	0.000602117
GOTERM_BP_DIRECT	response to estradiol	5	21.7391	7.3169e-06	ANXA1, CASP3, STAT3, CAT, PTGS2	112	19256	37.3758	0.00693425	0.000654416	0.000602117
GOTERM_BP_DIRECT	cellular response to vascular endothelial growth factor stimulus	4	17.3913	7.56948e-06	ANXA1, AKT1, RELA, VEGFA	34	19256	98.4962	0.00717275	0.000654416	0.000602117
GOTERM_BP_DIRECT	positive regulation of transcription, DNA-templated	8	34.7826	9.98402e-06	CDH1, SRC, IL1B, STAT3, AKT1, PPARG, RELA, EGFR	716	19256	9.35438	0.00944992	0.000791234	0.000728002
GOTERM_BP_DIRECT	response to interleukin-1	4	17.3913	1.24423e-05	ANXA1, SRC, IL1B, RELA	40	19256	83.7217	0.011763	0.000910206	0.000837466
GOTERM_BP_DIRECT	cellular response to hypoxia	5	21.7391	1.76847e-05	SRC, AKT1, PPARG, PTGS2, VEGFA	140	19256	29.9006	0.0166777	0.0012013	0.00110529
GOTERM_BP_DIRECT	negative regulation of gene expression	6	26.087	2.13445e-05	NOS2, STAT3, AKT1, PPARG, MIF, VEGFA	308	19256	16.3094	0.0200942	0.00128667	0.00118384
GOTERM_BP_DIRECT	positive regulation of blood vessel endothelial cell migration	4	17.3913	2.45012e-05	NOS3, AKT1, NFE2L2, VEGFA	50	19256	66.9774	0.0230315	0.00128667	0.00118384
GOTERM_BP_DIRECT	positive regulation of prostaglandin biosynthetic process	3	13.0435	2.60764e-05	ANXA1, IL1B, PTGS2	7	19256	358.807	0.024494	0.00128667	0.00118384
GOTERM_BP_DIRECT	positive regulation of cell proliferation	7	30.4348	2.64142e-05	IL1B, FN1, AKT1, MIF, RELA, EGFR, VEGFA	549	19256	10.6749	0.0248073	0.00128667	0.00118384
GOTERM_BP_DIRECT	response to lipopolysaccharide	5	21.7391	2.70593e-05	NOS2, NOS3, IL1B, CASP3, PTGS2	156	19256	26.8339	0.0254054	0.00128667	0.00118384
GOTERM_BP_DIRECT	cytokine-mediated signaling pathway	5	21.7391	2.70593e-05	IL1B, STAT3, AKT1, CD44, RELA	156	19256	26.8339	0.0254054	0.00128667	0.00118384
GOTERM_BP_DIRECT	positive regulation of angiogenesis	5	21.7391	3.29166e-05	NOS3, IL1B, STAT3, NFE2L2, VEGFA	164	19256	25.5249	0.0308193	0.00149065	0.00137153
GOTERM_BP_DIRECT	positive regulation of interleukin-8 production	4	17.3913	5.39998e-05	NOS2, IL1B, STAT3, RELA	65	19256	51.5211	0.0500588	0.00233426	0.00214772
GOTERM_BP_DIRECT	cell-cell adhesion	5	21.7391	5.84511e-05	ANXA1, CDH1, SRC, CD44, EGFR	190	19256	22.032	0.0540718	0.00234324	0.00215598
GOTERM_BP_DIRECT	cellular response to drug	4	17.3913	5.91354e-05	NOS2, IL1B, EGFR, NFE2L2	67	19256	49.9831	0.0546872	0.00234324	0.00215598
GOTERM_BP_DIRECT	cellular response to hydrogen peroxide	4	17.3913	7.96073e-05	ANXA1, SRC, RELA, NFE2L2	74	19256	45.255	0.0729146	0.00302826	0.00278626
GOTERM_BP_DIRECT	positive regulation of phosphatidylinositol 3-kinase signaling	4	17.3913	0.000112086	SRC, CAT, FN1, VEGFA	83	19256	40.3478	0.101114	0.00409975	0.00377212
GOTERM_BP_DIRECT	positive regulation of ERK1 and ERK2 cascade	5	21.7391	0.000118427	SRC, MIF, CD44, EGFR, VEGFA	228	19256	18.36	0.10652	0.00417128	0.00383792
GOTERM_BP_DIRECT	cellular response to mechanical stimulus	4	17.3913	0.000128921	IL1B, AKT1, PTGS2, EGFR	87	19256	38.4928	0.115393	0.00425201	0.00391221
GOTERM_BP_DIRECT	cellular response to fluid shear stress	3	13.0435	0.000129662	SRC, PTGS2, NFE2L2	15	19256	167.443	0.116016	0.00425201	0.00391221
GOTERM_BP_DIRECT	positive regulation of peptidyl-tyrosine phosphorylation	4	17.3913	0.00016736	SRC, MIF, CD44, VEGFA	95	19256	35.2513	0.147151	0.00530532	0.00488134
GOTERM_BP_DIRECT	prostaglandin biosynthetic process	3	13.0435	0.000210579	PLA2G4A, MIF, PTGS2	19	19256	132.192	0.1815	0.00646003	0.00594377
GOTERM_BP_DIRECT	response to X-ray	3	13.0435	0.000233815	ANXA1, MSH2, CASP3	20	19256	125.583	0.199392	0.0069487	0.00639339
GOTERM_BP_DIRECT	positive regulation of transcription from RNA polymerase II promoter	8	34.7826	0.000268152	IL1B, STAT3, AKT1, PPARG, RELA, EGFR, NFE2L2, VEGFA	1201	19256	5.5768	0.225119	0.00772764	0.00711008
GOTERM_BP_DIRECT	nitric oxide biosynthetic process	3	13.0435	0.000283877	NOS2, NOS3, AKT1	22	19256	114.166	0.236625	0.0079402	0.00730566
GOTERM_BP_DIRECT	signal transduction	8	34.7826	0.000372404	ANXA1, SRC, IL1B, STAT3, AKT1, TFF1, PPARG, EGFR	1267	19256	5.2863	0.298281	0.0101187	0.0093101
GOTERM_BP_DIRECT	positive regulation of apoptotic process	5	21.7391	0.000474384	SRC, CASP3, AKT1, PPARG, PTGS2	328	19256	12.7625	0.363166	0.0125316	0.0115302
GOTERM_BP_DIRECT	regulation of ERK1 and ERK2 cascade	3	13.0435	0.000496524	IL1B, FN1, EGFR	29	19256	86.6087	0.376441	0.012762	0.0117421
GOTERM_BP_DIRECT	positive regulation of phosphorylation	3	13.0435	0.000567893	MIF, EGFR, VEGFA	31	19256	81.021	0.41738	0.0142123	0.0130765
GOTERM_BP_DIRECT	positive regulation of cell migration involved in sprouting angiogenesis	3	13.0435	0.000724651	ANXA1, PTGS2, VEGFA	35	19256	71.7615	0.498119	0.0176703	0.0162582
GOTERM_BP_DIRECT	positive regulation of NF-kappaB transcription factor activity	4	17.3913	0.000771993	IL1B, STAT3, CAT, RELA	160	19256	20.9304	0.52023	0.0183541	0.0168873
GOTERM_BP_DIRECT	regulation of cell proliferation	4	17.3913	0.00082928	ANXA1, NOS2, STAT3, PLA2G4A	164	19256	20.4199	0.545689	0.0191129	0.0175854
GOTERM_BP_DIRECT	positive regulation of vasoconstriction	3	13.0435	0.00085441	AKT1, PTGS2, EGFR	38	19256	66.0961	0.556426	0.0191129	0.0175854
GOTERM_BP_DIRECT	cell differentiation	6	26.087	0.000864198	SRC, AKT1, TFF1, PPARG, EGFR, VEGFA	680	19256	7.38721	0.56054	0.0191129	0.0175854
GOTERM_BP_DIRECT	lipopolysaccharide-mediated signaling pathway	3	13.0435	0.000899971	NOS3, IL1B, AKT1	39	19256	64.4013	0.575252	0.0194517	0.0178972
GOTERM_BP_DIRECT	cell redox homeostasis	3	13.0435	0.0010937	NOS2, NOS3, NFE2L2	43	19256	58.4105	0.646784	0.0231135	0.0212663
GOTERM_BP_DIRECT	response to hypoxia	4	17.3913	0.00112046	NOS2, CASP3, CAT, VEGFA	182	19256	18.4004	0.655672	0.0231644	0.0213132
GOTERM_BP_DIRECT	cell proliferation	4	17.3913	0.00119287	SRC, STAT3, AKT1, TFF1	186	19256	18.0047	0.67861	0.0232396	0.0213824
GOTERM_BP_DIRECT	negative regulation of protein catabolic process	3	13.0435	0.00119741	NOS2, RELA, EGFR	45	19256	55.8145	0.679996	0.0232396	0.0213824
GOTERM_BP_DIRECT	positive regulation of Notch signaling pathway	3	13.0435	0.00119741	SRC, NOS3, STAT3	45	19256	55.8145	0.679996	0.0232396	0.0213824
GOTERM_BP_DIRECT	cellular response to lipopolysaccharide	4	17.3913	0.00132659	NOS2, SRC, IL1B, RELA	193	19256	17.3517	0.717033	0.0245264	0.0225663
GOTERM_BP_DIRECT	positive regulation of pri-miRNA transcription from RNA polymerase II promoter	3	13.0435	0.0013615	STAT3, PPARG, RELA	48	19256	52.3261	0.726285	0.0245264	0.0225663
GOTERM_BP_DIRECT	positive regulation of nitric oxide biosynthetic process	3	13.0435	0.00141845	IL1B, AKT1, PTGS2	49	19256	51.2582	0.740736	0.0245264	0.0225663
GOTERM_BP_DIRECT	epidermal growth factor receptor signaling pathway	3	13.0435	0.00141845	SRC, AKT1, EGFR	49	19256	51.2582	0.740736	0.0245264	0.0225663
GOTERM_BP_DIRECT	positive regulation of cell division	3	13.0435	0.00141845	IL1B, CAT, VEGFA	49	19256	51.2582	0.740736	0.0245264	0.0225663
GOTERM_BP_DIRECT	positive regulation of cyclin-dependent protein serine/threonine kinase activity	3	13.0435	0.00141845	SRC, AKT1, EGFR	49	19256	51.2582	0.740736	0.0245264	0.0225663
GOTERM_BP_DIRECT	positive regulation of G1/S transition of mitotic cell cycle	3	13.0435	0.00153574	ANXA1, AKT1, EGFR	51	19256	49.2481	0.768138	0.0260802	0.0239959
GOTERM_BP_DIRECT	negative regulation of cell proliferation	5	21.7391	0.00165739	NOS3, IL1B, STAT3, TFF1, PTGS2	459	19256	9.12002	0.793506	0.0273301	0.025146
GOTERM_BP_DIRECT	positive regulation of protein phosphorylation	4	17.3913	0.00166682	IL1B, AKT1, EGFR, VEGFA	209	19256	16.0233	0.795353	0.0273301	0.025146
GOTERM_BP_DIRECT	cellular response to organic cyclic compound	3	13.0435	0.00178375	IL1B, STAT3, AKT1	55	19256	45.6664	0.816925	0.0287516	0.0264539
GOTERM_BP_DIRECT	response to peptide hormone	3	13.0435	0.00184854	ANXA1, STAT3, TFF1	56	19256	44.8509	0.827884	0.0292993	0.0269578
GOTERM_BP_DIRECT	positive regulation of fibroblast proliferation	3	13.0435	0.00191443	FN1, MIF, EGFR	57	19256	44.0641	0.838358	0.0298463	0.0274611
GOTERM_BP_DIRECT	I-kappaB kinase/NF-kappaB signaling	3	13.0435	0.00218906	IL1B, AKT1, RELA	61	19256	41.1746	0.875578	0.0335774	0.030894
GOTERM_BP_DIRECT	cellular response to xenobiotic stimulus	3	13.0435	0.00248125	NOS2, IL1B, NFE2L2	65	19256	38.6408	0.905825	0.037455	0.0344618
GOTERM_BP_DIRECT	learning or memory	3	13.0435	0.00255702	SRC, CASP3, EGFR	66	19256	38.0553	0.912388	0.0379957	0.0349593
GOTERM_BP_DIRECT	protein catabolic process	3	13.0435	0.00271182	CASP3, AKT1, RELA	68	19256	36.9361	0.924411	0.039676	0.0365053
GOTERM_BP_DIRECT	angiogenesis	4	17.3913	0.00283744	NOS3, FN1, PTGS2, VEGFA	252	19256	13.2892	0.932945	0.040151	0.0369423
GOTERM_BP_DIRECT	positive regulation of smooth muscle cell proliferation	3	13.0435	0.00287094	AKT1, PTGS2, EGFR	70	19256	35.8807	0.935054	0.040151	0.0369423
GOTERM_BP_DIRECT	positive regulation of NIK/NF-kappaB signaling	3	13.0435	0.00287094	IL1B, RELA, EGFR	70	19256	35.8807	0.935054	0.040151	0.0369423
GOTERM_BP_DIRECT	positive regulation of cell migration	4	17.3913	0.00296649	IL1B, STAT3, EGFR, VEGFA	256	19256	13.0815	0.940711	0.040886	0.0376185
GOTERM_BP_DIRECT	monocyte aggregation	2	8.69565	0.00342377	IL1B, CD44	3	19256	558.145	0.961673	0.0458592	0.0421943
GOTERM_BP_DIRECT	response to UV-A	2	8.69565	0.00342377	AKT1, EGFR	3	19256	558.145	0.961673	0.0458592	0.0421943
GOTERM_BP_DIRECT	regulation of blood pressure	3	13.0435	0.00373075	NOS3, PPARG, PTGS2	80	19256	31.3957	0.971407	0.0492771	0.045339
GOTERM_BP_DIRECT	innate immune response	5	21.7391	0.00428858	ANXA1, SRC, PPARG, MIF, RELA	597	19256	7.01187	0.983214	0.055869	0.0514042
GOTERM_BP_DIRECT	cellular response to interleukin-17	2	8.69565	0.00456253	IL1B, STAT3	4	19256	418.609	0.987079	0.0578529	0.0532296
GOTERM_BP_DIRECT	response to cobalamin	2	8.69565	0.00456253	RELA, EGFR	4	19256	418.609	0.987079	0.0578529	0.0532296
GOTERM_BP_DIRECT	lung development	3	13.0435	0.00479808	NOS3, EGFR, VEGFA	91	19256	27.6006	0.989683	0.0600391	0.0552411
GOTERM_BP_DIRECT	prostaglandin secretion	2	8.69565	0.00570006	NOS2, PTGS2	5	19256	334.887	0.995644	0.0694969	0.063943
GOTERM_BP_DIRECT	positive regulation of fever generation	2	8.69565	0.00570006	IL1B, PTGS2	5	19256	334.887	0.995644	0.0694969	0.063943
GOTERM_BP_DIRECT	positive regulation of interleukin-6 production	3	13.0435	0.00610418	NOS2, IL1B, STAT3	103	19256	24.385	0.997041	0.073482	0.0676096
GOTERM_BP_DIRECT	regulation of inflammatory response	3	13.0435	0.00645338	ANXA1, PTGS2, RELA	106	19256	23.6948	0.997882	0.0767145	0.0705838
GOTERM_BP_DIRECT	cellular response to insulin stimulus	3	13.0435	0.00681153	SRC, AKT1, PPARG	109	19256	23.0427	0.998496	0.0792849	0.0729488
GOTERM_BP_DIRECT	positive regulation of transcription from RNA polymerase II promoter in response to hypoxia	2	8.69565	0.00683634	NFE2L2, VEGFA	6	19256	279.072	0.998532	0.0792849	0.0729488
GOTERM_BP_DIRECT	glucose homeostasis	3	13.0435	0.00742816	STAT3, AKT1, PPARG	114	19256	22.032	0.999167	0.0851106	0.0783089
GOTERM_BP_DIRECT	arginine catabolic process	2	8.69565	0.00797139	NOS2, NOS3	7	19256	239.205	0.999505	0.0902475	0.0830353
GOTERM_BP_DIRECT	positive regulation of sequence-specific DNA binding transcription factor activity	3	13.0435	0.00806921	IL1B, AKT1, PPARG	119	19256	21.1063	0.999549	0.0902802	0.0830654
GOTERM_BP_DIRECT	positive regulation of protein kinase B signaling	3	13.0435	0.00928377	SRC, EGFR, VEGFA	128	19256	19.6223	0.999859	0.102661	0.0944569
GOTERM_BP_DIRECT	response to UV-B	2	8.69565	0.0102378	MSH2, RELA	9	19256	186.048	0.999944	0.109394	0.100652
GOTERM_BP_DIRECT	response to fluid shear stress	2	8.69565	0.0102378	NOS3, AKT1	9	19256	186.048	0.999944	0.109394	0.100652
GOTERM_BP_DIRECT	regulation of nitric-oxide synthase activity	2	8.69565	0.0102378	IL1B, EGFR	9	19256	186.048	0.999944	0.109394	0.100652
GOTERM_BP_DIRECT	positive regulation of glucose metabolic process	2	8.69565	0.0113691	SRC, AKT1	10	19256	167.443	0.999981	0.119947	0.110362
GOTERM_BP_DIRECT	cellular response to tumor necrosis factor	3	13.0435	0.0114776	AKT1, RELA, NFE2L2	143	19256	17.564	0.999983	0.119947	0.110362
GOTERM_BP_DIRECT	positive regulation of prostaglandin secretion	2	8.69565	0.0124992	IL1B, PLA2G4A	11	19256	152.221	0.999994	0.126455	0.116349
GOTERM_BP_DIRECT	response to lithium ion	2	8.69565	0.0124992	PTGS2, NFE2L2	11	19256	152.221	0.999994	0.126455	0.116349
GOTERM_BP_DIRECT	postsynapse to nucleus signaling pathway	2	8.69565	0.0124992	STAT3, RELA	11	19256	152.221	0.999994	0.126455	0.116349
GOTERM_BP_DIRECT	regulation of cell shape	3	13.0435	0.0133812	ANXA1, FN1, VEGFA	155	19256	16.2042	0.999997	0.133953	0.123248
GOTERM_BP_DIRECT	positive regulation of guanylate cyclase activity	2	8.69565	0.0136281	NOS2, NOS3	12	19256	139.536	0.999998	0.135003	0.124214
GOTERM_BP_DIRECT	neurotrophin TRK receptor signaling pathway	2	8.69565	0.0147557	SRC, CASP3	13	19256	128.803	0.999999	0.14319	0.131747
GOTERM_BP_DIRECT	negative regulation of telomerase activity	2	8.69565	0.0147557	SRC, PPARG	13	19256	128.803	0.999999	0.14319	0.131747
GOTERM_BP_DIRECT	negative regulation of calcium ion transport	2	8.69565	0.0158821	NOS3, PTGS2	14	19256	119.602	1	0.149543	0.137592
GOTERM_BP_DIRECT	negative regulation of oxidative stress-induced intrinsic apoptotic signaling pathway	2	8.69565	0.0158821	AKT1, NFE2L2	14	19256	119.602	1	0.149543	0.137592
GOTERM_BP_DIRECT	interleukin-6-mediated signaling pathway	2	8.69565	0.0158821	SRC, STAT3	14	19256	119.602	1	0.149543	0.137592
GOTERM_BP_DIRECT	negative regulation of DNA damage response, signal transduction by p53 class mediator	2	8.69565	0.0170073	MIF, CD44	15	19256	111.629	1	0.157028	0.144479
GOTERM_BP_DIRECT	cellular response to angiotensin	2	8.69565	0.0170073	RELA, NFE2L2	15	19256	111.629	1	0.157028	0.144479
GOTERM_BP_DIRECT	protein autophosphorylation	3	13.0435	0.0179406	SRC, AKT1, EGFR	181	19256	13.8765	1	0.161148	0.148269
GOTERM_BP_DIRECT	negative regulation of intrinsic apoptotic signaling pathway in response to DNA damage by p53 class mediator	2	8.69565	0.0181312	MIF, CD44	16	19256	104.652	1	0.161148	0.148269
GOTERM_BP_DIRECT	striated muscle cell differentiation	2	8.69565	0.0181312	CASP3, AKT1	16	19256	104.652	1	0.161148	0.148269
GOTERM_BP_DIRECT	positive regulation of heterotypic cell-cell adhesion	2	8.69565	0.0181312	IL1B, CD44	16	19256	104.652	1	0.161148	0.148269
GOTERM_BP_DIRECT	cellular response to prostaglandin E stimulus	2	8.69565	0.0192539	AKT1, PPARG	17	19256	98.4962	1	0.167986	0.154561
GOTERM_BP_DIRECT	astrocyte activation	2	8.69565	0.0192539	IL1B, EGFR	17	19256	98.4962	1	0.167986	0.154561
GOTERM_BP_DIRECT	positive regulation of DNA biosynthetic process	2	8.69565	0.0214957	SRC, VEGFA	19	19256	88.1281	1	0.184166	0.169448
GOTERM_BP_DIRECT	monocyte differentiation	2	8.69565	0.0214957	PPARG, VEGFA	19	19256	88.1281	1	0.184166	0.169448
GOTERM_BP_DIRECT	nitric oxide mediated signal transduction	2	8.69565	0.0226147	NOS2, NOS3	20	19256	83.7217	1	0.190324	0.175114
GOTERM_BP_DIRECT	response to vitamin A	2	8.69565	0.0226147	CAT, PPARG	20	19256	83.7217	1	0.190324	0.175114
GOTERM_BP_DIRECT	negative regulation of pri-miRNA transcription from RNA polymerase II promoter	2	8.69565	0.0237326	PPARG, RELA	21	19256	79.735	1	0.192903	0.177487
GOTERM_BP_DIRECT	interleukin-1-mediated signaling pathway	2	8.69565	0.0237326	IL1B, RELA	21	19256	79.735	1	0.192903	0.177487
GOTERM_BP_DIRECT	positive regulation of beta-amyloid formation	2	8.69565	0.0237326	CASP3, RELA	21	19256	79.735	1	0.192903	0.177487
GOTERM_BP_DIRECT	cell migration involved in sprouting angiogenesis	2	8.69565	0.0237326	AKT1, VEGFA	21	19256	79.735	1	0.192903	0.177487
GOTERM_BP_DIRECT	in utero embryonic development	3	13.0435	0.0243258	MSH2, NOS3, VEGFA	213	19256	11.7918	1	0.19605	0.180382
GOTERM_BP_DIRECT	positive regulation of bone resorption	2	8.69565	0.0248492	SRC, EGFR	22	19256	76.1107	1	0.19693	0.181192
GOTERM_BP_DIRECT	peptidyl-tyrosine autophosphorylation	2	8.69565	0.0248492	SRC, EGFR	22	19256	76.1107	1	0.19693	0.181192
GOTERM_BP_DIRECT	heart development	3	13.0435	0.0253969	CASP3, FN1, PPARG	218	19256	11.5213	1	0.199607	0.183655
GOTERM_BP_DIRECT	positive regulation of glial cell proliferation	2	8.69565	0.0259646	IL1B, EGFR	23	19256	72.8015	1	0.202396	0.186221
GOTERM_BP_DIRECT	response to fatty acid	2	8.69565	0.0270787	CAT, PTGS2	24	19256	69.7681	1	0.206015	0.189551
GOTERM_BP_DIRECT	NIK/NF-kappaB signaling	2	8.69565	0.0270787	AKT1, RELA	24	19256	69.7681	1	0.206015	0.189551
GOTERM_BP_DIRECT	positive regulation of protein autophosphorylation	2	8.69565	0.0270787	SRC, VEGFA	24	19256	69.7681	1	0.206015	0.189551
GOTERM_BP_DIRECT	execution phase of apoptosis	2	8.69565	0.0281917	CASP3, AKT1	25	19256	66.9774	1	0.211105	0.194234
GOTERM_BP_DIRECT	response to immobilization stress	2	8.69565	0.0281917	TFF1, PPARG	25	19256	66.9774	1	0.211105	0.194234
GOTERM_BP_DIRECT	arachidonic acid secretion	2	8.69565	0.0293034	ANXA1, PLA2G4A	26	19256	64.4013	1	0.217715	0.200316
GOTERM_BP_DIRECT	adherens junction organization	2	8.69565	0.0304139	CDH1, SRC	27	19256	62.0161	1	0.224214	0.206296
GOTERM_BP_DIRECT	negative regulation of intrinsic apoptotic signaling pathway	2	8.69565	0.0315232	SRC, AKT1	28	19256	59.8012	1	0.230605	0.212176
GOTERM_BP_DIRECT	response to organic substance	2	8.69565	0.0326313	CDH1, RELA	29	19256	57.7391	1	0.235094	0.216306
GOTERM_BP_DIRECT	negative regulation of blood pressure	2	8.69565	0.0326313	NOS2, NOS3	29	19256	57.7391	1	0.235094	0.216306
GOTERM_BP_DIRECT	positive regulation of vascular endothelial growth factor production	2	8.69565	0.0337382	IL1B, PTGS2	30	19256	55.8145	1	0.237667	0.218674
GOTERM_BP_DIRECT	vascular endothelial growth factor receptor signaling pathway	2	8.69565	0.0337382	SRC, VEGFA	30	19256	55.8145	1	0.237667	0.218674
GOTERM_BP_DIRECT	peptide cross-linking	2	8.69565	0.0337382	ANXA1, FN1	30	19256	55.8145	1	0.237667	0.218674
GOTERM_BP_DIRECT	positive regulation of synaptic transmission, glutamatergic	2	8.69565	0.0348439	PTGS2, EGFR	31	19256	54.014	1	0.241873	0.222543
GOTERM_BP_DIRECT	response to amino acid	2	8.69565	0.0348439	CASP3, RELA	31	19256	54.014	1	0.241873	0.222543
GOTERM_BP_DIRECT	positive regulation of p38MAPK cascade	2	8.69565	0.0359484	IL1B, VEGFA	32	19256	52.3261	1	0.247731	0.227934
GOTERM_BP_DIRECT	positive regulation of protein localization to nucleus	2	8.69565	0.0370516	SRC, AKT1	33	19256	50.7404	1	0.253497	0.233239
GOTERM_BP_DIRECT	response to tumor necrosis factor	2	8.69565	0.0392545	CASP3, PTGS2	35	19256	47.841	1	0.266651	0.245341
GOTERM_BP_DIRECT	positive regulation of interleukin-2 production	2	8.69565	0.0403542	ANXA1, IL1B	36	19256	46.5121	1	0.26837	0.246923
GOTERM_BP_DIRECT	cell maturation	2	8.69565	0.0403542	PPARG, VEGFA	36	19256	46.5121	1	0.26837	0.246923
GOTERM_BP_DIRECT	negative regulation of smooth muscle cell proliferation	2	8.69565	0.0403542	NOS3, PPARG	36	19256	46.5121	1	0.26837	0.246923
GOTERM_BP_DIRECT	cellular response to reactive oxygen species	2	8.69565	0.0414526	AKT1, EGFR	37	19256	45.255	1	0.271872	0.250145
GOTERM_BP_DIRECT	negative regulation of extrinsic apoptotic signaling pathway	2	8.69565	0.0414526	SRC, RELA	37	19256	45.255	1	0.271872	0.250145
GOTERM_BP_DIRECT	negative regulation of extrinsic apoptotic signaling pathway in absence of ligand	2	8.69565	0.0425499	IL1B, AKT1	38	19256	44.0641	1	0.275272	0.253273
GOTERM_BP_DIRECT	negative regulation of insulin receptor signaling pathway	2	8.69565	0.0425499	IL1B, RELA	38	19256	44.0641	1	0.275272	0.253273
GOTERM_BP_DIRECT	positive regulation of glucose import	2	8.69565	0.0436459	AKT1, NFE2L2	39	19256	42.9342	1	0.280455	0.258042
GOTERM_BP_DIRECT	vasodilation	2	8.69565	0.0458345	NOS3, EGFR	41	19256	40.8399	1	0.288666	0.265597
GOTERM_BP_DIRECT	T cell costimulation	2	8.69565	0.0458345	SRC, AKT1	41	19256	40.8399	1	0.288666	0.265597
GOTERM_BP_DIRECT	cellular response to cadmium ion	2	8.69565	0.0458345	AKT1, EGFR	41	19256	40.8399	1	0.288666	0.265597
GOTERM_BP_DIRECT	cell surface receptor signaling pathway	3	13.0435	0.0469039	ANXA1, MIF, EGFR	305	19256	8.23493	1	0.289789	0.26663
GOTERM_BP_DIRECT	acute-phase response	2	8.69565	0.0469269	STAT3, FN1	42	19256	39.8675	1	0.289789	0.26663
GOTERM_BP_DIRECT	hair follicle development	2	8.69565	0.0469269	RELA, EGFR	42	19256	39.8675	1	0.289789	0.26663
GOTERM_BP_DIRECT	germ cell development	2	8.69565	0.0480182	MSH2, AKT1	43	19256	38.9403	1	0.292726	0.269333
GOTERM_BP_DIRECT	embryo implantation	2	8.69565	0.0480182	IL1B, PTGS2	43	19256	38.9403	1	0.292726	0.269333
GOTERM_BP_DIRECT	positive regulation of protein import into nucleus	2	8.69565	0.0491083	CDH1, PTGS2	44	19256	38.0553	1	0.294676	0.271127
GOTERM_BP_DIRECT	positive chemotaxis	2	8.69565	0.0491083	MIF, VEGFA	44	19256	38.0553	1	0.294676	0.271127
GOTERM_BP_DIRECT	negative regulation of MAP kinase activity	2	8.69565	0.0501971	IL1B, PPARG	45	19256	37.2097	1	0.294676	0.271127
GOTERM_BP_DIRECT	response to hormone	2	8.69565	0.0501971	NOS2, NOS3	45	19256	37.2097	1	0.294676	0.271127
GOTERM_BP_DIRECT	response to UV	2	8.69565	0.0501971	CASP3, CAT	45	19256	37.2097	1	0.294676	0.271127
GOTERM_BP_DIRECT	mRNA transcription from RNA polymerase II promoter	2	8.69565	0.0501971	STAT3, PPARG	45	19256	37.2097	1	0.294676	0.271127
GOTERM_BP_DIRECT	regulation of insulin secretion	2	8.69565	0.0523713	NOS2, IL1B	47	19256	35.6263	1	0.30369	0.27942
GOTERM_BP_DIRECT	cellular response to epidermal growth factor stimulus	2	8.69565	0.0523713	AKT1, EGFR	47	19256	35.6263	1	0.30369	0.27942
GOTERM_BP_DIRECT	response to hydrogen peroxide	2	8.69565	0.0588655	CASP3, CAT	53	19256	31.5931	1	0.335216	0.308427
GOTERM_BP_DIRECT	response to heat	2	8.69565	0.0588655	NOS3, AKT1	53	19256	31.5931	1	0.335216	0.308427
GOTERM_BP_DIRECT	protein kinase B signaling	2	8.69565	0.0588655	IL1B, AKT1	53	19256	31.5931	1	0.335216	0.308427
GOTERM_BP_DIRECT	positive regulation of fat cell differentiation	2	8.69565	0.0599437	AKT1, PPARG	54	19256	31.0081	1	0.337316	0.310359
GOTERM_BP_DIRECT	negative regulation of autophagy	2	8.69565	0.0599437	STAT3, AKT1	54	19256	31.0081	1	0.337316	0.310359
GOTERM_BP_DIRECT	positive regulation of protein localization to plasma membrane	2	8.69565	0.0631712	AKT1, EGFR	57	19256	29.376	1	0.351321	0.323245
GOTERM_BP_DIRECT	cell fate commitment	2	8.69565	0.0631712	CASP3, PPARG	57	19256	29.376	1	0.351321	0.323245
GOTERM_BP_DIRECT	substrate adhesion-dependent cell spreading	2	8.69565	0.0642448	SRC, FN1	58	19256	28.8696	1	0.355214	0.326827
GOTERM_BP_DIRECT	keratinocyte differentiation	2	8.69565	0.0663882	ANXA1, CASP3	60	19256	27.9072	1	0.364943	0.335779
GOTERM_BP_DIRECT	response to mechanical stimulus	2	8.69565	0.0695947	SRC, PPARG	63	19256	26.5783	1	0.380371	0.349973
GOTERM_BP_DIRECT	negative regulation of neuron death	2	8.69565	0.0706612	STAT3, AKT1	64	19256	26.163	1	0.383993	0.353306
GOTERM_BP_DIRECT	positive regulation of T cell proliferation	2	8.69565	0.0717265	ANXA1, IL1B	65	19256	25.7605	1	0.387568	0.356595
GOTERM_BP_DIRECT	positive regulation of cytokine production	2	8.69565	0.0727906	SRC, MIF	66	19256	25.3702	1	0.391095	0.359841
GOTERM_BP_DIRECT	response to glucocorticoid	2	8.69565	0.0749154	CASP3, PTGS2	68	19256	24.624	1	0.398014	0.366207
GOTERM_BP_DIRECT	positive regulation of endothelial cell migration	2	8.69565	0.0749154	AKT1, VEGFA	68	19256	24.624	1	0.398014	0.366207
GOTERM_BP_DIRECT	circadian rhythm	2	8.69565	0.0770356	NOS2, EGFR	70	19256	23.9205	1	0.407005	0.374479
GOTERM_BP_DIRECT	positive regulation of epithelial cell proliferation	2	8.69565	0.0791511	EGFR, VEGFA	72	19256	23.256	1	0.415871	0.382636
GOTERM_BP_DIRECT	positive regulation of kinase activity	2	8.69565	0.0802071	CD44, EGFR	73	19256	22.9375	1	0.417382	0.384027
GOTERM_BP_DIRECT	nervous system development	3	13.0435	0.0803164	STAT3, FN1, VEGFA	414	19256	6.06679	1	0.417382	0.384027
GOTERM_BP_DIRECT	positive regulation of endothelial cell proliferation	2	8.69565	0.0844196	AKT1, VEGFA	77	19256	21.7459	1	0.433963	0.399282
GOTERM_BP_DIRECT	response to insulin	2	8.69565	0.0844196	CAT, RELA	77	19256	21.7459	1	0.433963	0.399282
GOTERM_BP_DIRECT	negative regulation of transcription from RNA polymerase II promoter	4	17.3913	0.0956682	STAT3, PPARG, RELA, VEGFA	967	19256	3.46315	1	0.489142	0.450052
Category	Term	Count	%	PValue	Genes	Pop Hits	Pop Total	Fold Enrichment	Bonferroni	Benjamini	FDR
GOTERM_MF_DIRECT	enzyme binding	9	39.1304	7.88237e-09	MSH2, SRC, CAT, FN1, AKT1, PPARG, PTGS2, RELA, EGFR	390	18811	18.8739	1.56071e-06	1.56071e-06	1.42671e-06
GOTERM_MF_DIRECT	identical protein binding	11	47.8261	8.82046e-06	ANXA1, CDH1, STAT3, CAT, FN1, AKT1, PPARG, MIF, RELA, EGFR, VEGFA	1712	18811	5.255	0.00174493	0.000746374	0.000682292
GOTERM_MF_DIRECT	protein homodimerization activity	8	34.7826	1.13087e-05	MSH2, NOS2, STAT3, CAT, AKT1, PTGS2, RELA, VEGFA	713	18811	9.17666	0.00223663	0.000746374	0.000682292
GOTERM_MF_DIRECT	heme binding	5	21.7391	2.54069e-05	NOS2, SRC, NOS3, CAT, PTGS2	150	18811	27.2623	0.005018	0.00125764	0.00114966
GOTERM_MF_DIRECT	integrin binding	4	17.3913	0.000840861	SRC, IL1B, FN1, EGFR	161	18811	20.3197	0.153428	0.0332981	0.0304392
GOTERM_MF_DIRECT	NADP binding	3	13.0435	0.00109279	NOS2, NOS3, CAT	42	18811	58.4193	0.19466	0.0360621	0.0329659
GOTERM_MF_DIRECT	calmodulin binding	4	17.3913	0.00168579	NOS2, NOS3, AKT1, EGFR	205	18811	15.9584	0.283994	0.0434924	0.0397582
GOTERM_MF_DIRECT	protein C-terminus binding	4	17.3913	0.00175727	MSH2, SRC, FN1, PPARG	208	18811	15.7283	0.294074	0.0434924	0.0397582
GOTERM_MF_DIRECT	transcription regulatory region sequence-specific DNA binding	4	17.3913	0.00257822	STAT3, PPARG, RELA, NFE2L2	238	18811	13.7457	0.400193	0.0524499	0.0479466
GOTERM_MF_DIRECT	protein kinase binding	5	21.7391	0.00264898	MSH2, STAT3, AKT1, RELA, EGFR	510	18811	8.01833	0.40856	0.0524499	0.0479466
GOTERM_MF_DIRECT	nitric-oxide synthase activity	2	8.69565	0.00350467	NOS2, NOS3	3	18811	545.246	0.500997	0.0630841	0.0576677
GOTERM_MF_DIRECT	tetrahydrobiopterin binding	2	8.69565	0.00467029	NOS2, NOS3	4	18811	408.935	0.604214	0.0740724	0.0677126
GOTERM_MF_DIRECT	ubiquitin protein ligase binding	4	17.3913	0.00517255	ABCB1, SRC, RELA, EGFR	305	18811	10.7262	0.641857	0.0740724	0.0677126
GOTERM_MF_DIRECT	protein phosphatase binding	3	13.0435	0.00523744	STAT3, PPARG, EGFR	93	18811	26.3829	0.646453	0.0740724	0.0677126
GOTERM_MF_DIRECT	protease binding	3	13.0435	0.00712517	CASP3, FN1, MIF	109	18811	22.5102	0.757277	0.0940523	0.0859771
GOTERM_MF_DIRECT	double-stranded DNA binding	3	13.0435	0.00816844	MSH2, PPARG, EGFR	117	18811	20.971	0.80289	0.101084	0.0924054
GOTERM_MF_DIRECT	protein binding	21	91.3043	0.00927139	ANXA1, ABCB1, NOS2, NOS3, SRC, STAT3, FN1, MIF, PTGS2, EGFR, RELA, VEGFA, MSH2, CDH1, IL1B, CASP3, AKT1, TFF1, PPARG, CD44, NFE2L2	12539	18811	1.36975	0.841864	0.104875	0.0958702
GOTERM_MF_DIRECT	nitric-oxide synthase regulator activity	2	8.69565	0.0104789	AKT1, EGFR	9	18811	181.749	0.875788	0.104875	0.0958702
GOTERM_MF_DIRECT	arginine binding	2	8.69565	0.0104789	NOS2, NOS3	9	18811	181.749	0.875788	0.104875	0.0958702
GOTERM_MF_DIRECT	receptor binding	4	17.3913	0.0105934	ANXA1, SRC, STAT3, FN1	396	18811	8.26131	0.878602	0.104875	0.0958702
GOTERM_MF_DIRECT	chromatin binding	4	17.3913	0.0164872	MSH2, PPARG, RELA, EGFR	467	18811	7.00531	0.962808	0.15545	0.142104
GOTERM_MF_DIRECT	oxidoreductase activity, acting on paired donors, with incorporation or reduction of molecular oxygen, NAD(P)H as one donor, and incorporation of one atom of oxygen	2	8.69565	0.0185565	NOS2, NOS3	16	18811	102.234	0.975491	0.159442	0.145752
GOTERM_MF_DIRECT	FMN binding	2	8.69565	0.0197054	NOS2, NOS3	17	18811	96.2199	0.980564	0.159442	0.145752
GOTERM_MF_DIRECT	RNA polymerase II sequence-specific DNA binding transcription factor binding	3	13.0435	0.0201277	STAT3, PPARG, NFE2L2	188	18811	13.0511	0.982154	0.159442	0.145752
GOTERM_MF_DIRECT	GTPase activating protein binding	2	8.69565	0.0208529	CDH1, AKT1	18	18811	90.8744	0.984587	0.159442	0.145752
GOTERM_MF_DIRECT	cytokine activity	3	13.0435	0.0209368	IL1B, MIF, VEGFA	192	18811	12.7792	0.984846	0.159442	0.145752
GOTERM_MF_DIRECT	transcription factor activity, sequence-specific DNA binding	4	17.3913	0.025805	STAT3, PPARG, RELA, NFE2L2	554	18811	5.9052	0.994352	0.189236	0.172989
GOTERM_MF_DIRECT	chemoattractant activity	2	8.69565	0.0412903	MIF, VEGFA	36	18811	45.4372	0.999763	0.291981	0.266912
GOTERM_MF_DIRECT	transcription cofactor binding	2	8.69565	0.0435358	PPARG, NFE2L2	38	18811	43.0458	0.999851	0.297244	0.271723
GOTERM_MF_DIRECT	estrogen receptor binding	2	8.69565	0.0513556	SRC, PPARG	45	18811	36.3498	0.999971	0.332805	0.304231
GOTERM_MF_DIRECT	cadherin binding	3	13.0435	0.0521058	CDH1, SRC, EGFR	316	18811	7.76458	0.999975	0.332805	0.304231
GOTERM_MF_DIRECT	DNA binding	5	21.7391	0.0592831	MSH2, STAT3, PPARG, RELA, NFE2L2	1286	18811	3.1799	0.999994	0.357099	0.326439
GOTERM_MF_DIRECT	calcium-dependent phospholipid binding	2	8.69565	0.0613201	ANXA1, PLA2G4A	54	18811	30.2915	0.999996	0.357099	0.326439
GOTERM_MF_DIRECT	RNA polymerase II transcription factor activity, ligand-activated sequence-specific DNA binding	2	8.69565	0.0613201	STAT3, PPARG	54	18811	30.2915	0.999996	0.357099	0.326439
GOTERM_MF_DIRECT	protein kinase C binding	2	8.69565	0.0646193	SRC, AKT1	57	18811	28.6972	0.999998	0.365561	0.334174
GOTERM_MF_DIRECT	protein kinase activity	3	13.0435	0.0717752	SRC, AKT1, EGFR	379	18811	6.4739	1	0.384644	0.351619
GOTERM_MF_DIRECT	flavin adenine dinucleotide binding	2	8.69565	0.076622	NOS2, NOS3	68	18811	24.055	1	0.384644	0.351619
GOTERM_MF_DIRECT	collagen binding	2	8.69565	0.076622	FN1, CD44	68	18811	24.055	1	0.384644	0.351619
GOTERM_MF_DIRECT	peptide binding	2	8.69565	0.076622	PPARG, RELA	68	18811	24.055	1	0.384644	0.351619
GOTERM_MF_DIRECT	scaffold protein binding	2	8.69565	0.0777059	SRC, NOS3	69	18811	23.7064	1	0.384644	0.351619
GOTERM_MF_DIRECT	chromatin DNA binding	2	8.69565	0.0927526	STAT3, RELA	83	18811	19.7077	1	0.447927	0.409469
Category	Term	Count	%	PValue	Genes	Pop Hits	Pop Total	Fold Enrichment	Bonferroni	Benjamini	FDR
GOTERM_CC_DIRECT	cytoplasm	17	73.913	1.13463e-05	ANXA1, NOS2, NOS3, SRC, STAT3, PLA2G4A, MIF, PTGS2, EGFR, RELA, VEGFA, CDH1, CASP3, CAT, AKT1, PPARG, NFE2L2	5570	20472	2.7166	0.00137196	0.0013729	0.0012027
GOTERM_CC_DIRECT	cytosol	15	65.2174	0.000311307	ANXA1, NOS2, NOS3, SRC, STAT3, PLA2G4A, MIF, RELA, IL1B, CASP3, CAT, AKT1, PPARG, CD44, NFE2L2	5477	20472	2.4377	0.0369731	0.0151463	0.0132687
GOTERM_CC_DIRECT	cell surface	6	26.087	0.000490431	ABCB1, ANXA1, MIF, CD44, EGFR, VEGFA	638	20472	8.37072	0.0576294	0.0151463	0.0132687
GOTERM_CC_DIRECT	apical plasma membrane	5	21.7391	0.000617858	ABCB1, ANXA1, FN1, CD44, EGFR	374	20472	11.8996	0.0720561	0.0151463	0.0132687
GOTERM_CC_DIRECT	plasma membrane	14	60.8696	0.00062588	ANXA1, ABCB1, NOS2, NOS3, SRC, STAT3, FN1, MIF, EGFR, CDH1, CAT, AKT1, CD44, NFE2L2	5066	20472	2.45977	0.0729569	0.0151463	0.0132687
GOTERM_CC_DIRECT	focal adhesion	5	21.7391	0.000987075	ANXA1, SRC, CAT, CD44, EGFR	424	20472	10.4963	0.112632	0.0195481	0.0171248
GOTERM_CC_DIRECT	nucleoplasm	12	52.1739	0.00113088	ABCB1, ANXA1, MSH2, NOS2, SRC, CASP3, STAT3, AKT1, PPARG, MIF, RELA, NFE2L2	3939	20472	2.71161	0.127955	0.0195481	0.0171248
GOTERM_CC_DIRECT	caveola	3	13.0435	0.00307206	SRC, NOS3, PTGS2	77	20472	34.6787	0.310847	0.0428215	0.0375131
GOTERM_CC_DIRECT	extracellular space	8	34.7826	0.00318507	ANXA1, IL1B, CAT, FN1, TFF1, MIF, EGFR, VEGFA	1936	20472	3.67805	0.320236	0.0428215	0.0375131
GOTERM_CC_DIRECT	extracellular region	8	34.7826	0.00540516	ANXA1, CDH1, IL1B, CAT, FN1, TFF1, MIF, VEGFA	2127	20472	3.34776	0.480973	0.0597572	0.0523493
GOTERM_CC_DIRECT	Golgi apparatus	6	26.087	0.00590563	CDH1, NOS3, CAT, PLA2G4A, CD44, NFE2L2	1122	20472	4.75982	0.511638	0.0597572	0.0523493
GOTERM_CC_DIRECT	macromolecular complex	5	21.7391	0.00615807	ANXA1, CAT, AKT1, PTGS2, EGFR	703	20472	6.33063	0.526418	0.0597572	0.0523493
GOTERM_CC_DIRECT	extracellular exosome	8	34.7826	0.00681055	ABCB1, ANXA1, CDH1, SRC, CAT, FN1, MIF, CD44	2218	20472	3.21041	0.562595	0.0597572	0.0523493
GOTERM_CC_DIRECT	glutamatergic synapse	4	17.3913	0.00714511	CDH1, SRC, STAT3, RELA	373	20472	9.54517	0.580068	0.0597572	0.0523493
GOTERM_CC_DIRECT	RNA polymerase II transcription factor complex	3	13.0435	0.00740792	STAT3, PPARG, NFE2L2	121	20472	22.0683	0.593306	0.0597572	0.0523493
GOTERM_CC_DIRECT	perinuclear region of cytoplasm	5	21.7391	0.00819523	NOS2, CDH1, SRC, PPARG, EGFR	763	20472	5.83281	0.630538	0.0619764	0.0542934
GOTERM_CC_DIRECT	vesicle	3	13.0435	0.0148398	ANXA1, AKT1, MIF	174	20472	15.3463	0.836194	0.100845	0.0883432
GOTERM_CC_DIRECT	adherens junction	3	13.0435	0.0150017	ANXA1, CDH1, VEGFA	175	20472	15.2586	0.839419	0.100845	0.0883432
GOTERM_CC_DIRECT	cell junction	3	13.0435	0.0254493	CDH1, SRC, EGFR	232	20472	11.5097	0.955809	0.161427	0.141416
GOTERM_CC_DIRECT	basolateral plasma membrane	3	13.0435	0.0266822	ANXA1, CD44, EGFR	238	20472	11.2196	0.962085	0.161427	0.141416
GOTERM_CC_DIRECT	membrane raft	3	13.0435	0.0294357	SRC, CASP3, EGFR	251	20472	10.6385	0.973088	0.165722	0.145178
GOTERM_CC_DIRECT	nucleus	12	52.1739	0.0301312	ANXA1, MSH2, NOS2, NOS3, CASP3, STAT3, PLA2G4A, AKT1, PPARG, RELA, EGFR, NFE2L2	5930	20472	1.80119	0.975324	0.165722	0.145178
GOTERM_CC_DIRECT	vesicle membrane	2	8.69565	0.031764	NOS2, NOS3	30	20472	59.3391	0.979875	0.167106	0.14639
GOTERM_CC_DIRECT	synaptic membrane	2	8.69565	0.0359257	ANXA1, SRC	34	20472	52.3581	0.98805	0.181125	0.158672
GOTERM_CC_DIRECT	lysosome	3	13.0435	0.0430106	SRC, IL1B, CAT	309	20472	8.64162	0.995105	0.208171	0.182365
GOTERM_CC_DIRECT	endosome	3	13.0435	0.0450383	ANXA1, CDH1, EGFR	317	20472	8.42354	0.996213	0.209602	0.183618
GOTERM_CC_DIRECT	peroxisomal matrix	2	8.69565	0.0554617	NOS2, CAT	53	20472	33.5882	0.998996	0.24855	0.217738
GOTERM_CC_DIRECT	platelet alpha granule lumen	2	8.69565	0.0696142	FN1, VEGFA	67	20472	26.5698	0.999838	0.294645	0.258118
GOTERM_CC_DIRECT	extrinsic component of cytoplasmic side of plasma membrane	2	8.69565	0.0706173	SRC, AKT1	68	20472	26.179	0.999858	0.294645	0.258118
GOTERM_CC_DIRECT	lateral plasma membrane	2	8.69565	0.0756174	ANXA1, CDH1	73	20472	24.3859	0.999926	0.30499	0.267181
GOTERM_CC_DIRECT	intracellular membrane-bounded organelle	4	17.3913	0.0860476	CAT, PLA2G4A, PPARG, PTGS2	982	20472	3.62561	0.999981	0.332482	0.291265
GOTERM_CC_DIRECT	mitochondrial inner membrane	3	13.0435	0.087929	SRC, STAT3, PLA2G4A	464	20472	5.75487	0.999985	0.332482	0.291265
GOTERM_CC_DIRECT	actin filament	2	8.69565	0.0963388	ANXA1, SRC	94	20472	18.938	0.999995	0.342658	0.30018

## Sheet: PPI
AverageShortestPathLength	BetweennessCentrality	ClosenessCentrality	ClusteringCoefficient	Degree	name	NeighborhoodConnectivity	NumberOfUndirectedEdges	Radiality	shared name	Stress	TopologicalCoefficient
1.04545	0.0633718	0.956522	0.671429	21	AKT1	14.5238	21	0.997835	AKT1	138	0.660173
1.09091	0.0926799	0.916667	0.652632	20	EGFR	14.4	20	0.995671	EGFR	132	0.654545
1.09091	0.0287398	0.916667	0.731579	20	PTGS2	15.15	20	0.995671	PTGS2	102	0.688636
1.13636	0.0187521	0.88	0.777778	19	CASP3	15.6316	19	0.993506	CASP3	76	0.710526
1.13636	0.0236134	0.88	0.754386	19	IL1B	15.4211	19	0.993506	IL1B	84	0.700957
1.18182	0.0152838	0.846154	0.797386	18	SRC	15.8889	18	0.991342	SRC	62	0.722222
1.18182	0.0158335	0.846154	0.803922	18	VEGFA	15.8889	18	0.991342	VEGFA	60	0.722222
1.22727	0.00801036	0.814815	0.860294	17	STAT3	16.4706	17	0.989177	STAT3	38	0.748663
1.22727	0.0136395	0.814815	0.808824	17	FN1	16.1176	17	0.989177	FN1	52	0.73262
1.22727	0.0466196	0.814815	0.742647	17	RELA	15.4118	17	0.989177	RELA	70	0.700535
1.22727	0.00999418	0.814815	0.838235	17	PPARG	16.3529	17	0.989177	PPARG	44	0.743316
1.27273	0.0081682	0.785714	0.85	16	NOS3	16.5	16	0.987013	NOS3	36	0.75
1.31818	0.0201316	0.758621	0.819048	15	CDH1	16.2667	15	0.984848	CDH1	38	0.739394
1.31818	0.00969393	0.758621	0.828571	15	CD44	16.3333	15	0.984848	CD44	36	0.742424
1.36364	0.0052123	0.733333	0.879121	14	CAT	16.7857	14	0.982684	CAT	22	0.762987
1.45455	0.00105955	0.6875	0.954545	12	NFE2L2	17.75	12	0.978355	NFE2L2	6	0.806818
1.5	0.000333	0.666667	0.981818	11	ABCB1	17.9091	11	0.97619	ABCB1	2	0.81405
1.5	0.000333	0.666667	0.981818	11	NOS2	17.8182	11	0.97619	NOS2	2	0.809917
1.54545	0.002405	0.647059	0.888889	10	ANXA1	17.2	10	0.974026	ANXA1	10	0.781818
1.59091	0.00140693	0.628571	0.916667	9	PLA2G4A	17.4444	9	0.971861	PLA2G4A	6	0.792929
1.68182	0	0.594595	1	7	MIF	18.5714	7	0.967532	MIF	0	0.844156
1.86364	0	0.536585	1	3	MSH2	18.6667	3	0.958874	MSH2	0	0.848485
1.90909	0	0.52381	1	2	TFF1	18.5	2	0.95671	TFF1	0	0.840909

## Sheet: ISL-pT-5FU-D network
AverageShortestPathLength	BetweennessCentrality	ClosenessCentrality	ClusteringCoefficient	Degree	name	NeighborhoodConnectivity	NumberOfUndirectedEdges	Radiality	shared name	Stress	TopologicalCoefficient
1.48276	0.00541001	0.674419	0.808333	16	ABCB1	20.6875	16	0.981432	ABCB1	46	0.738839
1.34483	0.00995445	0.74359	0.812865	19	CDH1	20.4737	19	0.986737	CDH1	72	0.705989
1.24138	0.0103753	0.805556	0.800866	22	STAT3	20.0909	22	0.990716	STAT3	94	0.69279
1.13793	0.0371219	0.878788	0.67	25	EGFR	18.32	25	0.994695	EGFR	212	0.631724
1.24138	0.0082085	0.805556	0.818182	22	CASP3	20.2727	22	0.990716	CASP3	88	0.69906
1.31034	0.00607126	0.763158	0.842105	20	FN1	20.6	20	0.988064	FN1	62	0.710345
1.10345	0.0508677	0.90625	0.673846	26	PTGS2	18.3846	26	0.996021	PTGS2	244	0.633952
1.31034	0.00644722	0.763158	0.831579	20	SRC	20.55	20	0.988064	SRC	68	0.708621
1.31034	0.0125799	0.763158	0.794737	20	RELA	20.15	20	0.988064	RELA	92	0.694828
1.34483	0.00650655	0.74359	0.818713	19	CD44	20.5263	19	0.986737	CD44	64	0.707804
1.13793	0.0301468	0.878788	0.696667	25	AKT1	18.68	25	0.994695	AKT1	196	0.644138
1.2069	0.0143464	0.828571	0.766798	23	VEGFA	19.6087	23	0.992042	VEGFA	120	0.676162
1.65517	0.000341666	0.604167	0.933333	10	MIF	23	10	0.974801	MIF	6	0.793103
1.86207	0.000611429	0.537037	0.733333	6	MSH2	21.6667	6	0.966844	MSH2	8	0.802469
1.37931	0.0041066	0.725	0.849673	18	CAT	21	18	0.985411	CAT	46	0.724138
1.13793	0.0686155	0.878788	0.676667	25	IL1B	18.48	25	0.994695	IL1B	256	0.637241
1.24138	0.0279074	0.805556	0.761905	22	PPARG	19.7273	22	0.990716	PPARG	138	0.680251
1.34483	0.00392805	0.74359	0.871345	19	NOS3	21.0526	19	0.986737	NOS3	44	0.725953
1.41379	0.01917	0.707317	0.727941	17	NOS2	19.7059	17	0.984085	NOS2	94	0.679513
1.55172	0.0182271	0.644444	0.769231	13	PLA2G4A	20.1538	13	0.97878	PLA2G4A	70	0.69496
1.51724	0.00340545	0.659091	0.813187	14	ANXA1	21.0714	14	0.980106	ANXA1	34	0.726601
1.44828	0.00215371	0.690476	0.891667	16	NFE2L2	21.75	16	0.982759	NFE2L2	26	0.75
1.86207	0.00106992	0.537037	0.533333	6	TFF1	21.1667	6	0.966844	TFF1	14	0.783951
1.2069	0.0319326	0.828571	0.648221	23	Colitis	18.3913	23	0.992042	Colitis	202	0.634183
1.72414	0.000615764	0.58	0.892857	8	diarrhea	22.375	8	0.972149	diarrhea	8	0.771552
2.06897	0	0.483333	1	2	enteritis	19	2	0.958886	enteritis	0	0.76
1.48276	0.0158879	0.674419	0.590476	15	gastritis	18.2667	15	0.981432	gastritis	104	0.629885
1.27586	0.0203343	0.783784	0.680952	21	inflammatory bowel disease	18.9048	21	0.98939	inflammatory bowel disease	148	0.651888
1.2069	0.0319326	0.828571	0.648221	23	5-FU	18.3913	23	0.992042	5-FU	202	0.634183
2	0	0.5	1	3	isoliquiritigenin	21.6667	3	0.961538	isoliquiritigenin	0	0.833333
